# Supplementary material for: Transcriptomic analysis of longitudinal Burkholderia pseudomallei infecting the cystic fibrosis lung
Source: Microb Genom. 2018 Jul 10;4(8):e000194. doi: 10.1099/mgen.0.000194 (PMC6159556; doi:10.1099/mgen.0.000194)
Supplement: Supplementary File 1 [file mgen-5-194-s001.xlsx]

## Sheet: Price et al., 2018_MGen
Supplemental Table S1. Summary of all genomic and transcriptomic changes in paired Burkholderia pseudomallei isolates from the cystic fibrosis lung
Please see individual CF patient tabs for data for each patient.

## Sheet: CF6
Genomic changes between MSHR5651 and MSHR5654
Affected gene (K96243 annotation)	Gene name	Nucleotide change	Mutation type	Log2 fold change (significant)	Times change (significant)	Amino acid change (length)	Mutation effect	Affected Protein	Putative protein function(s)	COG functional category
BPSL0109	---	A -> G	SNP	-0.444858	1.36118	Asp146Gly (370)	NS; deleterious	Histone deacetylase	DNA transcription regulator	Secondary metabolite biosynthesis, transport and catabolism
BPSL0373	aceK	T -> C	SNP	0.151059	1.11038	Asn141Ser (603)	NS; neutral	Isocitrate dehydrogenase phosphatase	Isocitrate dehydrogenase regulator	Signal transduction mechanisms
BPSL1298	---	T -> TGTTGAC	Indel	0.527114	1.44104	N/A	Upstream gene modifier	Histidine kinase	Two-component signal transduction	Signal transduction mechanisms
BPSL1663	---	C -> T	SNP	-1.59612	3.02328	Gly276Arg (291)	NS; neutral	Sulfotransferase	Sulfo group transfer from donor to acceptor	Unknown function/not assigned
BPSL2314	---	C -> A	SNP	1.58932	3.00907	Thr42Lys (233)	NS; neutral	XRE family transcriptional regulator	Response regulator protein	Transcription
BPSL2438	fabF	C -> T	SNP	0.442301	1.35877	Gly202Ser (412)	NS; deleterious	3-oxoacyl-ACP synthase	Fatty acid biosynthesis	Lipid transport and metabolism
BPSL2440	fabG	T -> C	SNP	0.46787	1.38307	Asn243Ser (249)	NS; deleterious	3-ketoacyl-ACP reductase	Fatty acid biosynthesis	General function prediction only
BPSL2476	folA	C -> T	SNP	-0.225216	1.16895	Leu30Phe (167)	NS; deleterious	Dihydrofolate reductase	Folate production; trimethoprim resistance	Coenzyme transport and metabolism
BPSL2501	---	G -> A	SNP	0.159155	1.11663	Leu171Leu (261)	S; silent	Dioxygenase	Oxygen transferase	Inorganic ion transport and metabolism
BPSL2521	gyrA	T -> G	SNP	-0.0745735	1.05305	Tyr77Ser (866)	NS; deleterious	DNA gyrase subunit A	DNA replication	Replication, recombination and repair
BPSL2522	ompA	C -> T	SNP	-0.160956	1.11803	Gln217* (224)	Nonsense; neutral; early stop yields 216aa product	Membrane protein	Outer membrane protein; virulence factor	Cell wall/membrane/envelope biogenesis
BPSL2681	wzt	G -> A	SNP	-2.28413	4.87069	Ser81Phe (463)	NS; deleterious	ABC transporter ATP-binding protein	LPS biosynthesis	Cell wall/membrane/envelope biogenesis
BPSL2685	rmlA	A -> C	SNP	-0.223826	1.16783	Leu224Arg (297)	NS; deleterious	Glucose-1-phosphate thymidylyltransferase	LPS biosynthesis. Residue 224 is in the active site	Cell wall/membrane/envelope biogenesis
BPSL3337	---	T -> C	SNP	0.138743	1.10095	Val258Ala (273)	NS; deleterious	2-succinyl-6-hydroxy-2,4-cyclohexadiene-1- carboxylate synthase	Vitamin K2 (menaquinone) synthesis; electron transport	General function prediction only
BPSS0039	ptr1	CCGCGCGG -> C	Indel	0.483649	1.39828	Arg20fs (267)	Frameshift; deleterious; early stop yields a 91aa product	Pteridine reductase 1	Folate biosynthesis (pterin salvage); sulfamethoxazole resistance	General function prediction only
BPSS0274	---	A -> G	SNP	0.892863	1.85686	Val14Ala (261)	NS; deleterious	IclR family transcriptional regulator	Repressor/activator of gene expression	Transcription
BPSS0290	bpeT	T -> TGC	Indel	1.66514	3.17145	Thr314fs (334)	Frameshift; deleterious; early stop yields a 330aa product	LysR family transcriptional regulator	BpeEF-OprC regulator; trimethoprim/sulfamethoxazole resistance	Transcription
BPSS0893	---	C -> G	SNP	0.325523	1.25312	Val2Leu (362)	NS; neutral	Porin	Cell membrane transport	Cell wall/membrane/envelope biogenesis
BPSS0945	nlpD	N/A	30x duplication	4.19052	18.2589	N/A	N/A	Peptidase	Peptide bond hydrolysis	Cell wall/membrane/envelope biogenesis
BPSS0946	penA	N/A	30x duplication	4.45484	21.9301	N/A	N/A	β lactamase PenA	β-lactamase	Defense mechanisms
BPSS0946	penA	G -> A	SNP	4.45484	21.9301	Cys94Tyr (314)	NS; deleterious	β lactamase PenA	β-lactam inactivation	Defense mechanisms
BPSS0948	penR	N/A	30x duplication	4.70406	26.0653	N/A	N/A	LysR family transcriptional regulator	Transcriptional regulation	Transcription
BPSS0949	---	N/A	30x duplication	4.33172	20.1362	N/A	N/A	Hypothetical protein	Unknown	Unknown function/not assigned
BPSS0950	---	N/A	30x duplication	3.98974	15.8866	N/A	N/A	ABC transporter ATP-binding protein	Transport	Amino acid transport and metabolism
BPSS0951	---	N/A	30x duplication	3.1273	8.73799	N/A	N/A	ABC transporter ATP-binding protein	Transport	Amino acid transport and metabolism
BPSS0952	---	N/A	30x duplication	4.13386	17.5557	N/A	N/A	D-ala-D-ala transporter subunit	D-ala-D-ala transport	Amino acid transport and metabolism
BPSS1344	---	C -> G	SNP	0.788983	1.72786	Val145Leu (329)	NS; neutral	Serine acetyltransferase	Cysteine biosynthesis	Amino acid transport and metabolism
BPSS1537	bsaW	T -> C	SNP	-1.14554	2.21229	Asp175Gly (226)	NS; deleterious	Type III secretion system 3 protein SpaP	Surface presentation of antigens protein (T3SS3 complex)	Intracellular trafficking, secretion, and vesicular transport
BPSS1631	---	G -> A	SNP	0.687349	1.61032	Leu168Leu (317)	S; silent	Syringomycin biosynthesis enzyme	Syringomycin biosynthesis	Secondary metabolite biosynthesis, transport and catabolism
Intergenic	N/A	T -> TCGAAGGG	Indel	N/A	N/A	N/A	N/A	N/A	N/A	N/A
Significant transcriptomic changes between MSHR5651 and MSHR5654
Affected gene (K96243 annotation)	Gene name	Nucleotide change	Mutation type	Log2 fold change	Times change	Mutation type in P314	CPS or LPS affected?	Virulence genes affected?	Affected Protein	COG functional category	Matches MSHR5651 analysis (Table S3)?
BPSL0058	---	---	---	-1.67994	3.20414	N/A	N/A	N/A	Fatty acid desaturase	Lipid transport and metabolism	Yes
BPSL0113A	---	---	---	-2.31427	4.97352	N/A	N/A	N/A	Hypothetical protein	Unknown function/not assigned	Yes
BPSL0216	---	---	---	-2.5869	6.00808	N/A	N/A	N/A	Membrane protein	Unknown function/not assigned	Yes
BPSL0291	---	---	---	2.38651	5.22893	N/A	N/A	N/A	Membrane protein	Unknown function/not assigned	Yes
BPSL0348	---	---	---	-5.06552	33.4868	N/A	N/A	N/A	Hypothetical protein	Unknown function/not assigned	Yes
BPSL0349	---	---	---	-3.70051	13.0006	N/A	N/A	N/A	Hypothetical protein	Unknown function/not assigned	Yes
BPSL0350	yfhA	---	---	-2.7499	6.72672	N/A	N/A	N/A	Fis family regulatory protein	Signal transduction mechanisms	No (FC=-0.053, FDR=1)
BPSL0451	bioC	---	---	-1.88542	3.69461	N/A	N/A	N/A	Hypothetical protein	Coenzyme transport and metabolism	Yes
BPSL0479	---	---	---	-1.9914	3.97622	N/A	N/A	N/A	ABC transport system ATP-binding protein	Defense mechanisms	Yes
BPSL0480	---	---	---	-1.91805	3.77912	N/A	N/A	N/A	Hypothetical protein	Secondary metabolite biosynthesis, transport and catabolism	Yes
BPSL0481	---	---	---	-2.41788	5.34386	N/A	N/A	N/A	Hypothetical protein	Coenzyme transport and metabolism	Yes
BPSL0482	---	---	---	-2.18619	4.55103	N/A	N/A	N/A	Hypothetical protein	Energy production and conversion	Yes
BPSL0483	---	---	---	-1.96109	3.89356	N/A	N/A	N/A	Hypothetical protein	Lipid transport and metabolism	Yes
BPSL0484	---	---	---	-2.12206	4.35315	N/A	N/A	N/A	Hypothetical protein	Lipid transport and metabolism	Yes
BPSL0485	---	---	---	-1.98148	3.94899	N/A	N/A	N/A	AMP-binding enzyme	Lipid transport and metabolism	Yes
BPSL0486	---	---	---	-2.31297	4.96904	N/A	N/A	N/A	Pyridoxal-dependent decarboxylase	Amino acid transport and metabolism	Yes
BPSL0487	---	---	---	-2.16031	4.4701	N/A	N/A	N/A	Hypothetical protein	Lipid transport and metabolism	Yes
BPSL0488	---	---	---	-2.1006	4.28888	N/A	N/A	N/A	Hypothetical protein	Unknown function/not assigned	Yes
BPSL0490	---	---	---	-1.89889	3.72926	N/A	N/A	N/A	Hypothetical protein	Unknown function/not assigned	Yes
BPSL0500A	---	---	---	3.43873	10.8433	N/A	N/A	N/A	Exported protein	Unknown function/not assigned	No (FC=1.0, FDR=0.417)
BPSL0501	cydB	---	---	3.96971	15.6676	N/A	N/A	N/A	Cytochrome d ubiquinol oxidase subunit II	Energy production and conversion	Yes
BPSL0502	cydA	---	---	3.59886	12.1162	N/A	N/A	N/A	Cytochrome d ubiquinol oxidase subunit I	Energy production and conversion	Yes
BPSL0682	---	---	---	1.61985	3.07344	N/A	N/A	N/A	Asparagine synthetase B	Amino acid transport and metabolism	Yes
BPSL0707	---	---	---	-2.81493	7.03687	N/A	N/A	N/A	Hypothetical protein	Energy production and conversion	Yes
BPSL1007	---	---	---	-1.53417	2.89621	N/A	N/A	N/A	Fimbriae usher protein	Intracellular trafficking, secretion, and vesicular transport	No (FC=-1.52, FDR=0.14)
BPSL1171	kdpA	---	---	-2.87014	7.31136	N/A	N/A	N/A	Potassium-transporting ATPase A chain	Inorganic ion transport and metabolism	Yes
BPSL1172	kdpB	---	---	-3.93021	15.2444	N/A	N/A	N/A	Potassium-transporting ATPase B chain	Inorganic ion transport and metabolism	Yes
BPSL1173	kdpC	---	---	-3.37754	10.393	N/A	N/A	N/A	Potassium-transporting ATPase C chain	Inorganic ion transport and metabolism	Yes
BPSL1174	kdpD	---	---	-1.82044	3.5319	N/A	N/A	N/A	Two-component system, sensor kinase	Signal transduction mechanisms	Yes
BPSL1359	pstS	---	---	-2.08538	4.24386	N/A	N/A	N/A	Phosphate transport system, substrate-binding	Inorganic ion transport and metabolism	Yes
BPSL1360	pstC	---	---	-2.10525	4.30273	N/A	N/A	N/A	Phosphate transporter permease subunit PtsC	Inorganic ion transport and metabolism	Yes
BPSL1361	pstA	---	---	-1.87617	3.67099	N/A	N/A	N/A	Phosphate transporter permease subunit PtsA	Inorganic ion transport and metabolism	Yes
BPSL1374	---	---	---	-1.74972	3.36293	N/A	N/A	N/A	Hydrolase	Signal transduction mechanisms	Yes
BPSL1389	---	---	---	-2.92064	7.57183	N/A	N/A	N/A	Phage related protein (fragment)	Unknown function/not assigned	Unannotated in MSHR5651 assembly
BPSL1390	---	---	---	-2.62694	6.17714	N/A	N/A	N/A	Hypothetical protein	Unknown function/not assigned	Yes
BPSL1392	---	---	---	-3.33487	10.0901	N/A	N/A	N/A	Hypothetical protein	Unknown function/not assigned	Yes
BPSL1393	---	---	---	-2.83919	7.15618	N/A	N/A	N/A	Avidin family protein	Unknown function/not assigned	Yes
BPSL1455	---	---	---	-2.31369	4.97153	N/A	N/A	N/A	Hypothetical protein	General function prediction only	No (FC=-2.29. FDR=0.014)
BPSL1462	dnaB	---	---	-1.82736	3.54887	N/A	N/A	N/A	Replicative DNA helicase	Replication, recombination and repair	Yes
BPSL1590	---	---	---	-2.02053	4.05734	N/A	N/A	N/A	Membrane protein	Unknown function/not assigned	Yes
BPSL1670	---	---	---	-3.07753	8.44166	N/A	N/A	N/A	Transposase	Replication, recombination and repair	No (FC=0.67, FDR=0.90)
BPSL1734	---	---	---	-1.59327	3.01733	N/A	N/A	N/A	AMP-binding enzyme	Lipid transport and metabolism	Yes
BPSL1881	---	---	---	-1.86766	3.6494	N/A	N/A	N/A	Metabolite transport, membrane protein	Carbohydrate transport and metabolism	Yes
BPSL1955	scoA	---	---	-1.67895	3.20194	N/A	N/A	N/A	Succinyl-CoA:3-ketoacid-coenzyme A transferase	Lipid transport and metabolism	Yes
BPSL1958	---	---	---	-2.09614	4.27564	N/A	N/A	N/A	Hypothetical protein	Unknown function/not assigned	Yes
BPSL2036	---	---	---	3.93615	15.3073	N/A	N/A	N/A	Exported protein	Unknown function/not assigned	Yes
BPSL2112	---	---	---	-2.13075	4.37945	N/A	N/A	N/A	Hydroxydechloroatrazine ethylaminohydrolase	General function prediction only	Yes
BPSL2113	---	---	---	-1.92445	3.79593	N/A	N/A	N/A	Purine catabolism-related protein	General function prediction only	Yes
BPSL2114	---	---	---	-2.17109	4.50364	N/A	N/A	N/A	Membrane protein	Unknown function/not assigned	Yes
BPSL2116	alc1	---	---	-1.52368	2.87524	N/A	N/A	N/A	Allantoicase	Nucleotide transport and metabolism	Yes
BPSL2117	pucL	---	---	-2.20345	4.6058	N/A	N/A	N/A	Uricase	Unknown function/not assigned	Yes
BPSL2118	---	---	---	-2.48528	5.59942	N/A	N/A	N/A	Hypothetical protein	Carbohydrate transport and metabolism	Yes
BPSL2251	---	---	---	-2.43126	5.39366	N/A	N/A	N/A	Exported protein	Unknown function/not assigned	Yes
BPSL2291	stp1	---	---	2.05652	4.15983	N/A	N/A	N/A	Phosphotyrosine protein phosphatase	Signal transduction mechanisms	Yes
BPSL2292	---	---	---	3.14201	8.8275	N/A	N/A	N/A	Membrane protein	Unknown function/not assigned	Yes
BPSL2356	---	---	---	2.24184	4.73	N/A	N/A	N/A	Hypothetical protein	Nucleotide transport and metabolism	Yes
BPSL2357	---	---	---	3.13923	8.81053	N/A	N/A	N/A	Hypothetical protein	Unknown function/not assigned	Yes
BPSL2358	act	---	---	2.59561	6.04443	N/A	N/A	N/A	Pyruvate radical-activating enzyme	Posttranslational modification, protein turnover, chaperones	Yes
BPSL2359	---	---	---	2.54433	5.83337	N/A	N/A	N/A	Hypothetical protein	Unknown function/not assigned	Yes
BPSL2360	---	---	---	2.25664	4.77876	N/A	N/A	N/A	Hypothetical protein	Lipid transport and metabolism	Yes
BPSL2361	---	---	---	2.13097	4.38013	N/A	N/A	N/A	Hypothetical protein	Posttranslational modification, protein turnover, chaperones	Yes
BPSL2362	yhbU	---	---	2.31666	4.98178	N/A	N/A	N/A	Family U32 unassigned peptidase	Posttranslational modification, protein turnover, chaperones	Yes
BPSL2363	---	---	---	1.50618	2.84057	N/A	N/A	N/A	2-nitropropane dioxygenase	General function prediction only	Yes
BPSL2599	---	---	---	-2.71002	6.5433	N/A	N/A	N/A	Hypothetical protein	Unknown function/not assigned	Yes
BPSL2715	---	---	---	-3.25823	9.5681	N/A	N/A	N/A	Lipoprotein	Amino acid transport and metabolism	Yes
BPSL2727	xdhB	---	---	-2.65223	6.28639	N/A	N/A	N/A	Xanthine dehydrogenase large subunit	Nucleotide transport and metabolism	Yes
BPSL2728	xdhA	---	---	-3.08984	8.51399	N/A	N/A	N/A	Xanthine dehydrogenase	Nucleotide transport and metabolism	Yes
BPSS0020	---	---	---	-3.30915	9.91179	N/A	N/A	N/A	Membrane protein	Unknown function/not assigned	Yes
BPSS0043	pcaI	---	---	3.61416	12.2454	N/A	N/A	N/A	3-oxoadipate CoA-transferase subunit A	Lipid transport and metabolism	Yes
BPSS0044	pcaJ	---	---	3.90376	14.9675	N/A	N/A	N/A	3-oxoadipate CoA-transferase subunit B	Lipid transport and metabolism	Yes
BPSS0045	pcaB	---	---	3.36437	10.2986	N/A	N/A	N/A	3-carboxy-cis,cis-muconate cycloisomerase	Nucleotide transport and metabolism	Yes
BPSS0046	catD1	---	---	3.71903	13.1686	N/A	N/A	N/A	Lactone hydrolyase	General function prediction only	Yes
BPSS0047	pcaC	---	---	3.88705	14.7952	N/A	N/A	N/A	4-carboxymuconolactone decarboxylase	Unknown function/not assigned	Yes
BPSS0048	pcaK	---	---	3.653	12.5794	N/A	N/A	N/A	4-hydroxybenzoate transporter	Carbohydrate transport and metabolism	Yes
BPSS0130	pksJ	---	---	4.0901	17.031	N/A	N/A	N/A	Peptide synthase	Lipid transport and metabolism	Yes
BPSS0131	---	---	---	3.4007	10.5612	N/A	N/A	N/A	Dehydratase	Cell wall/membrane/envelope biogenesis	Yes
BPSS0132	---	---	---	2.15416	4.4511	N/A	N/A	N/A	Hypothetical protein	General function prediction only	Yes
BPSS0133	dmpM	---	---	2.69857	6.49159	N/A	N/A	N/A	O-demethylpuromycin-O-methyltransferase	Translation, ribosomal structure and biogenesis	Yes
BPSS0157	---	---	---	-1.76792	3.40563	N/A	N/A	N/A	Hypothetical protein	Unknown function/not assigned	Yes
BPSS0158	---	---	---	-1.51016	2.84841	N/A	N/A	N/A	Hypothetical protein	Unknown function/not assigned	No (FC=-1.49, FDR=0.006)
BPSS0171	---	---	---	-2.05434	4.15353	N/A	N/A	N/A	Hypothetical protein	Unknown function/not assigned	Yes
BPSS0172	---	---	---	-1.6877	3.22143	N/A	N/A	N/A	Hypothetical protein	Unknown function/not assigned	Yes
BPSS0173	---	---	---	-1.91897	3.78154	N/A	N/A	N/A	Hypothetical protein	Unknown function/not assigned	Yes
BPSS0211	---	---	---	-4.51582	22.8769	N/A	N/A	N/A	Hypothetical protein	Unknown function/not assigned	Yes
BPSS0212	---	---	---	-4.14491	17.6906	N/A	N/A	N/A	Hypothetical protein	Unknown function/not assigned	Yes
BPSS0213	---	---	---	-4.04869	16.5492	N/A	N/A	N/A	Hypothetical protein	Unknown function/not assigned	Yes
BPSS0214	---	---	---	-3.9625	15.5895	N/A	N/A	N/A	Haem/metallo cofactor biosynthesis related protein	General function prediction only	Yes
BPSS0215	cheM	---	---	-2.37629	5.19199	N/A	N/A	N/A	Methyl-accepting chemotaxis protein	Signal transduction mechanisms	Yes
BPSS0230	yycE	---	---	-2.21766	4.65137	N/A	N/A	N/A	Glyoxalase/bleomycin resistance protein	Unknown function/not assigned	Yes
BPSS0275	pcaF	---	---	4.80237	27.9035	Deletion	N/A	N/A	Beta-ketoadipyl CoA thiolase	Lipid transport and metabolism	Yes
BPSS0289	---	---	---	5.30113	39.4275	Deletion	N/A	N/A	Exported protein	Unknown function/not assigned	Yes
BPSS0290	bpeT	T -> TGC	Indel (frameshift)	1.66514	3.17145	Deletion	N/A	N/A	LysR family transcriptional regulator BpeT	Transcription	No (FC=1.27, FDR=0.045)
BPSS0291	llpE	---	---	5.57263	47.5915	Deletion	N/A	N/A	Carboxylesterase	Lipid transport and metabolism	Yes
BPSS0292	bpeE	---	---	6.79484	111.032	Deletion	N/A	N/A	Multidrug efflux exported protein BpeE	Cell wall/membrane/envelope biogenesis	Yes
BPSS0293	bpeF	---	---	6.09784	68.4907	Deletion	N/A	N/A	Multidrug-efflux transporter protein BpeF	Defense mechanisms	Yes
BPSS0294	oprC	---	---	5.2476	37.9913	Deletion	N/A	N/A	Multidrug efflux lipoprotein OprC	Cell wall/membrane/envelope biogenesis	Yes
BPSS0298	---	---	---	3.23532	9.41732	Deletion	N/A	N/A	Transport related membrane protein	General function prediction only	Yes
BPSS0299	---	---	---	3.48386	11.1878	Deletion	N/A	N/A	Fatty-acid CoA ligase	Lipid transport and metabolism	Yes
BPSS0300	fabD	---	---	3.28783	9.76641	Deletion	N/A	N/A	Malonyl CoA-ACP transacylase	Lipid transport and metabolism	Yes
BPSS0301	---	---	---	3.79132	13.8452	Deletion	N/A	N/A	Lipoprotein	Unknown function/not assigned	Yes
BPSS0302	caiC	---	---	3.88801	14.805	Deletion	N/A	N/A	Fatty acid biosynthesis-related CoA ligase	Lipid transport and metabolism	Yes
BPSS0303	lysA	---	---	4.17314	18.0401	Deletion	N/A	N/A	Diaminopimelate decarboxylase	Amino acid transport and metabolism	Yes
BPSS0304	---	---	---	4.20705	18.4692	Deletion	N/A	N/A	FkbH domain-containing protein	Secondary metabolite biosynthesis, transport and catabolism	Yes
BPSS0305	ilvC	---	---	4.91637	30.1979	Deletion	N/A	N/A	Ketol-acid reductoisomerase	Amino acid transport and metabolism	Yes
BPSS0306	pksM	---	---	4.70382	26.061	Deletion	N/A	N/A	Polyketide synthase	Secondary metabolite biosynthesis, transport and catabolism	Yes
BPSS0307	gbsA	---	---	4.8674	29.19	Deletion	N/A	N/A	Gamma-aminobutyraldehyde dehydrogenase	Energy production and conversion	Yes
BPSS0308	---	---	---	5.2419	37.8416	Deletion	N/A	N/A	Hypothetical protein	Coenzyme transport and metabolism	Yes
BPSS0309	syrP	---	---	4.73912	26.7066	Deletion	N/A	N/A	Syringomycin synthesis regulator	Unknown function/not assigned	Yes
BPSS0310	---	---	---	5.20088	36.7809	Deletion	N/A	N/A	SET domain protein	Unknown function/not assigned	Yes
BPSS0311	mcyG	---	---	4.95509	31.0192	Deletion	N/A	N/A	Multifunctional polyketide-peptide synthase	Secondary metabolite biosynthesis, transport and catabolism	Yes
BPSS0312	---	---	---	2.36655	5.15705	Deletion	N/A	N/A	LuxR autoinducer-binding transcriptional regulator	Transcription	Yes
BPSS0313	---	---	---	4.86385	29.1183	Deletion	N/A	N/A	Lipoprotein	Inorganic ion transport and metabolism	Yes
BPSS0344	---	---	---	-2.66602	6.34678	N/A	N/A	N/A	2-aminoethylphosphonate ABC transporter substrate-binding protein	Inorganic ion transport and metabolism	Yes
BPSS0351	cueR	---	---	-2.99226	7.95717	N/A	N/A	N/A	Copper-related MerR-family transcriptonal regulator	Transcription	No (FC=-0.75, FDR=0.967)
BPSS0409	---	---	---	-1.82793	3.55029	N/A	N/A	N/A	Hypothetical protein	Unknown function/not assigned	Yes
BPSS0425	rfaQ	---	---	-1.82079	3.53274	N/A	CPS-II	N/A	Heptosyltransferase (O-antigen related)	Cell wall/membrane/envelope biogenesis	No (FC=-0.783, 0.801)
BPSS0448	---	---	---	-1.81217	3.5117	N/A	N/A	N/A	Hypothetical protein	Unknown function/not assigned	Yes
BPSS0455	---	---	---	2.94563	7.70411	N/A	N/A	N/A	Copper resistance-related lipoprotein	Cell wall/membrane/envelope biogenesis	Yes
BPSS0467	potF	---	---	-2.48026	5.57998	N/A	N/A	N/A	Putrescine ABC transport system, binding protein	Amino acid transport and metabolism	No (FC=-0.292, FDR=0.98)
BPSS0481	hhqA	---	---	3.88125	14.7358	N/A	N/A	N/A	CoA ligase	Lipid transport and metabolism	Yes
BPSS0482	hhqB	---	---	3.75879	13.5365	N/A	N/A	N/A	β-keto-acyl-acyl carrier protein synthase	Lipid transport and metabolism	Yes
BPSS0483	hhqC	---	---	4.62318	24.6443	N/A	N/A	N/A	β-keto-acyl-acyl carrier protein synthase	Lipid transport and metabolism	Yes
BPSS0484	fabH	---	---	4.41988	21.4051	N/A	N/A	N/A	3-oxo-acyl-acyl carrier protein synthase	Lipid transport and metabolism	No (FC=1.47, FDR=0.005)
BPSS0485	hhqE	---	---	3.63461	12.4202	N/A	N/A	N/A	Metallo-β lactamase-related protein	General function prediction only	Yes
BPSS0486	hhqF	---	---	4.21863	18.618	N/A	N/A	N/A	AMP-dependent synthetase/non-ribosomal peptide synthetase	Lipid transport and metabolism	Yes
BPSS0487	hhqG	---	---	4.283	19.4676	N/A	N/A	N/A	Probable HMAQ methyltransferase	Unknown function/not assigned	Yes
BPSS0488	---	---	---	1.65442	3.14796	N/A	N/A	N/A	Hypothetical protein	Unknown function/not assigned	Yes
BPSS0563	---	---	---	2.12102	4.35003	N/A	N/A	N/A	Aminopeptidase	Unknown function/not assigned	Yes
BPSS0564	---	---	---	2.20848	4.62189	N/A	N/A	N/A	Thermolysin metallopeptidase	Amino acid transport and metabolism	Yes
BPSS0615	---	---	---	-1.89273	3.71338	N/A	N/A	N/A	Membrane protein	Posttranslational modification, protein turnover, chaperones	No (FC=-1.87, FDR=0.015)
BPSS0677	---	---	---	-2.54278	5.82711	N/A	N/A	N/A	Asparagine synthetase	Amino acid transport and metabolism	Yes
BPSS0766	---	---	---	-2.01841	4.05138	N/A	N/A	N/A	Putative voltage gated chloride channel	Inorganic ion transport and metabolism	Yes
BPSS0767	---	---	---	-2.38312	5.21665	N/A	N/A	N/A	Hypothetical protein	Unknown function/not assigned	Yes
BPSS0810	---	---	---	-2.25799	4.78326	N/A	N/A	N/A	Hypothetical protein	Translation, ribosomal structure and biogenesis	Yes
BPSS0812A	---	---	---	2.1328	4.38568	N/A	N/A	N/A	Exported protein	Unknown function/not assigned	Yes
BPSS0819	---	---	---	-1.9736	3.92746	N/A	N/A	N/A	Hypothetical protein	Unknown function/not assigned	Yes
BPSS0820	leuS	---	---	-2.74769	6.71639	N/A	N/A	N/A	tRNA synthetase	Translation, ribosomal structure and biogenesis	Yes
BPSS0821	---	---	---	-2.84539	7.18698	N/A	N/A	N/A	Hypothetical protein	Unknown function/not assigned	Yes
BPSS0822	---	---	---	-2.58337	5.99339	N/A	N/A	N/A	Hypothetical protein	Unknown function/not assigned	Yes
BPSS0823	---	---	---	-2.96595	7.81338	N/A	N/A	N/A	Hypothetical protein	Unknown function/not assigned	Yes
BPSS0824	---	---	---	-2.76019	6.77484	N/A	N/A	N/A	Dioxygenase	Secondary metabolite biosynthesis, transport and catabolism	Yes
BPSS0826	---	---	---	-2.14978	4.4376	N/A	N/A	N/A	Class V aminotransferase	Amino acid transport and metabolism	Yes
BPSS0914	---	---	---	-2.69497	6.47539	N/A	N/A	N/A	Hypothetical protein	Unknown function/not assigned	Yes
BPSS0945	nlpD	N/A	30x duplication	4.19052	18.2589	N/A	N/A	Peptidase	Peptidase	Cell wall/membrane/envelope biogenesis	Yes
BPSS0946	penA	G -> A	SNP (nonsynonymous) and 30x duplication	4.45484	21.9301	S72F	N/A	N/A	β-lactamase	Defense mechanisms	Yes
BPSS0948	penR	N/A	30x duplication	4.70406	26.0653	N/A	N/A	N/A	LysR-family transcriptional regulator	Transcription	Yes
BPSS0949	---	N/A	30x duplication	4.33172	20.1362	N/A	N/A	N/A	Exported protein	Unknown function/not assigned	Yes
BPSS0950	---	N/A	30x duplication	3.98974	15.8866	N/A	N/A	N/A	ABC transport system, ATP-binding protein	Amino acid transport and metabolism	Yes
BPSS0951	---	N/A	30x duplication	3.1273	8.73799	N/A	N/A	N/A	ABC transport system, ATP-binding protein	Amino acid transport and metabolism	Yes
BPSS0952	---	N/A	30x duplication	4.13386	17.5557	N/A	N/A	N/A	Dipeptide transport system permease	Amino acid transport and metabolism	Yes
BPSS0966	mntH	---	---	-1.53895	2.90582	N/A	N/A	N/A	Manganese transport protein	Inorganic ion transport and metabolism	Yes
BPSS0987	---	---	---	-1.70665	3.26402	N/A	N/A	N/A	Exported protein	Unknown function/not assigned	Yes
BPSS1103	---	---	---	1.51762	2.86318	Deletion	N/A	N/A	Periplasmic thiamine binding protein	Carbohydrate transport and metabolism	Yes
BPSS1104	---	---	---	1.7452	3.35241	Deletion	N/A	N/A	Phosphomethylpyrimidine kinase	Coenzyme transport and metabolism	Yes
BPSS1107	---	---	---	1.62554	3.08557	Deletion	N/A	N/A	Nucleoside 2-deoxyribosyltransferase	Unknown function/not assigned	Yes
BPSS1127	---	---	---	-1.82816	3.55085	Deletion	N/A	N/A	Glyoxalase/bleomycin resistance protein/dioxygenase superfamily protein	Unknown function/not assigned	Yes
BPSS1131	---	---	---	2.16506	4.48484	Deletion	N/A	N/A	LuxR family transcriptional regulator	Transcription	Yes
BPSS1162	---	---	---	-1.60966	3.05179	Deletion	N/A	N/A	Response regulator	Transcription	Yes
BPSS1177	---	---	---	2.55428	5.87374	Deletion	N/A	N/A	Hypothetical protein	Unknown function/not assigned	Yes
BPSS1178	---	---	---	2.15768	4.46196	Deletion	N/A	N/A	Monovalent cation-proton antiporter-2 (CPA2) family protein	Inorganic ion transport and metabolism	Yes
BPSS1181	---	---	---	1.59452	3.01994	Deletion	N/A	N/A	Surfactin/non-ribosomally encoded peptide/polyketide synthase	Secondary metabolite biosynthesis, transport and catabolism	Yes
BPSS1241	---	---	---	-3.25856	9.57029	N/A	N/A	N/A	Bifunctional reductase	Inorganic ion transport and metabolism	Yes
BPSS1242	nirD	---	---	-3.01986	8.11089	N/A	N/A	N/A	Nitrate reductase	General function prediction only	Yes
BPSS1243	nirB	---	---	-3.01142	8.06355	N/A	N/A	N/A	Nitrate reductase [NAD(P)H]	Energy production and conversion	Yes
BPSS1269	---	---	---	-1.76423	3.39693	N/A	N/A	N/A	Peptide synthase/polyketide synthase	Secondary metabolite biosynthesis, transport and catabolism	Yes
BPSS1555	---	---	---	3.51431	11.4265	Deletion	N/A	N/A	Thermolysin metallopeptidase	Amino acid transport and metabolism	Yes
BPSS1588	---	---	---	-2.49192	5.62524	N/A	N/A	N/A	Exported protein	Unknown function/not assigned	Yes
BPSS1606	---	---	---	2.98372	7.91025	N/A	N/A	N/A	Hypothetical protein	Unknown function/not assigned	Yes
BPSS1617	---	---	---	3.3855	10.4505	N/A	N/A	N/A	Type III secretion 2 (T3SS2) protein	Intracellular trafficking, secretion, and vesicular transport	Yes
BPSS1618	---	---	---	3.24602	9.48744	N/A	N/A	N/A	Type III secretion 2 (T3SS2) protein	Intracellular trafficking, secretion, and vesicular transport	Yes
BPSS1622	---	---	---	3.68786	12.8872	N/A	N/A	N/A	Type III secretion 2 (T3SS2) protein	Unknown function/not assigned	No (FC=3.70, FDR=0.011)
BPSS1623	---	---	---	6.63518	99.4001	N/A	N/A	N/A	Type III secretion 2 (T3SS2) protein	Unknown function/not assigned	Yes
BPSS1682	gtaB	---	---	-2.54667	5.84286	N/A	N/A	N/A	UTP-glucose-1-phosphate	Cell wall/membrane/envelope biogenesis	Yes
BPSS1683	oafA	---	---	-2.12513	4.36244	N/A	N/A	N/A	Lipopolysaccharide biosynthesis-related membrane protein	Lipid transport and metabolism	Yes
BPSS1684	---	---	---	-2.72953	6.63239	N/A	N/A	N/A	Lipopolysaccharide biosynthesis-related membrane protein	Cell wall/membrane/envelope biogenesis	Yes
BPSS1685	---	---	---	-2.58334	5.99326	N/A	N/A	N/A	Lipopolysaccharide biosynthesis-related membrane protein	Unknown function/not assigned	Yes
BPSS1687	---	---	---	-2.66656	6.34912	N/A	N/A	N/A	Membrane protein	Lipid transport and metabolism	Yes
BPSS1688	gca	---	---	-2.67376	6.38092	N/A	N/A	N/A	GCP-mannose 4,6-dehydratase	Cell wall/membrane/envelope biogenesis	Yes
BPSS1728	---	---	---	1.70845	3.2681	N/A	N/A	N/A	Secretion/activator protein	Intracellular trafficking, secretion, and vesicular transport	Yes
BPSS1731	melO	---	---	-2.57664	5.96551	N/A	N/A	N/A	Pigment biosynthesis-related tyrosinase	Unknown function/not assigned	Yes
BPSS1732	---	---	---	-2.70952	6.54105	N/A	N/A	N/A	Hypothetical protein	Unknown function/not assigned	Yes
BPSS1743	---	---	---	1.60024	3.03193	N/A	N/A	N/A	Exported protein	Unknown function/not assigned	Yes
BPSS1748	---	---	---	4.2552	19.096	N/A	N/A	N/A	Exported protein	Unknown function/not assigned	Yes
BPSS1774	---	---	---	-2.05345	4.15098	N/A	N/A	N/A	Hypothetical protein	Unknown function/not assigned	Yes
BPSS1807	mhpE	---	---	1.6238	3.08186	N/A	N/A	N/A	4-hydroxy-2-oxovalerate aldolase	Amino acid transport and metabolism	No (FC=1.63, FDR=0.01003)
BPSS1825	hepB	---	---	-2.57458	5.95698	N/A	CPS-III	N/A	Glycosyltransferase	Cell wall/membrane/envelope biogenesis	Yes
BPSS1826	wabG	---	---	-2.96888	7.82929	N/A	CPS-III	N/A	Glycosyltransferase	Cell wall/membrane/envelope biogenesis	Yes
BPSS1827	cheA	---	---	-2.86861	7.30359	N/A	CPS-III	N/A	Glucose-6-phosphate isomerase	Unknown function/not assigned	Yes
BPSS1829	bceG	---	---	-2.4015	5.28354	N/A	CPS-III	N/A	Glycosyltransferase	Cell wall/membrane/envelope biogenesis	No (FC=-1.12, FDR=0.072)
BPSS1830	wzc	---	---	-2.61663	6.13316	N/A	CPS-III	N/A	Exopolysaccharide biosynthesis related tyrosine-protein kinase	Cell wall/membrane/envelope biogenesis	Yes
BPSS1831	wza	---	---	-2.49558	5.63955	N/A	CPS-III	N/A	Exopolysaccharide (EPS) biosynthesis related polysaccharide lipoprotein	Cell wall/membrane/envelope biogenesis	Yes
BPSS1832	wzb	---	---	-2.5534	5.87018	N/A	CPS-III	N/A	Exopolysaccharide (EPS) biosynthesis related polysaccharide lipoprotein	Signal transduction mechanisms	No (FC=-2.52, FDR=0.013)
BPSS1834	wcaJ	---	---	-2.94765	7.71494	N/A	CPS-III	N/A	Lipopolysaccharide biosynthesis-related protein	Cell wall/membrane/envelope biogenesis	Yes
BPSS1835	manC	---	---	-3.1351	8.78535	N/A	CPS-III	N/A	Lipopolysaccharide biosynthesis mannose-1-phosphate guanylultransferase	Cell wall/membrane/envelope biogenesis	Yes
BPSS1839	---	---	---	-1.63018	3.09552	N/A	N/A	N/A	Oxidative stress related rubrerythrin	Energy production and conversion	Yes
BPSS1886	---	---	---	5.81215	56.1863	N/A	N/A	N/A	Aromatic hydrocarbons	Inorganic ion transport and metabolism	Yes
BPSS1887	ohbA	---	---	5.79687	55.5947	N/A	N/A	N/A	Aromatic oxygenase	Secondary metabolite biosynthesis, transport and catabolism	Yes
BPSS1888	---	---	---	4.86877	29.2177	N/A	N/A	N/A	Aromatic oxygenase	General function prediction only	Yes
BPSS1891	catB1	---	---	3.86985	14.6198	N/A	N/A	N/A	Muconate cycloisomerase I	Cell wall/membrane/envelope biogenesis	Yes
BPSS1892	catA	---	---	3.6733	12.7578	N/A	N/A	N/A	Catechol 1,2-dioxygenase	Secondary metabolite biosynthesis, transport and catabolism	Yes
BPSS1893	catC	---	---	4.05828	16.6595	N/A	N/A	N/A	Muconolactone delta-isomerase	Secondary metabolite biosynthesis, transport and catabolism	Yes
BPSS2005	---	---	---	3.39234	10.5002	N/A	N/A	N/A	Transposase	Unknown function/not assigned	Yes
BPSS2036	---	---	---	-2.40854	5.30936	N/A	N/A	N/A	AMP-binding acetyl-CoA synthetase	Lipid transport and metabolism	Yes
BPSS2037	---	---	---	4.65528	25.1988	N/A	N/A	N/A	Inner membrane fatty acid desaturase	Lipid transport and metabolism	Yes
BPSS2038	hetM	---	---	4.52076	22.9554	N/A	N/A	N/A	Polyketide synthase	Unknown function/not assigned	Yes
BPSS2039	cmaA1	---	---	4.50211	22.6606	N/A	N/A	N/A	Cyclopropane-mycolic acid synthase	Cell wall/membrane/envelope biogenesis	Yes
BPSS2040	desC	---	---	4.19009	18.2533	N/A	N/A	N/A	Fatty acid desaturase	Lipid transport and metabolism	Yes
BPSS2041	---	---	---	4.17286	18.0367	N/A	N/A	N/A	Hypothetical protein	General function prediction only	Yes
BPSS2042	---	---	---	1.8795	3.67947	N/A	N/A	N/A	Inner membrane fatty acid CoA ligase	Lipid transport and metabolism	Yes
BPSS2043	---	---	---	2.40836	5.30872	N/A	N/A	N/A	Hypothetical protein	Secondary metabolite biosynthesis, transport and catabolism	Yes
BPSS2044	---	---	---	2.32755	5.0195	N/A	N/A	N/A	Hypothetical protein	General function prediction only	Yes
BPSS2116	dsdA	---	---	-2.01254	4.03493	N/A	N/A	N/A	D-serine dehydratase	Amino acid transport and metabolism	Yes
BPSS2123	---	---	---	-2.36435	5.14922	N/A	N/A	N/A	Transporter protein	Carbohydrate transport and metabolism	Yes
BPSS2126	---	---	---	-1.64028	3.11726	N/A	N/A	N/A	FAA-hydrolase family protein	Secondary metabolite biosynthesis, transport and catabolism	Yes
BPSS2265	---	---	---	1.67154	3.18554	N/A	N/A	N/A	Monooxygenase protein	Energy production and conversion	Yes
BPSS2292	---	---	---	-2.9795	7.88713	N/A	N/A	N/A	Hypothetical protein	Unknown function/not assigned	Yes
BPSS2293	qor	---	---	-2.81896	7.05653	N/A	N/A	N/A	Quinone oxidoreductase	General function prediction only	Yes
BPSS2294	tauD	---	---	-2.74118	6.68617	N/A	N/A	N/A	Taurine catabolism dioxygenase	Secondary metabolite biosynthesis, transport and catabolism	Yes
BPSS2295	---	---	---	-2.84831	7.20158	N/A	N/A	N/A	Hypothetical protein	Unknown function/not assigned	Yes
BPSS2307	gatA	---	---	3.52465	11.5087	N/A	N/A	N/A	Glutamyl-tRNA(Gln) amidotransferase subunit A	Translation, ribosomal structure and biogenesis	Yes
BPSS2308	---	---	---	2.43944	5.4243	N/A	N/A	N/A	Exported protein	Unknown function/not assigned	No (FC=1.75, FDR=0.28)
BPSS2332	---	---	---	2.82281	7.07537	N/A	N/A	N/A	Membrane protein	Unknown function/not assigned	Yes
BPSS2333	---	---	---	2.56655	5.92392	N/A	N/A	N/A	Aminotransferase	Coenzyme transport and metabolism	Yes
BPSS2334	---	---	---	3.34392	10.1536	N/A	N/A	N/A	Hypothetical protein	Unknown function/not assigned	Yes
BPSS2335	glnQ	---	---	2.72842	6.62729	N/A	N/A	N/A	Glutamine transport ATP-binding protein	Amino acid transport and metabolism	Yes
BPSS2336	glnP	---	---	3.54525	11.6742	N/A	N/A	N/A	Glutamine transport system permease	Amino acid transport and metabolism	Yes
BPSS2337	glnH	---	---	3.31104	9.92484	N/A	N/A	N/A	Glutamine ABC transporter substrate-binding protein	Amino acid transport and metabolism	Yes
BPSLt38 (tRNA-Ser)	---	---	---	-2.29184	4.89681	N/A	N/A	N/A	tRNA	Translation, ribosomal structure and biogenesis	Absent in MSHR5651 assembly
BPSLt18 (tRNA-Pro)	---	---	---	-3.05065	8.28586	N/A	N/A	N/A	tRNA	Translation, ribosomal structure and biogenesis	Absent in MSHR5651 assembly

## Sheet: CF8
Genomic changes between MSHR8436 and MSHR8437
Affected gene (K96243 annotation)	Gene name	Nucleotide change	Mutation type	Log2 fold change (significant)	Times change (significant)	Amino acid change (length)	Mutation effect	Affected Protein	Putative protein function(s)	COG functional category
BPSL1298	---	TGTTGAC -> T	Indel	-0.673129	1.59453	N/A	Upstream gene modifier	N/A	N/A	Signal transduction mechanisms
BPSL1490	---	G -> A	SNP	-0.0560524	1.03962	Ala331Thr (582)	NS; neutral	UDP phosphate-alpha-4-amino-4-deoxy-L-arabinose arabinosyl transferase	Catalysis	Cell wall/membrane/envelope biogenesis
BPSL1512	---	G -> GC	Indel	0.793646	1.73345	Ala132fs (360)	Frameshift; deleterious; late stop yields a 528aa product	XRE family transcriptional regulator	Transcription regulation	Unknown function/not assigned
BPSL3337	---	C -> CGGCACT	Indel	-0.0897566	1.06419	N/A	Upstream gene modifier	2-succinyl-6-hydroxy-2,4-cyclohexadiene-1- carboxylate synthase	Vitamin K2 (menaquinone) synthesis; electron transport	General function prediction only
BPSL3357	---	G -> A	SNP	0.271204	1.20681	Ala181Ala (244)	S; silent	Lipase	Lipid degradation	Unknown function/not assigned
BPSS0285	---	N/A	Deletion	0.334175	1.26066	N/A	N/A	N-formylglutamate deformylase	Metabolism	Amino acid transport and metabolism
BPSS0685	---	G -> A	SNP	0.138647	1.10087	Asp222Asp (404)	S; silent	Acyl-CoA dehydrogenase	Fatty acid β-oxidation	Lipid transport and metabolism
BPSS1130	---	N/A	Deletion (partial)	-0.857483	1.81187	N/A	N/A	Hypothetical protein	Unknown	Unknown function/not assigned
BPSS1131	---	N/A	Deletion	-11.7166	3365.45	N/A	N/A	LuxR family transcriptional regulator	Quorom sensing; virulence	Transcription
BPSS1132	---	N/A	Deletion	-12.2254	4788.51	N/A	N/A	Polyketide cyclase	Polyketide synthesis	Unknown function/not assigned
BPSS1133	fadH	N/A	Deletion	-13.9555	15886.2	N/A	N/A	2,4-dienoyl-CoA reductase	Oxidation and metabolism of polyunsaturated fatty enoyl-CoA esters	Energy production and conversion
BPSS1134	---	N/A	Deletion	-10.3161	1274.87	N/A	N/A	PadR family transcriptional regulator	Quorum sensing; multidrug efflux; thermal resistance; phenolic acid stress response	Transcription
BPSS1135	---	N/A	Deletion	-9.6152	784.266	N/A	N/A	Hydroxyethylthiazole kinase	Thiamin salvage	Coenzyme transport and metabolism
BPSS1136	tauD	N/A	Deletion	-10.9018	1913.2	N/A	N/A	Taurine catabolism dioxygenase TauD	Biosynthesis, transport and catabolism of secondary metabolites	Secondary metabolite biosynthesis, transport and catabolism
BPSS1137	---	N/A	Deletion	-8.99444	510.03	N/A	N/A	Hypothetical protein	Unknown	General function prediction only
BPSS1138	---	N/A	Deletion	-8.41499	341.322	N/A	N/A	Hypothetical protein	Unknown	Unknown function/not assigned
BPSS1139	---	N/A	Deletion	-9.24628	607.307	N/A	N/A	Hypothetical protein	Unknown	Unknown function/not assigned
BPSS1140	uspA	N/A	Deletion	-11.1185	2223.38	N/A	N/A	Universal stress protein UspA	Oxidative stress resistance	Signal transduction mechanisms
BPSS1141	---	N/A	Deletion	-11.3249	2565.24	N/A	N/A	Hypothetical protein	Unknown	Unknown function/not assigned
BPSS1142	---	N/A	Deletion	-11.0268	2086.43	N/A	N/A	Formate hydrogenlyase	Formate degradation	Energy production and conversion
BPSS1143	---	N/A	Deletion	-13.9231	15533.3	N/A	N/A	Formate hydrogenlyase	Formate degradation	Energy production and conversion
BPSS1144	---	N/A	Deletion	-10.7373	1707.08	N/A	N/A	Hydrogenase 4 subunit F	Formate degradation	Energy production and conversion
BPSS1145	---	N/A	Deletion	-9.5079	728.055	N/A	N/A	Formate hydrogenlyase	Formate degradation	Energy production and conversion
BPSS1146	---	N/A	Deletion	-9.07303	538.584	N/A	N/A	Formate hydrogenlyase	Formate degradation	Energy production and conversion
BPSS1147	---	N/A	Deletion	-11.5517	3001.88	N/A	N/A	Formate hydrogenlyase (hydrogenase 4 subunit B)	Formate degradation	Energy production and conversion
BPSS1148	---	N/A	Deletion	-11.4003	2702.94	N/A	N/A	Membrane protein	Unknown	Unknown function/not assigned
BPSS1149	---	N/A	Deletion	-12.4119	5449.46	N/A	N/A	Hypothetical protein	Unknown	Unknown function/not assigned
BPSS1150	---	N/A	Deletion	-10.2634	1229.14	N/A	N/A	Phosphate ABC transporter permease HPr	Phosphate transport	Carbohydrate transport and metabolism
BPSS1151	---	N/A	Deletion	-11.6189	3145.22	N/A	N/A	Spermidine synthase	Spermidine biosynthesis	Amino acid transport and metabolism
BPSS1152	---	N/A	Deletion	-10.4287	1378.37	N/A	N/A	CopG family transcriptional regulator	Transcription regulation	Unknown function/not assigned
BPSS1153	---	N/A	Deletion	-9.35166	653.327	N/A	N/A	Hypothetical protein	Unknown	Unknown function/not assigned
BPSS1154	narK	N/A	Deletion	-9.91626	966.253	N/A	N/A	Nitrate/nitrite transporter NarK	Nitrate/nitrite transport	Inorganic ion transport and metabolism
BPSS1155	---	N/A	Deletion	-10.0141	1034.08	N/A	N/A	Rotamase/PpiC-type peptidyl-prolyl cis-trans isomerase	Protein folding	Posttranslational modification, protein turnover, chaperones
BPSS1156	narI	N/A	Deletion	-11.6497	3212.92	N/A	N/A	Respiratory nitrate reductase subunit gamma NarI	Respiratory nitrate reductase system narIJHG	Energy production and conversion
BPSS1157	narJ	N/A	Deletion	-11.8073	3583.96	N/A	N/A	Nitrate reductase molybdenum cofactor assembly chaperone NarJ	Respiratory nitrate reductase system narIJHG	Energy production and conversion
BPSS1158	narH	N/A	Deletion	-10.869	1870.26	N/A	N/A	Nitrate reductase A subunit beta NarH	Respiratory nitrate reductase system narIJHG	Energy production and conversion
BPSS1159	narG	N/A	Deletion	-10.5036	1451.76	N/A	N/A	Nitrate reductase Z subunit alpha NarG	Respiratory nitrate reductase system narIJHG	Energy production and conversion
BPSS1160	---	N/A	Deletion (partial)	0.116126	1.08382	N/A	N/A	Histidine kinase	Sensor kinase; response regulator	Signal transduction mechanisms
BPSS2308	---	G -> A	SNP	0.22313	1.16726	Val64Val (107)	S; silent	Exported protein	Unknown	Unknown function/not assigned
Intergenic	N/A	A -> ATTCGCGG	Indel	N/A	N/A	N/A	N/A	N/A	N/A	N/A
Intergenic	N/A	CTTGCCGT -> C	Indel	N/A	N/A	N/A	N/A	N/A	N/A	N/A
Intergenic	N/A	T -> TTGCCGA	Indel	N/A	N/A	N/A	N/A	N/A	N/A	N/A
Intergenic	N/A	T -> TGCTGAACC	Indel	N/A	N/A	N/A	N/A	N/A	N/A	N/A
Significant transcriptomic changes between MSHR8436 and MSHR8437
Affected gene (K96243 annotation)	Gene name	Nucleotide change	Mutation type	Log2 fold change	Times change	Mutation type in P314	CPS or LPS affected?	Virulence genes affected?	Affected Protein	COG functional category	Matches MSHR8436 analysis (Table S3)?
BPSL0092	---	---	---	-2.79032	6.91783	N/A	N/A	N/A	Lipoprotein	Unknown function/not assigned	No (FC=-0.54, FDR=1)
BPSS1131	---	N/A	Deletion	-11.7166	3365.45	Deletion	N/A	N/A	LuxR family transcriptional regulator	Transcription	Yes
BPSS1132	---	N/A	Deletion	-12.2254	4788.51	Deletion	N/A	N/A	Hypothetical protein	Unknown function/not assigned	Yes
BPSS1133	fadH	N/A	Deletion	-13.9555	15886.2	Deletion	N/A	N/A	2,4-dienoyl-CoA reductase FadH	Energy production and conversion	Yes
BPSS1134	---	N/A	Deletion	-10.3161	1274.87	Deletion	N/A	N/A	PadR-like family regulatory protein	Transcription	Yes
BPSS1135	thiM	N/A	Deletion	-9.6152	784.266	Deletion	N/A	N/A	Hydroxyethylthioazole kinase	Coenzyme transport and metabolism	Yes
BPSS1136	tauD	N/A	Deletion	-10.9018	1913.2	Deletion	N/A	N/A	Taurine catabolism dioxygenase TauD	Secondary metabolite biosynthesis, transport and catabolism	Yes
BPSS1137	---	N/A	Deletion	-8.99444	510.03	Deletion	N/A	N/A	Hypothetical protein	General function prediction only	Yes
BPSS1138	---	N/A	Deletion	-8.41499	341.322	Deletion	N/A	N/A	Hypothetical protein	Unknown function/not assigned	Yes
BPSS1139	---	N/A	Deletion	-9.24628	607.307	Deletion	N/A	N/A	Hypothetical protein	Unknown function	Yes
BPSS1140	---	N/A	Deletion	-11.1185	2223.38	Deletion	N/A	N/A	Universal stress family protein	Signal transduction mechanisms	Yes
BPSS1141	---	N/A	Deletion	-11.3249	2565.24	Deletion	N/A	N/A	Hypothetical protein	Unknown function/not assigned	Yes
BPSS1142	---	N/A	Deletion	-11.0268	2086.43	Deletion	N/A	N/A	Hydrogenase/oxidoreductase subunit	Energy production and conversion	Yes
BPSS1143	---	N/A	Deletion	-13.9231	15533.3	Deletion	N/A	N/A	Formate hydrogenlyase/hydrogenase/NADH dehydrogenase subunit	Energy production and conversion	Yes
BPSS1144	---	N/A	Deletion	-10.7373	1707.08	Deletion	N/A	N/A	Hydrogenase 4 subunit F	Energy production and conversion	Yes
BPSS1145	---	N/A	Deletion	-9.5079	728.055	Deletion	N/A	N/A	Putative hydrogenase, membrane subunit	Energy production and conversion	Yes
BPSS1146	---	N/A	Deletion	-9.07303	538.584	Deletion	N/A	N/A	Formate hydrogenlyase subunit 4	Energy production and conversion	Yes
BPSS1147	---	N/A	Deletion	-11.5517	3001.88	Deletion	N/A	N/A	Hydrogenase 4 subunit B	Energy production and conversion	Yes
BPSS1148	---	N/A	Deletion	-11.4003	2702.94	Deletion	N/A	N/A	Hypothetical protein	Unknown function	Yes
BPSS1149	---	N/A	Deletion	-12.4119	5449.46	Deletion	N/A	N/A	Hypothetical protein	Unknown function/not assigned	Yes
BPSS1150	---	N/A	Deletion	-10.2634	1229.14	Deletion	N/A	N/A	Phosphocarrier protein HPr	Carbohydrate transport and metabolism	Yes
BPSS1151	---	N/A	Deletion	-11.6189	3145.22	Deletion	N/A	N/A	Spermidine synthase	Amino acid transport and metabolism	Yes
BPSS1152	---	N/A	Deletion	-10.4287	1378.37	Deletion	N/A	N/A	CopG family transcriptional regulator	Unknown function/not assigned	Yes
BPSS1153	---	N/A	Deletion	-9.35166	653.327	Deletion	N/A	N/A	Hypothetical protein	Unknown function/not assigned	Yes
BPSS1154	narK	N/A	Deletion	-9.91626	966.253	Deletion	N/A	N/A	Nitrate/nitrite transporter NarK	Inorganic ion transport and metabolism	Yes
BPSS1155	---	N/A	Deletion	-10.0141	1034.08	Deletion	N/A	N/A	Rotamase/PpiC-type peptidyl-prolyl cis-trans isomerase	Posttranslational modification, protein turnover, chaperones	Yes
BPSS1156	narI	N/A	Deletion	-11.6497	3212.92	Deletion	N/A	N/A	Respiratory nitrate reductase subunit gamma	Energy production and conversion	Yes
BPSS1157	narJ	N/A	Deletion	-11.8073	3583.96	Deletion	N/A	N/A	Nitrate reductase molybdenum cofactor assembly chaperone	Energy production and conversion	Yes
BPSS1158	narH	N/A	Deletion	-10.869	1870.26	Deletion	N/A	N/A	Nitrate reductase A subunit beta	Energy production and conversion	Yes
BPSS1159	narG	N/A	Deletion	-10.5036	1451.76	Deletion	N/A	N/A	Nitrate reductase Z subunit alpha	Energy production and conversion	Yes
BPSS1162	---	---	---	-4.26701	19.253	Deletion	N/A	N/A	Response regulator	Transcription	Yes
BPSS1163	---	---	---	-4.71506	26.2648	Deletion	N/A	N/A	Crp/FNR family transcriptional regulator	Signal transduction mechanisms	Yes

## Sheet: CF9
Genomic changes between MSHR5662 and MSHR5670
Affected gene (K96243 annotation)	Gene name	Nucleotide change	Mutation type	Log2 fold change (significant)	Times change (significant)	Amino acid change (length)	Mutation effect	Affected Protein	Putative protein function(s)	COG functional category
BPSL0116	---	A -> G	SNP	0.00280909	1.00195	Met235Thr (338)	NS; deleterious	3-phosphoglycerate dehydrogenase (D-isomer specific 2-hydroxyacid dehydrogenase)	Branched-chain amino acid catabolism	Amino acid transport and metabolism
BPSL0150	---	G -> A	SNP	0	1	Ala215Val (389)	NS; neutral	Tail protein	Bacteriophage protein	General function prediction only
BPSL0191	---	G -> GC	Indel	0.42925	1.34653	N/A	Upstream gene modifier	Exodeoxyribonuclease III	DNA repair	Replication, recombination and repair
BPSL0239	---	AGC -> A	Indel	1.33994	2.53141	Arg259fs (282)	Frameshift; deleterious; late stop yields a 449aa product	Histidine kinase	Two-component signal transduction	Transcription
BPSL0354	---	C -> CG	Indel	0.0342702	1.02404	N/A	Upstream gene modifier	Hypothetical protein	Unknown	Unknown function/not assigned
BPSL0493	---	A -> AAT	Indel	1.84342	3.58861	N/A	Upstream gene modifier	AMP-binding protein	Catalytic activity	Lipid transport and metabolism
BPSL0600	---	CG -> C	Indel	-0.793993	1.73387	N/A	Upstream gene modifier	Bacteriocin biosynthesis protein with cyclodehydratase domain	Bacteriocin	Unknown function/not assigned
BPSL0774	---	C -> T	SNP	0.126423	1.09158	Gly446Ser (518)	NS; deleterious	Histidine kinase	Two-component sensor kinase transcriptional regulatory protein	Signal transduction mechanisms
BPSL0832	---	AGC -> A	Indel	0.807497	1.75017	Ala66fs (232)	Frameshift; deleterious; late stop yields a 247aa product	Haloacid dehalogenase (HAD) family hydrolase	Hydrolysis of phosphorylated molecules	General function prediction only
BPSL0903	dut	A -> G	SNP	0.0758887	1.05401	Val77Ala (148)	NS; deleterious	Deoxyuridine 5'-triphosphate nucleotidohydrolase	Prevention of uracil incorporation into DNA	Nucleotide transport and metabolism
BPSL0926	argD	CCG -> C	Indel	2.13782	4.40097	Arg306fs (358)	Frameshift; deleterious; late stop yields a 471aa product	Acetylornithine transaminase	Arginine biosynthesis	Amino acid transport and metabolism
BPSL0936	---	A -> G	SNP	0.364953	1.28784	Cys207Arg (298)	NS; deleterious	Dihydrodipicolinate synthase	Lysine biosynthesis	Amino acid transport and metabolism
BPSL1037	---	C -> CG	Indel	-0.216154	1.16163	Ala405fs (437)	Frameshift; deleterious; late stop yields a 481aa product	Histidine kinase	Two-component system sensor kinase	Signal transduction mechanisms
BPSL1295	---	T -> TG	Indel	-0.617263	1.53396	Ala144fs (311)	Frameshift; deleterious; late stop yields a 330aa product	Membrane protein (eamA superfamily)	Drug/metabolite transporter; nucleotide sugar transporter	Unknown function/not assigned
BPSL1341	dnaQ/mutD	A -> AG	Indel	0.562208	1.47653	N/A	Upstream gene modifier	DNA polymerase III subunit epsilon	DNA proofreading during replication	Replication, recombination and repair
BPSL1526	kup	A -> G	SNP	0.45344	1.3693	Met603Thr (630)	NS; deleterious	Potassium transporter Kup	Potassium transport	Inorganic ion transport and metabolism
BPSL1628	---	G -> A	SNP	-1.28385	2.43487	Arg603Cys (833)	NS; deleterious	Fimbrial protein	Pilin formation	Intracellular trafficking, secretion, and vesicular transport
BPSL1749	---	C -> CG	Indel	0.599882	1.51559	N/A	Upstream gene modifier	Glutathione S-transferase	Detoxification	Posttranslational modification, protein turnover, chaperones
BPSL1807	---	A -> G	SNP	-0.488804	1.40328	Gly42Gly (247)	S; silent	Polar amino acid ABC transporter permease	Amino acid transport	Amino acid transport and metabolism
BPSL1945	thrS	C -> T	SNP	0.639002	1.55725	Leu593Leu (635)	S; silent	Threonyl-tRNA synthetase	Protein synthesis	Translation, ribosomal structure and biogenesis
BPSL1987	---	CG -> C	Indel	0.879391	1.8396	N/A	Upstream gene modifier	Response regulator SirA (also known as UvrY and YhhP)	Secondary metabolism and virulence	Posttranslational modification, protein turnover, chaperones
BPSL2046	---	A -> C	SNP	-0.0796134	1.05673	Asp530Ala (1111)	NS; deleterious	Type IV secretion protein Rhs	Virulence determinant	Unknown function/not assigned
BPSL2079	---	AGC -> A	Indel	-0.699781	1.62426	Ala540fs (740)	Frameshift; deleterious; late stop yields a 907aa product	4-alpha-glucanotransferase belongs to Type II 4alfa Gtase (amylomaltase)	Maltooligosaccharide utilisation; glycogen metabolism	Carbohydrate transport and metabolism
BPSL2126	---	T -> C	SNP	-0.28907	1.22185	Leu310Pro (406)	NS; deleterious	Membrane protein	Unknown	Carbohydrate transport and metabolism
BPSL2180	---	A -> G	SNP	-0.489065	1.40354	Thr74Ala (435)	NS; neutral	Major facilitator transporter (lysophospholipid transporter LplT)	Lysophospholipid transport	Unknown function/not assigned
BPSL2252	mutS	G -> GC	Indel	0.038414	1.02698	Asn354fs (894)	Frameshift; deleterious; early stop yields 642aa product	DNA mismatch repair protein MutS	DNA mismatch repair	Replication, recombination and repair
BPSL2518	pheA	CCG -> C	Indel	0.40586	1.32488	Arg360fs (360)	Frameshift; neutral; late stop yields a 387aa product	Chorismate mutase (chorismate mutase/prephenate dehydratase)	Phenylalanine and tyrosine production; virulence factor (macrophage binding)	Amino acid transport and metabolism
BPSL2521	gyrA	T -> C	SNP	0.647468	1.56642	Ser650Ser (866)	S; silent	DNA gyrase subunit A	DNA replication	Replication, recombination and repair
BPSL2556	---	A -> G	SNP	-0.837261	1.78666	Val45Ala (381)	NS; deleterious	DNA polymerase/helicase	Part of DNA polymerase III holoenzyme	Replication, recombination and repair
BPSL2566	---	AGG -> A	Indel	0.128978	1.09352	N/A	Upstream gene modifier	Oxidoreductase (deoxyribonucleotide triphosphate pyrophosphatase)	Electron movement	Nucleotide transport and metabolism
BPSL2715	---	T -> C	SNP	-3.91798	15.1158	Tyr169Cys (615)	NS; deleterious	Peptidase S1	Protelysis of proteins and peptides	Amino acid transport and metabolism
BPSL2823	---	T -> C	SNP	-0.681779	1.60412	Val138Ala (227)	NS; deleterious	Deoxyadenosine kinase	Deoxyribonucleoside salvage	Nucleotide transport and metabolism
BPSL2866	oxyR	C -> T	SNP	-0.348445	1.27319	N/A	Upstream gene modifier	LysR family transcriptional regulator (oxidative stress regulatory protein)	Transcriptional regulation	Transcription
BPSL2887	pntAA	AGC -> A	Indel	0.205863	1.15338	Ala358fs (371)	Frameshift; deleterious; late stop yields a 394aa product	Alanine dehydrogenase (NAD(P) transhydrogenase subunit alpha)	Pyridine nucleotide transhydrogenase activity; part of operon pntAA, pntAB and pntB	Energy production and conversion
BPSL2933	---	CCG -> C	Indel	1.59042	3.01138	Ala312fs (332)	Frameshift; neutral; late stop yields a 335aa product	Transcriptional regulator	Transcriptional regulation	Transcription
BPSL3027	murD	T -> C	SNP	-0.306192	1.23644	Asp465Gly (504)	NS; deleterious	UDP-N-acetylmuramoylalanine--D-glutamate ligase	Peptidoglycan synthesis	Cell wall/membrane/envelope biogenesis
BPSL3085	---	GGC -> G	Indel	0.211349	1.15777	Ala88fs (298)	Frameshift; deleterious; late stop yields a 302aa product	SAM-dependent methyltransferase	Methylation of proteins, nucleic acids, lipids or small molecules	Unknown function/not assigned
BPSL3221	rpoB	C -> T	SNP	0.0228427	1.01596	Gly913Glu (1368)	NS; deleterious	DNA-directed RNA polymerase subunit β	RNA synthesis	Transcription
BPSL3280	---	T -> C	SNP	-0.894999	1.85961	Asp213Gly (396)	NS; deleterious	Cation diffusion facilitator family transporter	Cation transport	Inorganic ion transport and metabolism
BPSL3288	metF	A > C	SNP	0.125632	1.09099	Gln28Pro (276)	NS; deleterious	5,10-methylenetetrahydrofolate reductase	Folate synthesis	Amino acid transport and metabolism
BPSS0016	---	A -> G	SNP	-0.170644	1.12556	Cys335Arg (412)	NS; deleterious	Phospholipase	Lipid metabolism	General function prediction only
BPSS0021	---	CTCGCCCGCCGCCCATACGTAGCCT -> C	Indel	0.80368	1.74555	Gly227_Glu234del (275)	In-frame deletion	FAD-binding protein	Electron transfer	Inorganic ion transport and metabolism
BPSS0039	prt1	A -> G	SNP	-0.159359	1.11679	Trp116Arg (267)	NS; deleterious	Pteridine reductase I	Folate biosynthesis (pterin salvage); sulfamethoxazole resistance	General function prediction only
BPSS0114	---	C -> CG	Indel	1.0647	2.09174	Gly58fs (124)	Frameshift; deleterious; early stop yields 62aa product	Hypothetical protein	Unknown (part of T6SS-5)	General function prediction only
BPSS0214	---	T -> C	SNP	-4.95861	31.0949	N/A	Upstream gene modifier	Radical SAM protein (heme/metallo cofactor biosynthesis-like protein)	S-adenosyl methionine (SAM) cleavage	General function prediction only
BPSS0263	---	T -> C	SNP	-2.56352	5.91147	N/A	Upstream gene modifier	Hypothetical protein	Unknown	Unknown function/not assigned
BPSS0293	bpeF	A -> G	SNP	0.691139	1.61456	Asp755Gly (1061)	NS; deleterious	Multidrug-efflux transporter	Trimethoprim resistance	Defense mechanisms
BPSS0320	---	CCG -> C	Indel	1.88	3.68075	Ala222fs (239)	Frameshift; deleterious; late stop yields a 405aa product	GntR family transcriptional regulator	Transcriptional regulation	Transcription
BPSS0460	---	GA -> G	Indel	-1.22826	2.34285	Thr612fs (613)	Frameshift; deleterious; late stop yields a 648aa product	Chemotaxis protein	Chemotaxis	Signal transduction mechanisms
BPSS0464	potI	T -> C	SNP	-0.0784277	1.05587	Ala176Ala (309)	S; silent	Spermidine/putrescine ABC transporter permease	Spermidine transport	Amino acid transport and metabolism
BPSS0523	---	G -> A	SNP	-1.68244	3.2097	Gly312Ser (763)	NS; neutral	Type VI secretion system secreted protein VgrG	Virulence determinant (T6SS-2)	Unknown function/not assigned
BPSS0523	---	G -> C	SNP	-1.68244	3.2097	Gly312Ser (763)	NS; neutral	Type VI secretion system secreted protein VgrG	Virulence determinant (T6SS-2)	Unknown function/not assigned
BPSS0523	---	C -> T	SNP	-1.68244	3.2097	His392His (762)	S; silent	Type VI secretion system secreted protein VgrG	Virulence determinant (T6SS-2)	Unknown function/not assigned
BPSS0868	feaB/feaA/maoB	A -> G	SNP	-0.440725	1.35729	Leu320Pro (501)	NS; deleterious	Phenylacetaldehyde dehydrogenase	2-phenylethylamine catabolism	Energy production and conversion
BPSS0902	---	G -> GC	Indel	0.566625	1.48105	Val546fs (557)	Frameshift; deleterious; late stop yields a 567aa product	Hypothetical protein	Unknown	Amino acid transport and metabolism
BPSS0975	---	T -> TG	Indel	2.40271	5.28796	Leu23fs (171)	Frameshift; deleterious; early stop yields 164aa product	Membrane protein	Unknown	Unknown function/not assigned
BPSS0994	---	C -> T	SNP	-0.0825919	1.05892	N/A	Upstream gene modifier	Methyltransferase	Substrate methylation	Unknown function/not assigned
BPSS1174	---	T -> C	SNP	-5.41267	42.5968	His445Arg (1534)	NS; neutral	Non-ribosomal peptide synthase/polyketide synthase	Peptide synthesis	Secondary metabolite biosynthesis, transport and catabolism
BPSS1191	---	TGC -> T	Indel	-4.04346	16.4893	Ala74fs (354)	Frameshift; deleterious; late stop yields a 521aa product	1-aminocyclopropane-1-carboxylate deaminase	Plant stimulant	Amino acid transport and metabolism
BPSS1272	---	GGC -> G	Indel	-2.15138	4.44254	Ala529fs (597)	Frameshift; neutral; late stop yields a 616aa product	Acyl-CoA dehydrogenase	Fatty acid β-oxidation	Lipid transport and metabolism
BPSS1299	---	AGC -> A	Indel	4.00776	16.0862	Ala295fs (334)	Frameshift; neutral; late stop yields a 361aa product	LysR family transcriptional regulator	Transcriptional regulation	Transcription
BPSS1439	bbfA	A -> G	SNP	-0.028702	1.02009	Thr95Ala (229)	NS; deleterious	Burkholderia biofilm factor A	Biofilm formation	Unknown function/not assigned
BPSS1442	---	T -> C	SNP	0.181348	1.13394	Phe136Leu (384)	NS; deleterious	Hypothetical protein	Unknown	Unknown function/not assigned
BPSS1580	bcsC	AGC -> A	Indel	-2.73902	6.67615	Ala984fs (1537)	Frameshift; deleterious; early stop yields 1012aa product	Cellulose biosynthesis protein BcsC	Cellulose export	Posttranslational modification, protein turnover, chaperones
BPSS1584	hipA	CCG -> C	Indel	1.49092	2.81068	Ala449fs (450)	Frameshift; neutral; late stop yields a 617aa product	Type II toxin	Regulatory protein	General function prediction only
BPSS1632	---	G -> A	SNP	-2.49704	5.64525	Ser2952Ser (6066)	S; silent	Non-ribosomal peptide synthetase	Peptide synthesis	Secondary metabolite biosynthesis, transport and catabolism
BPSS1697	trpA	G -> A	SNP	0.511617	1.42565	Thr33Thr (271)	S; silent	Tryptophan synthase alpha chain	Tryptophan biosynthesis	Amino acid transport and metabolism
BPSS1810	ilvE	G -> A	SNP	-1.62195	3.07791	Ser190Ser (314)	S; silent	Branched-chain amino acid aminotransferase	Amino acid synthesis	Amino acid transport and metabolism
BPSS1827	---	A -> T	SNP	-6.07659	67.4892	Leu378Gln (491)	NS; neutral	Glucose-6-phosphate isomerase	Capsular polysaccharide operon III (CPS-3) synthesis	Unknown function/not assigned
BPSS1856	---	G -> GC	Indel	-2.11118	4.32044	ala357fs (358)	Frameshift; neutral; late stop yields a 526aa product	Aminoglycoside phosphotransferase	Aminoglycoside phosphorylation	General function prediction only
BPSS1984	---	CG -> C	Indel	0.994778	1.99277	Gly132fs (968)	Frameshift; deleterious; early stop yields 237aa product	GTPase	Virulence factor	Unknown function/not assigned
BPSS2021	---	T -> C	SNP	-1.51591	2.8598	Ala156Ala (473)	S; silent	Sphingosine-1-phosphate lyase	Virulence factor	Amino acid transport and metabolism
BPSS2021	---	ACG -> A	Indel	-1.51591	2.8598	Ala459fs (473)	Frameshift; deleterious; late stop yields a 640aa product	Sphingosine-1-phosphate lyase	Virulence factor	Amino acid transport and metabolism
BPSS2054	---	A -> G	SNP	0.321412	1.24955	Gly1383Gly (1552)	S; silent	Type IV secretion protein Rhs	Virulence determinant	Cell wall/membrane/envelope biogenesis
BPSS2110	---	T -> C	SNP	-2.68341	6.42371	Thr476Ala (634)	NS; neutral	Membrane protein	Unknown	Unknown function/not assigned
BPSS2173	cstA	G -> A	SNP	1.17137	2.25226	Thr480Thr (692)	S; silent	Carbon starvation protein A	Starvation response	Signal transduction mechanisms
BPSS2205	---	T -> C	SNP	-1.3447	2.53977	Thr73Ala (512)	NS; neutral	Microcystin degradation protein MlrC	Degradation of cyanobacterial toxin microcystin LR	Unknown function/not assigned
BPSS2212	---	T -> C	SNP	0.138086	1.10044	Tyr112Cys (373)	NS; deleterious	DNA-binding protein	DNA-binding protein	Unknown function/not assigned
BPSS2342	---	G -> T	SNP	-3.6371	12.4416	Arg265Arg (466)	S; silent	Diguanylate cyclase	Formation of second messenger cyclic-di-GMP	Signal transduction mechanisms
Intergenic	N/A	A -> C	SNP	N/A	N/A	N/A	N/A	N/A	N/A	N/A
Intergenic	N/A	C -> T	SNP	N/A	N/A	N/A	N/A	N/A	N/A	N/A
Intergenic	N/A	T -> C	SNP	N/A	N/A	N/A	N/A	N/A	N/A	N/A
Intergenic	N/A	T -> C	SNP	N/A	N/A	N/A	N/A	N/A	N/A	N/A
Intergenic	N/A	T -> C	SNP	N/A	N/A	N/A	N/A	N/A	N/A	N/A
Intergenic	N/A	A -> G	SNP	N/A	N/A	N/A	N/A	N/A	N/A	N/A
Intergenic	N/A	C -> T	SNP	N/A	N/A	N/A	N/A	N/A	N/A	N/A
Intergenic	N/A	C -> T	SNP	N/A	N/A	N/A	N/A	N/A	N/A	N/A
Intergenic	N/A	G -> A	SNP	N/A	N/A	N/A	N/A	N/A	N/A	N/A
Intergenic	N/A	A -> C	SNP	N/A	N/A	N/A	N/A	N/A	N/A	N/A
Intergenic	N/A	G -> A	SNP	N/A	N/A	N/A	N/A	N/A	N/A	N/A
Intergenic	N/A	CCG -> C	Indel	N/A	N/A	N/A	N/A	N/A	N/A	N/A
Intergenic	N/A	G -> GCC	Indel	N/A	N/A	N/A	N/A	N/A	N/A	N/A
Intergenic	N/A	G -> GCC	Indel	N/A	N/A	N/A	N/A	N/A	N/A	N/A
Intergenic	N/A	GGC -> G	Indel	N/A	N/A	N/A	N/A	N/A	N/A	N/A
Intergenic	N/A	GC -> GCC	Indel	N/A	N/A	N/A	N/A	N/A	N/A	N/A
Intergenic	N/A	T -> TC	Indel	N/A	N/A	N/A	N/A	N/A	N/A	N/A
Intergenic	N/A	A -> AC	Indel	N/A	N/A	N/A	N/A	N/A	N/A	N/A
Intergenic	N/A	C -> CG	Indel	N/A	N/A	N/A	N/A	N/A	N/A	N/A
Intergenic	N/A	AG -> A	Indel	N/A	N/A	N/A	N/A	N/A	N/A	N/A
Intergenic	N/A	C -> CG	Indel	N/A	N/A	N/A	N/A	N/A	N/A	N/A
Intergenic	N/A	CG -> C	Indel	N/A	N/A	N/A	N/A	N/A	N/A	N/A
Intergenic	N/A	C -> CGCGTTG	Indel	N/A	N/A	N/A	N/A	N/A	N/A	N/A
Intergenic	N/A	G -> GC	Indel	N/A	N/A	N/A	N/A	N/A	N/A	N/A
Intergenic	N/A	G -> GGCGCCA	Indel	N/A	N/A	N/A	N/A	N/A	N/A	N/A
Intergenic	N/A	G -> GC	Indel	N/A	N/A	N/A	N/A	N/A	N/A	N/A
Intergenic	N/A	TGGTTAGC -> T	Indel	N/A	N/A	N/A	N/A	N/A	N/A	N/A
Intergenic	N/A	CCGCAA -> C	Indel	N/A	N/A	N/A	N/A	N/A	N/A	N/A
Intergenic	N/A	TC -> T	Indel	N/A	N/A	N/A	N/A	N/A	N/A	N/A
Intergenic	N/A	TAAGCGGCGC -> T	Indel	N/A	N/A	N/A	N/A	N/A	N/A	N/A
Intergenic	N/A	T -> TC	Indel	N/A	N/A	N/A	N/A	N/A	N/A	N/A
N/A	SZ29_06765 in MSHR5662	T -> A	SNP	N/A	N/A	Thr193Ser (275)	NS; neutral	Transposase	Transposon mobility	N/A
N/A	SZ29_23225 in MSHR5662	CCATCGA -> C	Indel	N/A	N/A	Asp59_Ile60del (79)	Inframe deletion; neutral	Hypothetical protein	Unknown	N/A
Significant transcriptomic changes between MSHR5662 and MSHR5670
Affected gene (K96243 annotation)	Gene name	Nucleotide change	Mutation type	Log2 fold change	Times change	Mutation type in P314	CPS or LPS affected?	Virulence genes affected?	Affected Protein	COG functional category	Matches MSHR5662 analysis (Table S3)?
BPSL0002	---	---	---	-2.35682	5.12241	N/A	N/A	N/A	Membrane protein	Inorganic ion transport and metabolism	Yes
BPSL0027	fliM	---	---	-2.2433	4.73478	N/A	N/A	Flagellum	Flagellar motor switch protein	Cell motility	Yes
BPSL0061	---	---	---	-2.38802	5.23439	N/A	N/A	N/A	Acyl-CoA dehydrogenase	Lipid transport and metabolism	Yes
BPSL0062	pcaF	---	---	-2.02116	4.05911	N/A	N/A	N/A	β ketoadipyl CoA thiolase	Lipid transport and metabolism	Yes
BPSL0063	---	---	---	-2.06775	4.19232	N/A	N/A	N/A	Fatty oxidation complex α subunit	Lipid transport and metabolism	Yes
BPSL0069	prtR	---	---	-2.65043	6.27854	N/A	N/A	N/A	Transmembrane regulator	Transcription	Yes
BPSL0070	rpoE	---	---	-3.00734	8.04079	N/A	N/A	N/A	RNA polymerase σ24 (RpoE)	Transcription	Yes
BPSL0079	---	---	---	-8.53832	371.784	N/A	N/A	N/A	Hypothetical protein	Unknown function/not assigned	Yes
BPSL0081	intA	---	---	1.61128	3.05523	N/A	N/A	N/A	Phage integrase	Replication, recombination and repair	No (FC=0.145, FDR=0.876)
BPSL0096	speG	---	---	-1.96579	3.90626	N/A	N/A	N/A	Spermidine n(1)-acetyltransferase	Translation, ribosomal structure and biogenesis	Yes
BPSL0104	---	---	---	1.56391	2.95654	N/A	N/A	N/A	Hypothetical protein	Unknown function/not assigned	Yes
BPSL0182	rodA	---	---	-1.99325	3.98133	N/A	N/A	N/A	Rod shape-determining protein	Cell cycle control, cell division, chromosome partitioning	Yes
BPSL0216	---	---	---	-4.38443	20.8855	N/A	N/A	N/A	Membrane protein	Unknown function/not assigned	Yes
BPSL0228	fliH	---	---	-2.54573	5.83902	N/A	N/A	Flagellum	Flagellar assembly protein	Intracellular trafficking, secretion, and vesicular transport	Yes
BPSL0229	fliG	---	---	-1.94141	3.8408	N/A	N/A	Flagellum	Flagellar motor switch protein	Cell motility	No (FC=-1.912, FDR=0.012)
BPSL0230	fliF	---	---	-2.06583	4.18675	N/A	N/A	Flagellum	Flagellar M-ring protein	Intracellular trafficking, secretion, and vesicular transport	Yes
BPSL0232	fliS	---	---	-3.03823	8.21485	N/A	N/A	Flagellum	Flagellar protein	Intracellular trafficking, secretion, and vesicular transport	Yes
BPSL0233	---	---	---	-2.52628	5.76083	N/A	N/A	N/A	Hypothetical protein	Unknown function/not assigned	Yes
BPSL0234	---	---	---	-2.34308	5.07383	N/A	N/A	N/A	Hypothetical protein	Unknown function/not assigned	No (FC=-1.627, FDR=0.013)
BPSL0235	abcB	---	---	-2.74666	6.71163	N/A	N/A	N/A	Export system protein	Unknown function/not assigned	Yes
BPSL0249	dppA	---	---	2.03227	4.09048	N/A	N/A	N/A	Periplasmic dipeptide transport	Amino acid transport and metabolism	Yes
BPSL0266	---	---	---	-4.34647	20.3431	N/A	N/A	N/A	Hypothetical protein	Unknown function/not assigned	Yes
BPSL0267	flgN	---	---	-3.3356	10.0952	N/A	N/A	Flagellum	Flagella synthesis protein	Intracellular trafficking, secretion, and vesicular transport	Yes
BPSL0268	---	---	---	-3.03879	8.21804	N/A	N/A	Flagellum	Negative regulator of FlgM	Transcription	Yes
BPSL0269	flgA	---	---	-1.90672	3.74955	N/A	N/A	Flagellum	Flagellar basal body P-ring biosynthesis protein FlgA	Posttranslational modification, protein turnover, chaperones	No (FC=-1.575, FDR=0.021)
BPSL0272	flgD	---	---	-2.54467	5.83475	N/A	N/A	Flagellum	Basal-body rod modification protein	Cell motility	Yes
BPSL0273	flgE	---	---	-2.98215	7.90163	N/A	N/A	Flagellum	Flagellar hook protein	Cell motility	Yes
BPSL0274	flgF	---	---	-3.11007	8.63422	N/A	N/A	Flagellum	Flagellar basal-body rod protein	Cell motility	Yes
BPSL0275	flgG	---	---	-2.535	5.79575	N/A	N/A	Flagellum	Flagellar basal body rod protein FlgG	Cell motility	Yes
BPSL0276	flgH	---	---	-2.90892	7.51056	N/A	N/A	Flagellum	Flagellar L-ring protein precursor	Cell motility	Yes
BPSL0280	flgK	---	---	-3.96981	15.6687	N/A	N/A	Flagellum	Flagellar hook-associated protein	Cell motility	Yes
BPSL0281	flgL	---	---	-4.33986	20.2501	N/A	N/A	Flagellum	Flagellar hook-associated protein	Cell motility	Yes
BPSL0290	---	---	---	5.21312	37.0942	N/A	N/A	N/A	Exported protein	Unknown function/not assigned	Yes
BPSL0291	---	---	---	2.75719	6.76076	N/A	N/A	N/A	Membrane protein	Unknown function/not assigned	Yes
BPSL0294	oprB	---	---	2.9025	7.47721	N/A	N/A	N/A	Porin	Cell wall/membrane/envelope biogenesis	Yes
BPSL0295	---	---	---	2.31109	4.96258	N/A	N/A	N/A	Natural resistance-associated macrophage protein	Inorganic ion transport and metabolism	Yes
BPSL0324	---	---	---	-4.1153	17.3312	N/A	N/A	N/A	Sodium bile acid symporter family	General function prediction only	Yes
BPSL0326	---	---	---	-1.75623	3.37814	N/A	N/A	N/A	Outer membrane porin	Cell wall/membrane/envelope biogenesis	Yes
BPSL0347	---	---	---	-3.94238	15.3735	N/A	N/A	N/A	Insertion element protein	Unknown function/not assigned	Unannotated in MSHR5662
BPSL0348	---	---	---	-5.91349	60.2753	N/A	N/A	N/A	Hypothetical protein	Unknown function/not assigned	Yes
BPSL0349	---	---	---	-3.46053	11.0084	N/A	N/A	N/A	Hypothetical protein	Unknown function/not assigned	Yes
BPSL0350	yfhA	---	---	-2.81387	7.0317	N/A	N/A	N/A	Fis family regulatory protein	Signal transduction mechanisms	Yes
BPSL0364	bioB	---	---	1.81658	3.52244	N/A	N/A	N/A	Biotin synthase	Coenzyme transport and metabolism	Yes
BPSL0387	---	---	---	-1.60571	3.04346	N/A	N/A	N/A	Hypothetical protein	Unknown function/not assigned	Yes
BPSL0403	---	---	---	-1.99007	3.97257	N/A	N/A	N/A	Mammalian cell entry-related protein	Secondary metabolite biosynthesis, transport and catabolism	Unannotated in MSHR5662
BPSL0421	---	---	---	-1.66026	3.16074	N/A	N/A	N/A	Hypothetical protein	Lipid transport and metabolism	Yes
BPSL0425	dctA	---	---	3.31677	9.96434	N/A	N/A	N/A	C4-dicarboxylate transport protein	Energy production and conversion	Yes
BPSL0451	bioC	---	---	-2.01864	4.05202	N/A	N/A	N/A	Hypothetical protein	Coenzyme transport and metabolism	Yes
BPSL0467	---	---	---	1.86313	3.63796	N/A	N/A	N/A	Exported protein	General function prediction only	Yes
BPSL0468	---	---	---	1.89938	3.73054	N/A	N/A	N/A	Branched-chain amino acid transport system permease	General function prediction only	Yes
BPSL0469	---	---	---	2.34523	5.08141	N/A	N/A	N/A	ABC transport system ATP-binding protein	General function prediction only	Yes
BPSL0473	---	---	---	1.63079	3.09683	N/A	N/A	N/A	Hypothetical protein	Unknown function/not assigned	Yes
BPSL0475	---	---	---	1.59192	3.0145	N/A	N/A	N/A	Fatty acid desaturase	Lipid transport and metabolism	Yes
BPSL0476	---	---	---	1.52231	2.87251	N/A	N/A	N/A	Diaminobutyrate-2-oxoglutarate aminotransferase	Amino acid transport and metabolism	Yes
BPSL0487	---	---	---	1.50424	2.83675	N/A	N/A	N/A	Hypothetical protein	Lipid transport and metabolism	Yes
BPSL0488	---	---	---	2.06648	4.18864	N/A	N/A	N/A	Hypothetical protein	Unknown function/not assigned	Yes
BPSL0489	---	---	---	1.81055	3.50776	N/A	N/A	N/A	Hypothetical protein	Unknown function/not assigned	Yes
BPSL0490	---	---	---	1.66452	3.17008	N/A	N/A	N/A	Hypothetical protein	Unknown function/not assigned	Yes
BPSL0491	---	---	---	2.21517	4.64335	N/A	N/A	N/A	Acyl carrier protein	Unknown function/not assigned	Yes
BPSL0492	---	---	---	1.52777	2.88341	N/A	N/A	N/A	Hypothetical protein	Unknown function/not assigned	Yes
BPSL0493	---	A -> AAT	Indel (upstream)	1.84343	3.58862	N/A	N/A	N/A	AMP-binding enzyme	Lipid transport and metabolism	Yes
BPSL0500A	---	---	---	8.28235	311.34	N/A	N/A	N/A	Exported protein	Unknown function/not assigned	Yes
BPSL0501	cydB	---	---	8.20137	294.346	N/A	N/A	N/A	Cytochrome d ubiquinol oxidase subunit II	Energy production and conversion	Yes
BPSL0502	cydA	---	---	7.51547	182.971	N/A	N/A	N/A	Cytochrome d ubiquinol oxidase subunit I	Energy production and conversion	Yes
BPSL0503	---	---	---	7.44769	174.574	N/A	N/A	N/A	Membrane protein	Unknown function/not assigned	Yes
BPSL0507	---	---	---	1.80004	3.48231	N/A	N/A	N/A	2-isopropylmalate synthase	Amino acid transport and metabolism	Yes
BPSL0547	ssb	---	---	1.66638	3.17418	N/A	N/A	N/A	Single-stranded DNA binding protein	Replication, recombination and repair	Yes
BPSL0601	---	---	---	-2.80608	6.99383	N/A	N/A	N/A	Aldolase	Carbohydrate transport and metabolism	Yes
BPSL0602	---	---	---	-1.84169	3.5843	N/A	N/A	N/A	Membrane protein	Signal transduction mechanisms	Yes
BPSL0621	---	---	---	2.27763	4.84881	N/A	N/A	N/A	Hypothetical protein	Unknown function/not assigned	Yes
BPSL0686	glpF	---	---	2.03761	4.10564	N/A	N/A	N/A	Glycerol uptake facilitator protein	Carbohydrate transport and metabolism	Yes
BPSL0687	glpK	---	---	1.78034	3.43507	N/A	N/A	N/A	Glycerol kinase	Energy production and conversion	Yes
BPSL0694	---	---	---	-1.54418	2.91639	N/A	N/A	N/A	Hypothetical protein	Unknown function/not assigned	Yes
BPSL0701	---	---	---	-2.88692	7.39687	N/A	N/A	N/A	Hypothetical protein	Unknown function/not assigned	Yes
BPSL0704	---	---	---	-2.10249	4.2945	N/A	N/A	N/A	Two-component response regulator protein	Transcription	Yes
BPSL0705	---	---	---	-1.97502	3.93135	N/A	N/A	N/A	Hypothetical protein	Unknown function/not assigned	Yes
BPSL0707	---	---	---	-3.71753	13.1549	N/A	N/A	N/A	Hypothetical protein	Energy production and conversion	Yes
BPSL0713	---	---	---	-1.56744	2.96378	N/A	N/A	N/A	Transmembrane transporter	Inorganic ion transport and metabolism	Yes
BPSL0792	---	---	---	1.69968	3.2483	N/A	N/A	N/A	Hypothetical protein	Unknown function/not assigned	Yes
BPSL0803	---	---	---	1.51335	2.85472	N/A	N/A	N/A	Acylhydrolase	General function prediction only	Yes
BPSL0804	---	---	---	1.67869	3.20138	N/A	N/A	N/A	Membrane protein	Lipid transport and metabolism	Yes
BPSL0809	---	---	---	1.67517	3.19356	N/A	N/A	N/A	Exported protein	Unknown function/not assigned	Yes
BPSL0814	bpeA	---	---	1.58324	2.99642	N/A	N/A	N/A	RND family acriflavine resistance protein A	Cell wall/membrane/envelope biogenesis	Yes
BPSL0916	rpmB	---	---	1.60334	3.03846	N/A	N/A	N/A	50S ribosomal protein L28	Translation, ribosomal structure and biogenesis	Yes
BPSL0926	argD	CCG -> C	Indel (frameshift)	2.13786	4.40108	N/A	N/A	N/A	Acetylornithine transaminase	Amino acid transport and metabolism	Yes
BPSL0971	lgt	---	---	-1.52357	2.87501	N/A	N/A	N/A	Prolipoprotein diacylglyceryl transferase	Cell wall/membrane/envelope biogenesis	No (FC=-1.496, FDR=0.008)
BPSL0982	---	---	---	-3.07108	8.40404	N/A	N/A	N/A	Membrane protein	Unknown function/not assigned	Yes
BPSL0995	---	---	---	-1.51542	2.85882	N/A	N/A	N/A	Hypothetical protein	Unknown function/not assigned	No (FC=-1.495, FDR=0.003)
BPSL1045	---	---	---	-1.83196	3.5602	N/A	N/A	N/A	Hypothetical protein	General function prediction only	Yes
BPSL1046	---	---	---	-3.10011	8.57483	N/A	N/A	N/A	Membrane protein	Unknown function/not assigned	Yes
BPSL1057	---	---	---	-3.42091	10.7102	N/A	N/A	Lysozyme inhibitor	Lysozyme inhibitor	Unknown function/not assigned	Yes
BPSL1071	---	---	---	-2.2691	4.82022	N/A	N/A	N/A	Membrane protein	Unknown function/not assigned	Yes
BPSL1080	---	---	---	-2.4629	5.51325	N/A	N/A	N/A	Membrane protein	Signal transduction mechanisms	Yes
BPSL1094	---	---	---	1.89388	3.71634	N/A	N/A	N/A	Hypothetical protein	Unknown function/not assigned	Yes
BPSL1133	---	---	---	-6.66475	101.459	N/A	N/A	N/A	Hypothetical protein	Unknown function/not assigned	Yes
BPSL1134	---	---	---	-1.89784	3.72655	N/A	N/A	N/A	Hypothetical protein	Unknown function/not assigned	Yes
BPSL1171	kdpA	---	---	-3.15235	8.89101	N/A	N/A	N/A	Potassium-transporting ATPase A chain	Inorganic ion transport and metabolism	Yes
BPSL1172	kdpB	---	---	-4.74236	26.7665	N/A	N/A	N/A	Potassium-transporting ATPase B chain	Inorganic ion transport and metabolism	Yes
BPSL1173	kdpC	---	---	-4.98075	31.5759	N/A	N/A	N/A	Potassium-transporting ATPase C chain	Inorganic ion transport and metabolism	Yes
BPSL1174	kdpD	---	---	-1.63409	3.10391	N/A	N/A	N/A	Two-component system, sensor kinase protein	Signal transduction mechanisms	Yes
BPSL1201	leuA	---	---	1.78179	3.43853	N/A	N/A	N/A	2-isopropylmalate synthase	Amino acid transport and metabolism	Yes
BPSL1202	---	---	---	-3.47229	11.0985	N/A	N/A	N/A	Transport-related membrane protein	Inorganic ion transport and metabolism	Yes
BPSL1203	---	---	---	-3.42773	10.7609	N/A	N/A	N/A	Carbonic anhydrase	Inorganic ion transport and metabolism	Yes
BPSL1205	---	---	---	1.68159	3.2078	N/A	N/A	N/A	ABC transporter permease	Amino acid transport and metabolism	Yes
BPSL1228	---	---	---	1.52573	2.87932	N/A	N/A	N/A	Acyl-CoA dehydrogenase family protein	Lipid transport and metabolism	Yes
BPSL1230	---	---	---	1.598	3.02723	N/A	N/A	N/A	Hypothetical protein	Lipid transport and metabolism	Yes
BPSL1251	---	---	---	2.10317	4.29651	N/A	N/A	N/A	Transposase	Replication, recombination and repair	Yes
BPSL1256	---	---	---	1.92115	3.78724	N/A	N/A	N/A	Cytochrome c precursor	Energy production and conversion	Yes
BPSL1257	---	---	---	2.59159	6.02762	N/A	N/A	N/A	Cytochrome c precursor	Energy production and conversion	Yes
BPSL1258	---	---	---	2.92846	7.61298	N/A	N/A	N/A	Membrane protein	Unknown function/not assigned	Yes
BPSL1259	---	---	---	3.44766	10.9106	N/A	N/A	N/A	Cytochrome c oxidase subunit II related protein	Energy production and conversion	Yes
BPSL1260	---	---	---	3.10971	8.63208	N/A	N/A	N/A	Cytochrome c oxidase subunit I	Energy production and conversion	Yes
BPSL1261	---	---	---	2.56238	5.90681	N/A	N/A	N/A	Cytochrome c related protein	Energy production and conversion	Yes
BPSL1262	---	---	---	-1.58031	2.99035	N/A	N/A	N/A	Hypothetical protein	Signal transduction mechanisms	Yes
BPSL1263	---	---	---	-2.70048	6.50018	N/A	N/A	N/A	Hypothetical protein	Signal transduction mechanisms	Yes
BPSL1270	---	---	---	1.84645	3.59615	N/A	N/A	N/A	Exported alkaline phosphatase	General function prediction only	Yes
BPSL1280	---	---	---	3.26557	9.61689	N/A	N/A	N/A	ABC transporter permease	Amino acid transport and metabolism	Yes
BPSL1285	---	---	---	-2.148	4.43213	N/A	N/A	N/A	Peptidyl-tRNA hydrolase domain-containing protein	Translation, ribosomal structure and biogenesis	Yes
BPSL1290	thiC	---	---	1.8783	3.67642	N/A	N/A	N/A	Thiamine biosynthesis protein	Coenzyme transport and metabolism	Yes
BPSL1291	---	---	---	-3.49158	11.2479	N/A	N/A	N/A	Exported protein	Unknown function/not assigned	Yes
BPSL1292	---	---	---	-3.2227	9.3353	N/A	N/A	N/A	Exported protein	Unknown function/not assigned	Yes
BPSL1293	---	---	---	-2.39936	5.27569	N/A	N/A	N/A	Membrane protein	Energy production and conversion	Yes
BPSL1294	---	---	---	-2.89754	7.45156	N/A	N/A	N/A	Hypothetical protein	General function prediction only	Yes
BPSL1374	---	---	---	-2.39329	5.25354	N/A	N/A	N/A	Hydrolase	Signal transduction mechanisms	Yes
BPSL1389	---	---	---	-1.97938	3.94323	N/A	N/A	N/A	Phage related protein (fragment)	Unknown function/not assigned	Paralogous in MSHR5662
BPSL1390	---	---	---	-5.60658	48.7246	N/A	N/A	N/A	Hypothetical protein	Unknown function/not assigned	Yes
BPSL1392	---	---	---	-5.7021	52.0599	N/A	N/A	N/A	Hypothetical protein	Unknown function/not assigned	Yes
BPSL1393	---	---	---	-5.54739	46.7659	N/A	N/A	N/A	Avidin family protein	Unknown function/not assigned	Yes
BPSL1400	---	---	---	-1.58199	2.99383	N/A	N/A	N/A	MarR-family transcriptional regulator	Transcription	Yes
BPSL1411	---	---	---	-1.60821	3.04873	N/A	N/A	N/A	Acyl-CoA thioesterase precursor	Amino acid transport and metabolism	Yes
BPSL1440	---	---	---	-2.13995	4.40748	N/A	N/A	N/A	Exported protein	General function prediction only	Yes
BPSL1441	---	---	---	-1.59893	3.02918	N/A	N/A	N/A	Exported protein	Unknown function/not assigned	Yes
BPSL1443	---	---	---	-1.7576	3.38134	N/A	N/A	N/A	Hypothetical protein	General function prediction only	Yes
BPSL1459	---	---	---	1.51293	2.85388	N/A	N/A	N/A	Primosomal replication protein	Replication, recombination and repair	Yes
BPSL1460	rpsR	---	---	1.61297	3.05881	N/A	N/A	N/A	30S ribosomal protein S18	Translation, ribosomal structure and biogenesis	Yes
BPSL1503	---	---	---	-1.81649	3.52223	N/A	N/A	N/A	L-isoaspartate O-methyltransferase	Posttranslational modification, protein turnover, chaperones	Yes
BPSL1534	phbC	---	---	-2.09753	4.27976	N/A	N/A	N/A	Poly-beta-hydroxybutyrate polymerase	Lipid transport and metabolism	Yes
BPSL1549	blf1	---	---	-3.24919	9.50834	N/A	N/A	Burkholderia lethal factor I blf1	Burkholderia lethal factor	Unknown function/not assigned	Yes
BPSL1576	---	---	---	-2.04051	4.1139	N/A	N/A	N/A	Transport related membrane protein	Carbohydrate transport and metabolism	Yes
BPSL1577	tkrA	---	---	-2.58267	5.99047	N/A	N/A	N/A	2-ketogluconate reductase	General function prediction only	Yes
BPSL1578	---	---	---	-3.052	8.29358	N/A	N/A	N/A	LacI-family transcriptional regulator	Transcription	Yes
BPSL1579	---	---	---	-2.42733	5.37898	N/A	N/A	N/A	Membrane protein	Unknown function/not assigned	Yes
BPSL1580	---	---	---	-2.51873	5.73079	N/A	N/A	N/A	Hypothetical protein	Unknown function/not assigned	Yes
BPSL1590	---	---	---	-3.34498	10.1611	N/A	N/A	N/A	Membrane protein	Unknown function/not assigned	Yes
BPSL1591	---	---	---	2.85024	7.2112	N/A	N/A	N/A	Hypothetical protein	Amino acid transport and metabolism	Yes
BPSL1599	---	---	---	2.00527	4.01465	N/A	N/A	N/A	Membrane-linked regulatory protein	Transcription	Yes
BPSL1600	---	---	---	2.89748	7.45123	N/A	N/A	N/A	Cytochrome c-related lipoprotein	Energy production and conversion	Yes
BPSL1601	---	---	---	3.32729	10.0372	N/A	N/A	N/A	Hypothetical protein	Unknown function/not assigned	Yes
BPSL1602	---	---	---	2.59328	6.03467	N/A	N/A	N/A	Hypothetical protein	Unknown function/not assigned	Yes
BPSL1603	---	---	---	2.48661	5.6046	N/A	N/A	N/A	Lipoprotein	Energy production and conversion	Yes
BPSL1605	---	---	---	2.36543	5.15306	N/A	N/A	N/A	Copper-related ABC transporter ATP-binding protein	Defense mechanisms	Yes
BPSL1606	---	---	---	2.72295	6.60224	N/A	N/A	N/A	Copper-binding periplasmic protein	Inorganic ion transport and metabolism	Yes
BPSL1607	nosZ	---	---	3.47838	11.1454	N/A	N/A	N/A	Nitrous-oxide reductase precursor	Energy production and conversion	Yes
BPSL1614	---	---	---	-4.75421	26.9873	N/A	N/A	N/A	Hypothetical protein	General function prediction only	Yes
BPSL1615	---	---	---	-5.05101	33.1518	N/A	N/A	N/A	Iron-sulphur protein	General function prediction only	Yes
BPSL1616	---	---	---	-4.75998	27.0954	N/A	N/A	N/A	Transport related membrane protein	Inorganic ion transport and metabolism	Yes
BPSL1617	---	---	---	-4.49717	22.583	N/A	N/A	N/A	Hydroxylase	Energy production and conversion	Yes
BPSL1618	---	---	---	-5.58129	47.878	N/A	N/A	N/A	Hypothetical protein	Unknown function/not assigned	Yes
BPSL1622	---	---	---	-4.44679	21.8081	N/A	N/A	N/A	Exported protein	Unknown function/not assigned	Yes
BPSL1623	---	---	---	-1.90236	3.73823	N/A	N/A	N/A	Subfamily S9C non-peptidase homologue	Secondary metabolite biosynthesis, transport and catabolism	Yes
BPSL1625	---	---	---	-1.7458	3.35381	N/A	N/A	N/A	Hypothetical protein	Unknown function/not assigned	Yes
BPSL1626	---	---	---	-2.66484	6.34157	N/A	N/A	N/A	Fimbrial subunit type 1 precursor	Intracellular trafficking, secretion, and vesicular transport	Yes
BPSL1627	---	---	---	-2.11447	4.3303	N/A	N/A	N/A	Fimbrial assembly chaperone	Intracellular trafficking, secretion, and vesicular transport	Yes
BPSL1688	---	---	---	-3.24215	9.46203	G85S	N/A	N/A	Membrane protein	Unknown function/not assigned	Yes
BPSL1689	---	---	---	-3.08845	8.5058	F84L	N/A	N/A	Membrane protein	Unknown function/not assigned	Yes
BPSL1690	---	---	---	-3.01946	8.10862	N/A	N/A	N/A	Hypothetical protein	Unknown function/not assigned	Yes
BPSL1691	---	---	---	-3.41196	10.6439	N/A	N/A	N/A	Hypothetical protein	Unknown function/not assigned	Yes
BPSL1710	---	---	---	-2.85455	7.23278	N/A	N/A	N/A	Penicillin amidase	General function prediction only	Yes
BPSL1711	---	---	---	-4.14953	17.7474	N/A	N/A	N/A	Carbamoyl transferase	Posttranslational modification, protein turnover, chaperones	Yes
BPSL1712	---	---	---	-2.85704	7.24525	R2242L	N/A	N/A	Non-ribosomal antibiotic-related peptide synthase	Secondary metabolite biosynthesis, transport and catabolism	Yes
BPSL1713	---	---	---	-2.22563	4.67714	N/A	N/A	N/A	Acetyltransferase	Translation, ribosomal structure and biogenesis	Yes
BPSL1715	---	---	---	-1.99461	3.9851	N/A	N/A	N/A	Argininosuccinate lyase	Amino acid transport and metabolism	Yes
BPSL1716	---	---	---	-1.86811	3.65054	N/A	N/A	N/A	Cysteine synthase	Amino acid transport and metabolism	Yes
BPSL1717	---	---	---	-1.78159	3.43805	N/A	N/A	N/A	Hypothetical protein	Unknown function/not assigned	Yes
BPSL1718	---	---	---	-1.78016	3.43464	N/A	N/A	N/A	Membrane protein	Unknown function/not assigned	Yes
BPSL1720	argH	---	---	-1.75765	3.38148	N/A	N/A	N/A	Argininosuccinate lyase	Amino acid transport and metabolism	No (FC=0.543, FDR=0.374)
BPSL1727	---	---	---	-2.67371	6.38069	N/A	N/A	N/A	Non-ribosomal peptide synthase	Secondary metabolite biosynthesis, transport and catabolism	Yes
BPSL1731	cheW2	---	---	-2.29402	4.90421	N/A	N/A	N/A	Chemotaxis protein	Signal transduction mechanisms	Yes
BPSL1732	---	---	---	-2.07066	4.20079	N/A	N/A	N/A	Methyl-accepting chemotaxis citrate transducer	Signal transduction mechanisms	Yes
BPSL1733	---	---	---	-3.30825	9.90562	N/A	N/A	N/A	Hypothetical protein	Unknown function/not assigned	Yes
BPSL1734	---	---	---	-1.98984	3.97194	N/A	N/A	N/A	AMP-binding enzyme	Lipid transport and metabolism	Yes
BPSL1735	---	---	---	-2.7195	6.58643	N/A	N/A	N/A	Transport system membrane protein	Carbohydrate transport and metabolism	Yes
BPSL1741	---	---	---	1.85109	3.60773	N/A	N/A	N/A	Hypothetical protein	Unknown function/not assigned	Yes
BPSL1742	arcD	---	---	3.52504	11.5118	N/A	N/A	N/A	Arginine/ornithine antiporter ArcD	Amino acid transport and metabolism	Yes
BPSL1743	arcA	---	---	4.32408	20.0299	N/A	N/A	N/A	Arginine deiminase ArcA	Amino acid transport and metabolism	Yes
BPSL1744	arcB	---	---	4.51315	22.8346	N/A	N/A	N/A	Ornithine carbamoyltransferase ArcB	Amino acid transport and metabolism	Yes
BPSL1745	arcC	---	---	3.99447	15.9388	N/A	N/A	N/A	Carbamate kinase ArcC	Amino acid transport and metabolism	Yes
BPSL1754	---	---	---	-2.46138	5.50745	N/A	N/A	N/A	Lipoprotein	Unknown function/not assigned	Yes
BPSL1794	---	---	---	-2.03471	4.09741	N/A	N/A	N/A	AraC-family transcriptional regulator	Transcription	Yes
BPSL1797	---	---	---	-1.74933	3.36203	N/A	N/A	N/A	ABC transporter membrane protein	Defense mechanisms	Yes
BPSL1798	---	---	---	-3.06331	8.35886	N/A	N/A	N/A	Exported protein	Unknown function/not assigned	Yes
BPSL1799	---	---	---	-5.67764	51.1848	N/A	N/A	N/A	Fimbrial chaperone	Intracellular trafficking, secretion, and vesicular transport	Yes
BPSL1800	---	---	---	-5.77573	54.7857	N/A	N/A	N/A	Outer membrane usher protein precursor	Intracellular trafficking, secretion, and vesicular transport	Yes
BPSL1801	---	---	---	-7.89045	237.28	N/A	N/A	N/A	Type-1 fimbrial protein	Intracellular trafficking, secretion, and vesicular transport	Yes
BPSL1802	oprA	---	---	-1.72602	3.30815	N/A	N/A	N/A	Multidrug efflux membrane lipoprotein	Cell wall/membrane/envelope biogenesis	Yes
BPSL1825	---	---	---	3.19145	9.13531	N/A	N/A	N/A	ABC transport system permease	Carbohydrate transport and metabolism	Yes
BPSL1841	---	---	---	1.58854	3.00744	N/A	N/A	N/A	Hypothetical protein	Unknown function/not assigned	Yes
BPSL1851	---	---	---	2.19363	4.57454	N/A	N/A	N/A	Membrane attached sodium:dicarboxylate symporter family protein	Energy production and conversion	Yes
BPSL1883	---	---	---	1.8004	3.48317	N/A	N/A	N/A	Acyl-CoA synthetase	Lipid transport and metabolism	Yes
BPSL1888	---	---	---	-1.54098	2.90993	N/A	N/A	N/A	Hypothetical protein	Unknown function/not assigned	No (FC=-1.522, FDR=0.014)
BPSL1891	---	---	---	-1.66384	3.1686	N/A	N/A	N/A	Outer membrane protein	Intracellular trafficking, secretion, and vesicular transport	No (FC=-1.451, FDR=0.028)
BPSL1898	---	---	---	-2.31012	4.95925	N/A	N/A	N/A	Family A24A unassigned peptidase	Intracellular trafficking, secretion, and vesicular transport	Yes
BPSL1899	---	---	---	-2.20071	4.59706	N/A	N/A	N/A	Fimbriae assembly related protein	Intracellular trafficking, secretion, and vesicular transport	Yes
BPSL1920	rimP	---	---	1.50422	2.83671	N/A	N/A	N/A	Hypothetical protein	Unknown function/not assigned	Yes
BPSL1924	---	---	---	2.30793	4.95171	L47R	N/A	N/A	Hypothetical protein	Unknown function/not assigned	Yes
BPSL1976	---	---	---	-3.30749	9.9004	N/A	N/A	N/A	Chemotaxis methyl-accepting membrane protein	Signal transduction mechanisms	Yes
BPSL1986	---	---	---	-1.71364	3.27988	N/A	N/A	N/A	Hypothetical protein	Unknown function/not assigned	No (FC=-1.69, FDR=0.0104)
BPSL1990	---	---	---	1.74442	3.35061	N/A	N/A	N/A	Transcriptional regulator	Transcription	Yes
BPSL1991	---	---	---	2.04532	4.12764	N/A	N/A	N/A	Sugar ABC transporter substrate-binding periplasmic protein	Carbohydrate transport and metabolism	Yes
BPSL1992	---	---	---	2.30189	4.93104	N/A	N/A	N/A	Sugar ABC transporter membrane protein	Carbohydrate transport and metabolism	Yes
BPSL1993	---	---	---	2.03419	4.09592	N/A	N/A	N/A	ABC transport system, ATP-binding protein	Carbohydrate transport and metabolism	Yes
BPSL1994	---	---	---	1.75901	3.38465	N/A	N/A	N/A	Carbohydrate kinase	Unknown function/not assigned	Yes
BPSL1995	---	---	---	1.60347	3.03874	N/A	N/A	N/A	TPP-binding acetolactate synthase	Amino acid transport and metabolism	Yes
BPSL2001	---	---	---	1.54134	2.91065	N/A	N/A	N/A	Thioesterase	General function prediction only	Yes
BPSL2010	---	---	---	1.92296	3.79202	N/A	N/A	N/A	Lipid metabolism-related protein	Energy production and conversion	Yes
BPSL2016	---	---	---	-2.0827	4.23598	N/A	N/A	N/A	Hypothetical protein	Unknown function/not assigned	Yes
BPSL2020	hlyD			5.26734	38.5149	N/A	N/A	N/A	HlyD family secretion protein 1	Defense mechanisms	Yes
BPSL2032	---	---	---	-2.17395	4.51257	N/A	N/A	N/A	LysR-family transcriptional regulator	Transcription	Yes
BPSL2033	---	---	---	-2.54259	5.82634	N/A	N/A	N/A	Transport-related membrane protein	Carbohydrate transport and metabolism	Yes
BPSL2034	---	---	---	-2.25674	4.77909	N/A	N/A	N/A	Hydrolase	General function prediction only	Yes
BPSL2073	phaZ	---	---	1.53334	2.89455	N/A	N/A	N/A	Poly(3-hydroxybutyrate) depolymerase	Secondary metabolite biosynthesis, transport and catabolism	Yes
BPSL2089	---	---	---	1.66603	3.17339	N/A	N/A	N/A	Putative pseudogene	Unknown function/not assigned	Unannotated in MSHR5662
BPSL2091	---	---	---	-3.01604	8.08947	N/A	N/A	N/A	Exported protein	Unknown function/not assigned	Yes
BPSL2092	---	---	---	-3.04618	8.2602	N/A	N/A	N/A	Hypothetical protein	Unknown function/not assigned	Yes
BPSL2093	---	---	---	-2.02045	4.0571	1bp deletion, codon 43. Premature stop (96 to 73aa); deleterious	N/A	N/A	Exported protein	Unknown function/not assigned	Yes
BPSL2113	---	---	---	-2.58587	6.00377	N/A	N/A	N/A	Purine catabolism-related protein	General function prediction only	Yes
BPSL2114	---	---	---	-2.01793	4.05003	N/A	N/A	N/A	Hypothetical protein	Unknown function/not assigned	Yes
BPSL2117	---	---	---	-1.75325	3.37118	N/A	N/A	N/A	Uricase PucL	Unknown function/not assigned	Yes
BPSL2118	---	---	---	-1.88928	3.7045	N/A	N/A	N/A	Hypothetical protein	Carbohydrate transport and metabolism	Yes
BPSL2138	---	---	---	1.54436	2.91675	N/A	N/A	N/A	Membrane protein	Posttranslational modification, protein turnover, chaperones	Yes
BPSL2154	---	---	---	-1.54292	2.91383	N/A	N/A	N/A	Phosphatidate cytidylyltransferase membrane protein	Lipid transport and metabolism	Yes
BPSL2193	---	---	---	-1.53616	2.90021	N/A	N/A	N/A	Hypothetical protein	Unknown function/not assigned	Yes
BPSL2194	rraA	---	---	-1.66411	3.16918	N/A	N/A	N/A	Ribonuclease activity regulator protein	Coenzyme transport and metabolism	Yes
BPSL2214	---	---	---	-2.71756	6.57758	N/A	N/A	N/A	Argininosuccinate lyase	Amino acid transport and metabolism	Yes
BPSL2215	---	---	---	-2.49773	5.64797	N/A	N/A	N/A	Cysteine synthesis-related protein	Amino acid transport and metabolism	Yes
BPSL2216	---	---	---	-2.16115	4.4727	N/A	N/A	N/A	Hypothetical protein	Secondary metabolite biosynthesis, transport and catabolism	Yes
BPSL2217	---	---	---	-2.70539	6.52236	N/A	N/A	N/A	Sulfate adenylyltransferase subunit 2	Amino acid transport and metabolism	Yes
BPSL2218	---	---	---	-2.03302	4.09261	N/A	N/A	N/A	Hypothetical protein	Cell wall/membrane/envelope biogenesis	Yes
BPSL2219	serC	---	---	-2.45188	5.47128	N/A	N/A	N/A	Phosphoserine aminotransferase	Amino acid transport and metabolism	No (FC=-0.165, FDR=0.858)
BPSL2220	---	---	---	-2.13446	4.39073	N/A	N/A	N/A	Membrane protein	Lipid transport and metabolism	Yes
BPSL2221	---	---	---	-2.62748	6.17946	N/A	N/A	N/A	Hypothetical protein	Unknown function/not assigned	Yes
BPSL2222	---	---	---	-2.87413	7.3316	N/A	N/A	N/A	Transketolase	Carbohydrate transport and metabolism	Yes
BPSL2223	---	---	---	-2.66315	6.33413	N/A	N/A	N/A	Transketolase	Carbohydrate transport and metabolism	Yes
BPSL2224	---	---	---	-2.73525	6.65873	N/A	N/A	N/A	Hypothetical protein	Unknown function/not assigned	Yes
BPSL2225	---	---	---	-2.41987	5.35124	N/A	N/A	N/A	Hypothetical protein	Unknown function/not assigned	Yes
BPSL2226	---	---	---	-2.44632	5.45025	N/A	N/A	N/A	Hypothetical protein	General function prediction only	Yes
BPSL2227	---	---	---	-2.62673	6.17624	N/A	N/A	N/A	Sulfur metabolism-related protein	Secondary metabolite biosynthesis, transport and catabolism	Yes
BPSL2228	---	---	---	-2.99642	7.9802	N/A	N/A	N/A	Hypothetical protein	Unknown function/not assigned	Yes
BPSL2229	---	---	---	-3.02822	8.158	N/A	N/A	N/A	Siderophore non-ribosomal peptide synthase	Secondary metabolite biosynthesis, transport and catabolism	Yes
BPSL2230	---	---	---	-2.59084	6.02448	N/A	N/A	N/A	Exported protein	Unknown function/not assigned	Yes
BPSL2231	---	---	---	-2.79457	6.93823	N/A	N/A	N/A	Membrane protein	Carbohydrate transport and metabolism	Yes
BPSL2232	---	---	---	-2.24271	4.73285	N/A	N/A	N/A	Non-ribosomal peptide synthase	Lipid transport and metabolism	Yes
BPSL2233	---	---	---	-2.03427	4.09614	N/A	N/A	N/A	Adenylylsulfate kinase	Inorganic ion transport and metabolism	Yes
BPSL2251	---	---	---	-6.15027	71.0257	N/A	N/A	N/A	Exported protein	Unknown function/not assigned	Yes
BPSL2253	---	---	---	-2.27885	4.85291	N/A	N/A	N/A	Hypothetical protein	Unknown function/not assigned	Yes
BPSL2307	---	---	---	6.88374	118.09	N/A	N/A	N/A	Nitrite extrusion protein	Inorganic ion transport and metabolism	Yes
BPSL2308	narK	---	---	5.01179	32.2626	N/A	N/A	N/A	Nitrite extrusion protein	Inorganic ion transport and metabolism	Yes
BPSL2309	narG	---	---	5.24524	37.9293	N/A	N/A	N/A	Respiratory nitrate reductase alpha chain	Energy production and conversion	Yes
BPSL2310	narH	---	---	3.52431	11.506	N/A	N/A	N/A	Respiratory nitrate reductase beta chain	Energy production and conversion	No (FC=0.915, FDR=0.91)
BPSL2311	---	---	---	3.45631	10.9762	N/A	N/A	N/A	Respiratory nitrate reductase delta chain	Energy production and conversion	Yes
BPSL2312	---	---	---	2.81574	7.04082	N/A	N/A	N/A	Respiratory nitrate reductase gamma chain	Energy production and conversion	Yes
BPSL2313	---	---	---	2.64631	6.26063	N/A	N/A	N/A	Nitrate/nitrite sensor protein	Signal transduction mechanisms	Yes
BPSL2314	---	---	---	3.07522	8.42819	N/A	N/A	N/A	Response regulator protein	Transcription	Yes
BPSL2347	---	---	---	-2.7108	6.54684	N/A	N/A	N/A	LuxR family regulatory protein	Transcription	Yes
BPSL2351	---	---	---	2.84619	7.19096	N/A	N/A	N/A	Membrane protein	Inorganic ion transport and metabolism	Yes
BPSL2352	---	---	---	2.59836	6.05598	N/A	N/A	N/A	Hypothetical protein (pseudogene)	Unknown function/not assigned	Yes
BPSL2356	---	---	---	3.01768	8.09864	N/A	N/A	N/A	Hypothetical protein	Nucleotide transport and metabolism	Yes
BPSL2357	---	---	---	2.28498	4.87358	N/A	N/A	N/A	Hypothetical protein	Unknown function/not assigned	Yes
BPSL2358	act	---	---	2.20609	4.61424	N/A	N/A	N/A	Pyruvate radical-activating enzyme	Posttranslational modification, protein turnover, chaperones	Yes
BPSL2359	---	---	---	2.35084	5.10123	N/A	N/A	N/A	Hypothetical protein	Unknown function/not assigned	Yes
BPSL2360	---	---	---	2.60124	6.06809	N/A	N/A	N/A	Hypothetical protein	Lipid transport and metabolism	Yes
BPSL2361	---	---	---	2.71458	6.56402	N/A	N/A	N/A	Hypothetical protein	Posttranslational modification, protein turnover, chaperones	Yes
BPSL2362	yhbU	---	---	3.15321	8.89634	N/A	N/A	N/A	Family U32 unassigned peptidase	Posttranslational modification, protein turnover, chaperones	Yes
BPSL2363	---	---	---	1.91315	3.76631	N/A	N/A	N/A	2-nitropropane dioxygenase	General function prediction only	Yes
BPSL2375	---	---	---	2.65179	6.28448	N/A	N/A	N/A	Hypothetical protein	Unknown function/not assigned	Yes
BPSL2380	cyoC	---	---	-1.92759	3.80419	N/A	N/A	N/A	Cytochrome o ubiquinol oxidase subunit III	Energy production and conversion	Yes
BPSL2381	cyoD	---	---	-2.17848	4.52678	N/A	N/A	N/A	Cytochrome o ubiquinol oxidase subunit IV	Energy production and conversion	Yes
BPSL2382	---	---	---	-2.04512	4.12707	N/A	N/A	N/A	Fatty acid desaturase	Lipid transport and metabolism	Yes
BPSL2415	---	---	---	2.02774	4.07765	N/A	N/A	N/A	Hypothetical protein	General function prediction only	Yes
BPSL2417	---	---	---	3.34717	10.1765	N/A	N/A	N/A	LysR family regulatory protein	Transcription	Yes
BPSL2435	---	---	---	-1.53949	2.90691	N/A	N/A	N/A	σ24 (RpoE) negative regulatory protein	Signal transduction mechanisms	Yes
BPSL2436	rpoE	---	---	-1.83804	3.57523	N/A	N/A	N/A	RNA polymerase σ24 (RpoE)	Transcription	Yes
BPSL2446	maf	---	---	1.69639	3.24088	N/A	N/A	N/A	Maf-like protein	Cell cycle control, cell division, chromosome partitioning	Yes
BPSL2465	---	---	---	-4.23695	18.856	N/A	N/A	N/A	Hypothetical protein	Unknown function/not assigned	Yes
BPSL2466	---	---	---	-2.42439	5.36803	N/A	N/A	N/A	Exported protein	Unknown function/not assigned	Yes
BPSL2495	---	---	---	4.15742	17.8446	N/A	N/A	N/A	Hypothetical protein	Replication, recombination and repair	Yes
BPSL2508	---	---	---	-1.77893	3.43171	N/A	N/A	N/A	Exported protein	Replication, recombination and repair	No (FC=-1.61, FDR=0.014)
BPSL2525	---	---	---	1.50861	2.84536	N/A	N/A	N/A	Hypothetical protein	Lipid transport and metabolism	Yes
BPSL2538	---	---	---	-1.83195	3.56017	N/A	N/A	N/A	Hypothetical protein	Posttranslational modification, protein turnover, chaperones	Yes
BPSL2543	---	---	---	-2.60222	6.0722	N/A	N/A	N/A	Lipoprotein	Unknown function/not assigned	Yes
BPSL2550	---	---	---	-1.59859	3.02846	N/A	N/A	N/A	Membrane protein	Unknown function/not assigned	Yes
BPSL2599	---	---	---	-3.77786	13.7167	N/A	N/A	N/A	Hypothetical protein	Unknown function/not assigned	Yes
BPSL2639	---	---	---	-2.33331	5.03959	N/A	N/A	N/A	Family S53 non-peptidase homologue	Posttranslational modification, protein turnover, chaperones	Yes
BPSL2647	---	---	---	2.3351	5.04586	N/A	N/A	N/A	Hypothetical protein	Unknown function/not assigned	Yes
BPSL2648	pcm	---	---	1.78865	3.45492	N/A	N/A	N/A	Protein-L-isoaspartate O-methyltransferase	Posttranslational modification, protein turnover, chaperones	Yes
BPSL2649	---	---	---	1.57815	2.98587	N/A	N/A	N/A	Hypothetical protein	Inorganic ion transport and metabolism	Yes
BPSL2676	wbiE	---	---	-1.77916	3.43227	N/A	LPS	N/A	Glycosyltransferase	General function prediction only	Yes
BPSL2677	wbiD	---	---	-1.72994	3.31714	N/A	LPS	N/A	O-antigen methyl transferase	Cell wall/membrane/envelope biogenesis	Yes
BPSL2704	---	---	---	1.64684	3.13147	N/A	N/A	N/A	OmpW-family Exported protein	Cell wall/membrane/envelope biogenesis	Yes
BPSL2706	---	---	---	2.24505	4.74054	N/A	N/A	N/A	Lipoprotein	Unknown function/not assigned	Yes
BPSL2715	---	T -> C	SNP (nonsynonymous)	-3.918	15.116	N/A	N/A	N/A	Lipoprotein	Amino acid transport and metabolism	Yes
BPSL2727	xdhB	---	---	-1.55784	2.94413	N/A	N/A	N/A	Xanthine dehydrogenase large subunit	Nucleotide transport and metabolism	Yes
BPSL2728	xdhA	---	---	-2.42771	5.38039	N/A	N/A	N/A	Xanthine dehydrogenase	Nucleotide transport and metabolism	Yes
BPSL2764	tolB	---	---	-1.69444	3.23651	N/A	N/A	N/A	Periplasmic protein	Intracellular trafficking, secretion, and vesicular transport	Unannotated in MSHR5662
BPSL2766	---	---	---	-1.74677	3.35605	N/A	N/A	N/A	Exported protein	Unknown function/not assigned	Yes
BPSL2782	araC	---	---	-2.78535	6.89404	N/A	CPS-IV	N/A	AraC family transcriptional regulator	Transcription	Yes
BPSL2785	---	---	---	-1.76579	3.40059	N/A	CPS-IV	N/A	Exported protein	Unknown function/not assigned	Yes
BPSL2786	---	---	---	-2.15966	4.4681	N/A	CPS-I	N/A	Acetyltransferase	Unknown function/not assigned	Yes
BPSL2787	wcbT	---	---	-1.72191	3.29874	N/A	CPS-I	N/A	Acyl-CoA transferase WcbT	Coenzyme transport and metabolism	Yes
BPSL2788	wcbS	---	---	-2.5858	6.00347	N/A	CPS-I	N/A	UDP-3-O-[3-hydroxymyristoyl] N-acetylglucosamine	Cell wall/membrane/envelope biogenesis	Yes
BPSL2789	wcbR	---	---	-2.47105	5.54448	N/A	CPS-I	N/A	Capsule polysaccharide biosynthesis fatty acid synthase	Secondary metabolite biosynthesis, transport and catabolism	Yes
BPSL2790	wcbQ	---	---	-1.75054	3.36485	N/A	CPS-I	N/A	Capsule polysaccharide biosynthesis transmembrane protein	Cell wall/membrane/envelope biogenesis	Yes
BPSL2792	wcbO	---	---	-1.66778	3.17725	N/A	CPS-I	N/A	Capsule polysaccharide biosynthesis/export protein	Cell wall/membrane/envelope biogenesis	Yes
BPSL2793	wcbN	---	---	-2.27597	4.84322	N/A	CPS-I	N/A	D-glycero-d-manno-heptose 1,7-bisphosphate phosphatase WcbN	Amino acid transport and metabolism	Yes
BPSL2795	gmhA	---	---	-1.79435	3.46859	N/A	CPS-I	N/A	Sedoheptulose 7-phosphate isomerase	Carbohydrate transport and metabolism	Yes
BPSL2799	wcbI	---	---	-1.88537	3.69447	N/A	CPS-I	N/A	Capsule polysaccharide biosynthesis protein	Unknown function/not assigned	Yes
BPSL2801	wcbG	---	---	-2.20947	4.62504	N/A	CPS-I	N/A	Capsule polysaccharide biosynthesis protein	Unknown function/not assigned	Yes
BPSL2802	wcbF	---	---	-2.9867	7.9266	N/A	CPS-I	N/A	Capsule polysaccharide biosynthesis protein	Unknown function/not assigned	Yes
BPSL2803	wcbE	---	---	-2.85143	7.21716	N/A	CPS-I	N/A	Glycosyltransferase	Cell wall/membrane/envelope biogenesis	Yes
BPSL2804	wzt2	---	---	-3.07242	8.41183	N/A	CPS-I	N/A	ATP-binding ABC transporter capsular polysaccharide export protein	Cell wall/membrane/envelope biogenesis	Yes
BPSL2805	wzm	---	---	-2.50289	5.66819	N/A	CPS-I	N/A	Capsular polysaccharide export ABC transporter transmembrane protein	Cell wall/membrane/envelope biogenesis	Yes
BPSL2806	wcbD	---	---	-1.77313	3.41795	N/A	CPS-I	N/A	Capsule polysaccharide export ABC transporter transmembrane protein	Cell wall/membrane/envelope biogenesis	Yes
BPSL2806A	---	---	---	-2.12164	4.35187	N/A	N/A	N/A	Phosphomannomutase (fragment)	Unknown function/not assigned	Unannotated in MSHR5662
BPSL2808	wcbB	---	---	-2.34334	5.07475	N/A	CPS-I	N/A	Capsular polysaccharide glycosyltransferase biosynthesis protein	Cell wall/membrane/envelope biogenesis	Yes
BPSL2809	wcbA	---	---	-1.87667	3.67227	N/A	CPS-I	N/A	Capsule polysaccharide export protein	Cell wall/membrane/envelope biogenesis	Yes
BPSL2810	manC	---	---	-2.14462	4.42176	N/A	CPS-I	N/A	GDP-mannose pyrophosphorylase	Cell wall/membrane/envelope biogenesis	Yes
BPSL2840	hmpA	---	---	3.0933	8.53447	N/A	N/A	N/A	Flavohemoprotein	Energy production and conversion	Yes
BPSL2932	edd	---	---	2.50973	5.69514	N/A	N/A	N/A	Phosphogluconate dehydratase	Amino acid transport and metabolism	Yes
BPSL2949	cynT	---	---	-2.65785	6.31092	N/A	N/A	N/A	Carbonic anhydrase	Inorganic ion transport and metabolism	Yes
BPSL2950	cynS	---	---	-1.8783	3.67642	N/A	N/A	N/A	Cyanate hydratase	Inorganic ion transport and metabolism	Yes
BPSL3050	trpE	---	---	2.03001	4.08408	N/A	N/A	N/A	Anthranilate synthase component I	Amino acid transport and metabolism	Yes
BPSL3051	trpG	---	---	2.27186	4.82946	N/A	N/A	N/A	Anthranilate synthase component II	Amino acid transport and metabolism	Yes
BPSL3052	trpD	---	---	1.66356	3.16797	N/A	N/A	N/A	Anthranilate phosphoribosyltransferase	Amino acid transport and metabolism	Yes
BPSL3053	trpC	---	---	1.75209	3.36846	N/A	N/A	N/A	Indole-3-glycerol phosphate synthase	Amino acid transport and metabolism	Yes
BPSL3066	---	---	---	-2.71103	6.5479	N/A	N/A	N/A	Hydrolase	Energy production and conversion	Yes
BPSL3089	---	---	---	-3.92557	15.1955	N/A	N/A	N/A	Family M1 unassigned peptidase	Amino acid transport and metabolism	Yes
BPSL3091	---	---	---	-3.39746	10.5375	N/A	N/A	N/A	Membrane protein	Unknown function/not assigned	Yes
BPSL3107	---	---	---	2.28454	4.8721	N/A	N/A	N/A	Hypothetical protein	Unknown function/not assigned	No (FC=0, FDR=1)
BPSL3108	---	---	---	2.31716	4.98352	N/A	N/A	N/A	Lipoprotein	Unknown function/not assigned	No (FC=-0.565, FDR=0.588)
BPSL3152	thiG	---	---	1.61142	3.05552	N/A	N/A	N/A	Thiazole synthase	Coenzyme transport and metabolism	Yes
BPSL3154	thiO	---	---	1.59435	3.01958	N/A	N/A	N/A	Thiamine biosynthesis oxidoreductase	Amino acid transport and metabolism	Yes
BPSL3177	yedZ	---	---	-2.45709	5.49109	N/A	N/A	N/A	Sulfite oxidase subunit	Unknown function/not assigned	Yes
BPSL3178	yedY	---	---	-2.5263	5.76094	N/A	N/A	N/A	Sulfite oxidase subunit	General function prediction only	Yes
BPSL3200	rpsN	---	---	1.80433	3.49267	N/A	N/A	N/A	30S ribosomal protein S14	Translation, ribosomal structure and biogenesis	Yes
BPSL3201	rplE	---	---	1.97668	3.93587	N/A	N/A	N/A	50S ribosomal protein L5	Translation, ribosomal structure and biogenesis	Yes
BPSL3202	rplX	---	---	2.13505	4.39253	N/A	N/A	N/A	50S ribosomal protein L24	Translation, ribosomal structure and biogenesis	Yes
BPSL3203	rplN	---	---	2.26108	4.79351	N/A	N/A	N/A	50S ribosomal protein L14	Translation, ribosomal structure and biogenesis	Yes
BPSL3212	rplD	---	---	1.72797	3.31262	N/A	N/A	N/A	50S ribosomal protein L4	Translation, ribosomal structure and biogenesis	Yes
BPSL3237	---	---	---	2.28178	4.86276	N/A	N/A	N/A	Hypothetical protein	Unknown function/not assigned	Yes
BPSL3254	---	---	---	-1.57871	2.98704	N/A	N/A	N/A	Membrane protein	Unknown function/not assigned	Yes
BPSL3274	---	---	---	-2.84369	7.17855	N/A	N/A	N/A	Hypothetical protein	Replication, recombination and repair	Yes
BPSL3299	cheZ	---	---	-1.68815	3.22243	N/A	N/A	N/A	Chemotaxis regulator	Signal transduction mechanisms	Yes
BPSL3300	cheY	---	---	-1.74629	3.35494	N/A	N/A	N/A	Chemotaxis protein	Signal transduction mechanisms	Yes
BPSL3301	cheB1	---	---	-3.37756	10.3931	N/A	N/A	N/A	Chemotaxis protein-glutamate methylesterase	Signal transduction mechanisms	Yes
BPSL3302	cheD	---	---	-4.57903	23.9016	N/A	N/A	N/A	Chemoreceptor glutamine deamidase	Signal transduction mechanisms	Yes
BPSL3303	cheR	---	---	-4.57363	23.8123	N/A	N/A	N/A	Chemotaxis protein methyltransferase	Signal transduction mechanisms	Yes
BPSL3304	tsr	---	---	-4.68407	25.7067	N/A	N/A	N/A	Methyl-accepting chemotaxis protein I	Signal transduction mechanisms	Yes
BPSL3305	cheW	---	---	-4.51226	22.8206	N/A	N/A	N/A	Chemotaxis protein	Signal transduction mechanisms	Yes
BPSL3306	cheA	---	---	-4.09748	17.1184	N/A	N/A	N/A	Chemotaxis two-component sensor kinase	Signal transduction mechanisms	Yes
BPSL3307	cheY1	---	---	-3.79051	13.8375	N/A	N/A	N/A	Chemotaxis two-component response regulator	Transcription	Yes
BPSL3308	motB	---	---	-3.83184	14.2397	N/A	N/A	N/A	Flagellar motor protein	Cell motility	Yes
BPSL3309	motA	---	---	-2.9652	7.80935	N/A	N/A	N/A	Flagellar motor protein	Cell motility	Yes
BPSL3313	---	---	---	-2.41306	5.32602	N/A	N/A	N/A	HNS-like transcriptional regulator	General function prediction only	Yes
BPSL3314	aqpZ	---	---	-2.28627	4.87792	N/A	N/A	N/A	Aquaporin Z	Carbohydrate transport and metabolism	Yes
BPSL3319	fliC	---	---	-5.26239	38.3828	N/A	N/A	N/A	Flagellin	Cell motility	Yes
BPSL3320	fliD	---	---	-4.02153	16.2406	N/A	N/A	N/A	Flagellar hook-associated protein	Cell motility	Yes
BPSL3321	---	---	---	-4.65559	25.2042	N/A	N/A	N/A	Hypothetical protein	Unknown function/not assigned	Yes
BPSL3322	---	---	---	-2.50297	5.66851	N/A	N/A	N/A	TPR domain-containing protein	Posttranslational modification, protein turnover, chaperones	Yes
BPSL3324	---	---	---	-2.28579	4.8763	N/A	N/A	N/A	3-oxoacyl-ACP synthase	Lipid transport and metabolism	Yes
BPSL3328	---	---	---	-2.87222	7.32193	N/A	N/A	N/A	Acetyltransferase	Cell wall/membrane/envelope biogenesis	Yes
BPSL3333	acpA	---	---	1.71295	3.27831	N/A	N/A	N/A	Acid phosphatase	Cell wall/membrane/envelope biogenesis	Yes
BPSL3336	---	---	---	2.44761	5.4551	N/A	N/A	N/A	Lipoprotein	Cell wall/membrane/envelope biogenesis	Yes
BPSL3338	---	---	---	-3.68941	12.901	N/A	N/A	N/A	Methyl-accepting chemotaxis protein	Signal transduction mechanisms	Yes
BPSL3339	---	---	---	-1.88417	3.69141	N/A	N/A	N/A	Oxidoreductase	Energy production and conversion	Yes
BPSL3340	---	---	---	-1.86917	3.65321	N/A	N/A	N/A	Chitin-binding protein	Unknown function/not assigned	Yes
BPSL3369	acoD	---	---	4.8797	29.4399	N/A	N/A	N/A	Acetaldehyde dehydrogenase	Energy production and conversion	Yes
BPSL3381	---	---	---	1.82524	3.54365	N/A	N/A	N/A	Oxidoreductase (fragment)	Unknown function/not assigned	Unannotated in MSHR5662
BPSL3383	---	---	---	2.6606	6.32294	N/A	N/A	N/A	Amino acid-binding periplasmic transport protein	Amino acid transport and metabolism	Yes
BPSL3384	---	---	---	2.89173	7.42161	N/A	N/A	N/A	Aminotransferase	Amino acid transport and metabolism	Yes
BPSS0009	---	---	---	1.61157	3.05583	N/A	N/A	N/A	Hypothetical protein	Unknown function/not assigned	Yes
BPSS0020	---	---	---	-4.96869	31.3131	N/A	N/A	N/A	Membrane protein	Unknown function/not assigned	Yes
BPSS0042	pobA	---	---	-1.57719	2.98388	N/A	N/A	N/A	4-hydroxybenzoate 3-monooxygenase	Energy production and conversion	Yes
BPSS0043	pcaI	---	---	-1.58769	3.00567	N/A	N/A	N/A	3-oxoadipate CoA-transferase subunit A	Lipid transport and metabolism	Yes
BPSS0059	---	---	---	-3.4024	10.5737	N/A	N/A	N/A	Hypothetical protein	Unknown function/not assigned	Yes
BPSS0131	---	---	---	-1.95781	3.88472	N/A	N/A	N/A	Dehydratase	Cell wall/membrane/envelope biogenesis	Yes
BPSS0132	---	---	---	-2.75317	6.74198	N/A	N/A	N/A	Hypothetical protein	General function prediction only	Yes
BPSS0133	dmpM	---	---	-1.81511	3.51886	N/A	N/A	N/A	O-demethylpuromycin-O-methyltransferase	Translation, ribosomal structure and biogenesis	Yes
BPSS0160	---	---	---	-6.21817	74.4483	N/A	N/A	N/A	Siderophore biosynthesis-related protein	Secondary metabolite biosynthesis, transport and catabolism	Yes
BPSS0161	---	---	---	-3.57388	11.9082	N/A	N/A	N/A	Siderophore biosynthesis-related protein	Secondary metabolite biosynthesis, transport and catabolism	Yes
BPSS0162	---	---	---	-4.25554	19.1005	N/A	N/A	N/A	Siderophore biosynthesis-related protein	Secondary metabolite biosynthesis, transport and catabolism	Yes
BPSS0163	asnO	---	---	-2.49567	5.63988	N/A	N/A	N/A	Asparagine synthetase [glutamine-hydrolyzing]	Amino acid transport and metabolism	Yes
BPSS0164	---	---	---	-3.21857	9.30866	N/A	N/A	N/A	Quinone oxidoreductase	General function prediction only	Yes
BPSS0166	---	---	---	-1.54283	2.91365	N/A	N/A	N/A	LysR family transcriptional regulator	Transcription	No (FC=-1.455, FDR=0.016)
BPSS0167	tssM-3	---	---	-2.24013	4.72439	N/A	N/A	N/A	Membrane protein	Unknown function/not assigned	Unannotated in MSHR5662
BPSS0169	---	---	---	-3.05256	8.2968	N/A	N/A	N/A	Hypothetical protein	Unknown function/not assigned	Yes
BPSS0170	---	---	---	-3.9296	15.238	N/A	N/A	N/A	Lipoprotein	Unknown function/not assigned	Yes
BPSS0171	---	---	---	-4.17235	18.0303	N/A	N/A	N/A	Hypothetical protein	Unknown function/not assigned	Yes
BPSS0172	---	---	---	-3.76318	13.5778	N/A	N/A	N/A	Hypothetical protein	Unknown function/not assigned	Yes
BPSS0173	---	---	---	-5.71353	52.4741	N/A	N/A	N/A	Hypothetical protein	Unknown function/not assigned	Yes
BPSS0174	---	---	---	-4.27381	19.344	N/A	N/A	N/A	Chaperone	Posttranslational modification, protein turnover, chaperones	Yes
BPSS0175	---	---	---	-3.86431	14.5637	N/A	N/A	N/A	Hypothetical protein	Unknown function/not assigned	Yes
BPSS0176	---	---	---	-3.64145	12.4792	N/A	N/A	N/A	Hypothetical protein	General function prediction only	Yes
BPSS0177	---	---	---	-2.74855	6.72042	N/A	N/A	N/A	Hypothetical protein	Unknown function/not assigned	Yes
BPSS0178	---	---	---	-3.81151	14.0404	N/A	N/A	N/A	Hypothetical protein	Unknown function/not assigned	Yes
BPSS0179	---	---	---	-3.02816	8.15769	N/A	N/A	N/A	Hypothetical protein	Unknown function/not assigned	Yes
BPSS0180	---	---	---	-3.67498	12.7726	N/A	N/A	N/A	Hypothetical protein	Unknown function/not assigned	Yes
BPSS0181	---	---	---	-3.23989	9.44722	N/A	N/A	N/A	Hypothetical protein	Unknown function/not assigned	Yes
BPSS0182	---	---	---	-2.79752	6.95244	N/A	N/A	N/A	Hypothetical protein	Unknown function/not assigned	Yes
BPSS0183	---	---	---	-2.67927	6.4053	N/A	N/A	N/A	Hypothetical protein	Unknown function/not assigned	Yes
BPSS0184	---	---	---	-2.44902	5.46046	N/A	N/A	N/A	Hypothetical protein	Unknown function/not assigned	Yes
BPSS0185	---	---	---	-2.92601	7.60007	N/A	N/A	N/A	Hypothetical protein	Unknown function/not assigned	Yes
BPSS0188	---	---	---	-2.9855	7.91997	N/A	N/A	N/A	Dehydrogenase	General function prediction only	Yes
BPSS0189	---	---	---	-2.18628	4.55129	N/A	N/A	N/A	Putative pseudogene	Unknown function/not assigned	Unannotated in MSHR5662
BPSS0192	---	---	---	-3.54333	11.6586	N/A	N/A	N/A	Hypothetical protein	Unknown function/not assigned	Yes
BPSS0193	---	---	---	3.96349	15.6002	N/A	N/A	N/A	Membrane protein	Nucleotide transport and metabolism	Yes
BPSS0194	---	---	---	3.00557	8.03094	N/A	N/A	N/A	Hypothetical protein	Amino acid transport and metabolism	Yes
BPSS0195	---	---	---	3.28424	9.74212	N/A	N/A	N/A	Hypothetical protein	Amino acid transport and metabolism	Yes
BPSS0196	accC	---	---	3.52525	11.5135	N/A	N/A	N/A	Biotin carboxylase	Lipid transport and metabolism	Yes
BPSS0197	---	---	---	3.51672	11.4456	N/A	N/A	N/A	Biotin-binding protein	Lipid transport and metabolism	Yes
BPSS0198	---	---	---	3.76038	13.5515	N/A	N/A	N/A	LamB/YcsF family protein	General function prediction only	Yes
BPSS0203	---	---	---	-1.53813	2.90418	N/A	N/A	N/A	Lipoprotein	Unknown function/not assigned	Yes
BPSS0206	prpB	---	---	2.10726	4.30871	N/A	N/A	N/A	Methylisocitrate lyase	Carbohydrate transport and metabolism	Yes
BPSS0211	---	---	---	-4.91977	30.2691	N/A	N/A	N/A	Hypothetical protein	Unknown function/not assigned	Yes
BPSS0212	---	---	---	-4.61666	24.5332	N/A	N/A	N/A	Hypothetical protein	Unknown function/not assigned	Yes
BPSS0213	---	---	---	-4.39724	21.0718	N/A	N/A	N/A	Hypothetical protein	Unknown function/not assigned	Yes
BPSS0214	---	T -> C	SNP (upstream)	-4.95877	31.0985	N/A	N/A	N/A	Radical SAM protein (heme/metallo cofactor biosynthesis-like protein)	General function prediction only	Yes
BPSS0215	cheM	---	---	-3.78926	13.8255	N/A	N/A	N/A	Methyl-accepting chemotaxis protein	Signal transduction mechanisms	Yes
BPSS0225	---	---	---	-2.50988	5.69574	N/A	N/A	N/A	Exported protein	Unknown function/not assigned	Yes
BPSS0229	---	---	---	-2.06348	4.17993	N/A	N/A	N/A	Hypothetical protein	General function prediction only	Yes
BPSS0230	yycE	---	---	-2.71732	6.57648	N/A	N/A	N/A	Glyoxalase/bleomycin resistance protein	Unknown function/not assigned	Yes
BPSS0262	---	---	---	-2.37774	5.1972	N/A	N/A	N/A	Aminoglycoside 6'-N-acetyltransferase	Unknown function/not assigned	Yes
BPSS0263	---	T -> C	SNP (upstream)	-2.56341	5.91102	N/A	N/A	N/A	Membrane protein	Unknown function/not assigned	Yes
BPSS0265	---	---	---	2.43788	5.41844	N/A	N/A	N/A	Porin-related protein	Cell wall/membrane/envelope biogenesis	Yes
BPSS0280	gabD	---	---	1.60647	3.04505	Deletion	N/A	N/A	Succinate-semialdehyde dehydrogenase	Energy production and conversion	Yes
BPSS0281	gabT	---	---	2.33958	5.06157	Deletion	N/A	N/A	4-aminobutyrate aminotransferase	Amino acid transport and metabolism	Yes
BPSS0283	---	---	---	-2.0945	4.27079	Deletion	N/A	N/A	Hypothetical protein	Unknown function/not assigned	Yes
BPSS0285	---	---	---	-1.93482	3.82331	Deletion	N/A	N/A	N-formylglutamate amidohydrolase	Amino acid transport and metabolism	Yes
BPSS0285A	---	---	---	-3.1627	8.95502	Deletion	N/A	N/A	Outer membrane porin precursor	Unknown function/not assigned	Yes
BPSS0290	bpeT	---	---	1.63734	3.11091	Deletion	N/A	N/A	LysR family transcriptional regulator	Transcription	Yes
BPSS0295	---	---	---	-1.89349	3.71533	Deletion	N/A	N/A	Dicarboxylate/amino acid:cation (Na+ or H+) symporter	Energy production and conversion	Yes
BPSS0299	---	---	---	-2.33744	5.05403	Deletion	N/A	N/A	Fatty-acid CoA ligase	Lipid transport and metabolism	Yes
BPSS0300	fabD	---	---	-2.05544	4.15671	Deletion	N/A	N/A	Malonyl CoA-ACP transacylase	Lipid transport and metabolism	Yes
BPSS0301	---	---	---	-2.43904	5.42282	Deletion	N/A	N/A	Hypothetical protein	Unknown function/not assigned	Yes
BPSS0302	caiC	---	---	-1.98239	3.95148	Deletion	N/A	N/A	Fatty acid biosynthesis-related CoA ligase	Lipid transport and metabolism	Yes
BPSS0303	lysA	---	---	-2.6304	6.19198	Deletion	N/A	N/A	Diaminopimelate decarboxylase	Amino acid transport and metabolism	Yes
BPSS0311	mcyG	---	---	-2.10983	4.3164	Deletion	N/A	N/A	Multifunctional polyketide-peptide synthase	Secondary metabolite biosynthesis, transport and catabolism	Yes
BPSS0318	---	---	---	5.15351	35.5926	N/A	N/A	N/A	Hypothetical protein	Unknown function/not assigned	Yes
BPSS0319	---	---	---	3.81429	14.0675	N/A	N/A	N/A	Hypothetical protein	Unknown function/not assigned	Yes
BPSS0320	---	CCG -> C	Indel (frameshift)	1.8801	3.68101	N/A	N/A	N/A	Lactate-responsive regulator LldR, GntR family	Transcription	Yes
BPSS0321	lldE	---	---	4.45046	21.8636	N/A	N/A	N/A	L-lactate dehydrogenase, Fe-S oxidoreductase subunit LldE	Energy production and conversion	Yes
BPSS0322	lldF	---	---	5.02015	32.45	N/A	N/A	N/A	L-lactate dehydrogenase, Iron-sulfur cluster-binding subunit LldF	Energy production and conversion	Yes
BPSS0323	lldG	---	---	4.47591	22.2527	N/A	N/A	N/A	L-lactate dehydrogenase, subunit LldG	Unknown function/not assigned	Yes
BPSS0324	lldP (glcA)	---	---	5.73196	53.1486	N/A	N/A	N/A	L-lactate permease LldP	Energy production and conversion	Yes
BPSS0325	---	---	---	5.43113	43.1453	N/A	N/A	N/A	Membrane protein	Unknown function/not assigned	Yes
BPSS0326	---	---	---	1.80324	3.49004	N/A	N/A	N/A	Transport-related membrane protein	Carbohydrate transport and metabolism	Yes
BPSS0341	aroE	---	---	1.97859	3.94109	N/A	N/A	N/A	Shikimate 5-dehydrogenase	Amino acid transport and metabolism	No (FC=-0.777, FDR=0.23)
BPSS0351	cueR	---	---	-4.76226	27.1383	N/A	N/A	N/A	Copper-related MerR-family transcriptonal regulator	Transcription	Yes
BPSS0372	---	---	---	2.65709	6.30759	N/A	N/A	N/A	Fumarate hydratase	Energy production and conversion	Yes
BPSS0373	---	---	---	1.97057	3.91923	N/A	N/A	N/A	Hypothetical protein	Unknown function/not assigned	Yes
BPSS0376	---	---	---	2.1231	4.35629	N/A	N/A	N/A	Membrane protein	Unknown function/not assigned	Yes
BPSS0409	---	---	---	-3.73481	13.3135	N/A	N/A	N/A	Hypothetical protein	Unknown function/not assigned	Yes
BPSS0410	---	---	---	-3.45883	10.9954	N/A	N/A	N/A	Hypothetical protein	Unknown function/not assigned	Yes
BPSS0411	---	---	---	-4.13429	17.5608	N/A	N/A	N/A	Hypothetical protein	Unknown function/not assigned	Yes
BPSS0413	---	---	---	-2.02882	4.08071	N/A	N/A	N/A	Hypothetical protein	Unknown function/not assigned	Yes
BPSS0414	---	---	---	-1.72058	3.29569	N/A	N/A	N/A	Acetolactate synthase	Amino acid transport and metabolism	Yes
BPSS0415	---	---	---	-2.19306	4.57276	N/A	N/A	N/A	Lipoprotein	Unknown function/not assigned	Yes
BPSS0416	---	---	---	-2.38381	5.21914	N/A	N/A	N/A	Lipoprotein	Unknown function/not assigned	Yes
BPSS0416A	---	---	---	-2.9074	7.50263	N/A	N/A	N/A	Hypothetical protein	Unknown function/not assigned	Yes
BPSS0417	kpsD	---	---	-2.65326	6.29089	N/A	CPS-II	N/A	Hypothetical protein	Cell wall/membrane/envelope biogenesis	Yes
BPSS0418	kpsE	---	---	-2.96171	7.79047	N/A	CPS-II	N/A	Transport-related membrane protein	Cell wall/membrane/envelope biogenesis	Yes
BPSS0419	rfbF	---	---	-2.45436	5.48071	N/A	CPS-II	N/A	Glucose-1-phosphate cytidylyltransferase	Cell wall/membrane/envelope biogenesis	Yes
BPSS0420	rfbG	---	---	-2.80398	6.98364	N/A	CPS-II	N/A	CDP-glucose 4,6-dehydratase (O-antigen-related)	Cell wall/membrane/envelope biogenesis	Yes
BPSS0421	rfbH	---	---	-2.76042	6.77595	N/A	CPS-II	N/A	Lipopolysaccharide biosynthesis protein	Cell wall/membrane/envelope biogenesis	Yes
BPSS0422	rfbE	---	---	-2.79901	6.95962	N/A	CPS-II	N/A	Aminotransferase	Cell wall/membrane/envelope biogenesis	Yes
BPSS0423	---	---	---	-2.93587	7.65218	N/A	CPS-II	N/A	Membrane protein	General function prediction only	Yes
BPSS0424	wbaR	---	---	-3.30499	9.88328	N/A	CPS-II	N/A	Glycosyl transferase	Cell wall/membrane/envelope biogenesis	Yes
BPSS0425	rfaQ	---	---	-5.2043	36.8682	N/A	CPS-II	N/A	Heptosyltransferase (O-antigen related)	Cell wall/membrane/envelope biogenesis	No (FC=-2.18, FDR=0.016)
BPSS0426	waaQ	---	---	-4.30424	19.7562	N/A	CPS-II	N/A	Heptosyltransferase (O-antigen related)	Cell wall/membrane/envelope biogenesis	Yes
BPSS0427	wbbJ	---	---	-4.50101	22.6433	N/A	CPS-II	N/A	O-acetyl transferase	General function prediction only	Yes
BPSS0428	---	---	---	-4.16295	17.9131	N/A	CPS-II	N/A	Glycosyl transferase (O-antigen related)	Cell wall/membrane/envelope biogenesis	Yes
BPSS0429	---	---	---	-4.27774	19.3967	N/A	CPS-II	N/A	Membrane protein	Unknown function/not assigned	Yes
BPSS0438	---	---	---	-1.72887	3.31468	N/A	N/A	N/A	LysR-family transcriptional regulator	Transcription	Yes
BPSS0439	---	---	---	-2.26549	4.80818	N/A	N/A	N/A	Hypothetical protein	Secondary metabolite biosynthesis, transport and catabolism	Yes
BPSS0448	---	---	---	-3.4635	11.0311	N/A	N/A	N/A	Hypothetical protein	Unknown function/not assigned	Yes
BPSS0462	---	---	---	-2.19932	4.59262	N/A	N/A	N/A	Oxidoreductase	Amino acid transport and metabolism	Yes
BPSS0481	hhqA	---	---	3.50787	11.3756	N/A	N/A	N/A	CoA ligase	Lipid transport and metabolism	Yes
BPSS0482	hhqB	---	---	3.06038	8.34193	N/A	N/A	N/A	β-keto-acyl-acyl carrier protein synthase	Lipid transport and metabolism	Yes
BPSS0483	hhqC	---	---	3.0571	8.32299	N/A	N/A	N/A	β-keto-acyl-acyl carrier protein synthase	Lipid transport and metabolism	Yes
BPSS0484	hhqD	---	---	3.16042	8.94091	N/A	N/A	N/A	3-oxo-acyl-acyl carrier protein synthase	Lipid transport and metabolism	Yes
BPSS0485	hhqE	---	---	2.87954	7.35914	N/A	N/A	N/A	Metallo-β lactamase-related protein	General function prediction only	Yes
BPSS0486	hhqF	---	---	2.85112	7.21561	N/A	N/A	N/A	AMP-dependent synthetase/non-ribosomal peptide synthetase	Lipid transport and metabolism	Yes
BPSS0487	hhqG	---	---	2.63262	6.20149	N/A	N/A	N/A	Probable HMAQ methyltransferase	Unknown function/not assigned	Yes
BPSS0488A	---	---	---	1.85969	3.62929	N/A	N/A	N/A	Putative pseudogene	Unknown function/not assigned	Unannotated in MSHR5662
BPSS0493	---	---	---	-3.58138	11.9703	N/A	N/A	N/A	Chitin-binding protein	Unknown function/not assigned	Yes
BPSS0515	---	---	---	-3.28323	9.73535	N/A	N/A	N/A	Hypothetical protein	Unknown function/not assigned	Yes
BPSS0574	---	---	---	2.70198	6.50696	N/A	N/A	N/A	FAD-dependent oxidoreductase	Amino acid transport and metabolism	Yes
BPSS0575	braC	---	---	2.05626	4.15907	N/A	N/A	N/A	Leucine-, isoleucine-, valine-, threonine-, and alanine-binding protein precursor	Amino acid transport and metabolism	Yes
BPSS0576	braD	---	---	2.16088	4.47189	N/A	N/A	N/A	Branched-chain amino acid ABC transporter permease	Amino acid transport and metabolism	No (FC=2.15, FDR=0.012)
BPSS0577	livM/braE	---	---	1.9053	3.74586	N/A	N/A	N/A	Leucine/isoleucine/valine transporter permease subunit	Amino acid transport and metabolism	Yes
BPSS0596	---	---	---	1.55499	2.93833	N/A	N/A	N/A	σ54 activated regulatory protein	Transcription	Yes
BPSS0598	---	---	---	1.74523	3.35249	N/A	N/A	N/A	Hypothetical protein	Unknown function/not assigned	Yes
BPSS0603	---	---	---	1.51517	2.85833	N/A	N/A	N/A	Hypothetical protein	Unknown function/not assigned	No (FC=1.398, FDR=0.005)
BPSS0604	---	---	---	2.43621	5.41218	N/A	N/A	N/A	Hypothetical protein	Unknown function/not assigned	Yes
BPSS0610	---	---	---	-1.71557	3.28427	N/A	N/A	N/A	Phosphoenolpyruvate phosphomutase	Carbohydrate transport and metabolism	Yes
BPSS0620	mmsB	---	---	2.15119	4.44194	N/A	N/A	N/A	3-hydroxyisobutyrate dehydrogenase	Lipid transport and metabolism	Yes
BPSS0623	---	---	---	-1.8325	3.56154	N/A	N/A	N/A	Outer membrane efflux protein	Cell wall/membrane/envelope biogenesis	Yes
BPSS0645	---	---	---	-3.52734	11.5301	N/A	N/A	N/A	Hypothetical protein	Unknown function/not assigned	Yes
BPSS0666	---	---	---	-1.68137	3.20732	N/A	N/A	N/A	Collagenase	Unknown function/not assigned	Yes
BPSS0667	---	---	---	-2.67852	6.40197	N/A	N/A	N/A	Putative pseudogene	Unknown function/not assigned	Unannotated in MSHR5662
BPSS0677	---	---	---	-5.46163	44.067	N/A	N/A	N/A	Asparagine synthetase	Amino acid transport and metabolism	Yes
BPSS0695	hpcB	---	---	1.73169	3.32117	N/A	N/A	N/A	3,4-dihydroxyphenylacetate 2,3-dioxygenase	Unknown function/not assigned	Yes
BPSS0697	hpcG	---	---	1.5763	2.98204	N/A	N/A	N/A	2-oxo-hepta-3-ene-1,7-dioic acid hydratase	Secondary metabolite biosynthesis, transport and catabolism	Yes
BPSS0711	dadX	---	---	-2.60871	6.09957	N/A	N/A	N/A	Alanine racemase	Cell wall/membrane/envelope biogenesis	No (FC=-0.112, FDR=0.916)
BPSS0712	---	---	---	-2.67902	6.40422	N/A	N/A	N/A	Hypothetical protein	Unknown function/not assigned	Yes
BPSS0713	---	---	---	-1.62532	3.08511	N/A	N/A	N/A	Hypothetical protein	Unknown function/not assigned	Yes
BPSS0714	---	---	---	-2.07094	4.2016	N/A	N/A	N/A	Hypothetical protein	Unknown function/not assigned	Yes
BPSS0731	---	---	---	2.53938	5.81338	N/A	N/A	N/A	Acyl-CoA synthetase	Lipid transport and metabolism	Yes
BPSS0733	---	---	---	-5.43663	43.3102	N/A	N/A	N/A	Methyl-accepting chemotaxis protein	Signal transduction mechanisms	Yes
BPSS0738	---	---	---	-2.73377	6.65193	N/A	N/A	N/A	DNA-binding protein	Unknown function/not assigned	Yes
BPSS0742	---	---	---	-1.84002	3.58015	N/A	N/A	N/A	Beta-alanine-pyruvate transaminase	Coenzyme transport and metabolism	Yes
BPSS0766	---	---	---	-4.36401	20.592	N/A	N/A	N/A	Putative voltage gated chloride channel	Inorganic ion transport and metabolism	Yes
BPSS0767	---	---	---	-4.64254	24.9772	N/A	N/A	N/A	Hypothetical protein	Unknown function/not assigned	Yes
BPSS0798	---	---	---	-3.17173	9.01126	N/A	N/A	N/A	Hypothetical protein	Unknown function/not assigned	Yes
BPSS0799	---	---	---	-3.08225	8.46935	N/A	N/A	N/A	Hypothetical protein	Signal transduction mechanisms	Yes
BPSS0810	---	---	---	-3.54975	11.7106	N/A	N/A	N/A	Hypothetical protein	Translation, ribosomal structure and biogenesis	Yes
BPSS0811	---	---	---	-2.39962	5.27664	N/A	N/A	N/A	Hypothetical protein	Unknown function/not assigned	Yes
BPSS0812	---	---	---	-2.05237	4.14788	N/A	N/A	N/A	Hypothetical protein	Unknown function/not assigned	Yes
BPSS0816	---	---	---	-1.72329	3.30189	N/A	N/A	N/A	Penicillin-binding protein	Cell wall/membrane/envelope biogenesis	Yes
BPSS0818	---	---	---	-4.40776	21.2259	N/A	N/A	N/A	Hypothetical protein	Unknown function/not assigned	Yes
BPSS0819	---	---	---	-4.82353	28.3157	N/A	N/A	N/A	Hypothetical protein	Unknown function/not assigned	Yes
BPSS0820	leuS	---	---	-3.30235	9.86519	N/A	N/A	N/A	tRNA synthetase	Translation, ribosomal structure and biogenesis	Yes
BPSS0821	---	---	---	-5.12388	34.8693	N/A	N/A	N/A	Hypothetical protein	General function prediction only	Yes
BPSS0822	---	---	---	-2.43809	5.41923	N/A	N/A	N/A	Hypothetical protein	Unknown function/not assigned	Yes
BPSS0823	---	---	---	-3.38212	10.4261	N/A	N/A	N/A	Hypothetical protein	Unknown function/not assigned	Yes
BPSS0824	---	---	---	-3.33004	10.0564	N/A	N/A	N/A	Dioxygenase	Secondary metabolite biosynthesis, transport and catabolism	Yes
BPSS0829	---	---	---	2.13483	4.39184	N/A	N/A	N/A	Monooxygenase	Energy production and conversion	Yes
BPSS0832	---	---	---	-1.85054	3.60635	N/A	N/A	N/A	Hypothetical protein	Unknown function/not assigned	Yes
BPSS0881	---	---	---	-2.18597	4.55034	N/A	N/A	N/A	Exported protein	Unknown function/not assigned	Yes
BPSS0888	---	---	---	1.93335	3.8194	N/A	N/A	N/A	MgtC family protein	Unknown function/not assigned	Yes
BPSS0914	---	---	---	-3.17792	9.05004	N/A	N/A	N/A	Hypothetical protein	Unknown function/not assigned	Yes
BPSS0915	---	---	---	-2.18103	4.53479	N/A	N/A	N/A	Exported protein	Unknown function/not assigned	Yes
BPSS0923	---	---	---	1.50968	2.84747	N/A	N/A	N/A	Hydrolase	General function prediction only	Yes
BPSS0924	---	---	---	1.89827	3.72765	N/A	N/A	N/A	Membrane protein	General function prediction only	Yes
BPSS0933	---	---	---	-4.46933	22.1514	N/A	N/A	N/A	Methyl-accepting chemotaxis protein	Signal transduction mechanisms	Yes
BPSS0938	---	---	---	-2.39691	5.26672	N/A	N/A	N/A	Family S33 non-peptidase homologue	General function prediction only	Yes
BPSS0965	---	---	---	-4.60363	24.3126	N/A	N/A	N/A	Oxalate decarboxylase	General function prediction only	Yes
BPSS0966	mntH	---	---	-3.64163	12.4807	N/A	N/A	N/A	Manganese transport protein	Inorganic ion transport and metabolism	Yes
BPSS0975	---	T -> TG	Indel (frameshift)	2.40275	5.28809	N/A	N/A	N/A	Membrane protein	Unknown function/not assigned	Yes
BPSS0976	---	---	---	1.66358	3.16801	N/A	N/A	N/A	Gluconate dehydrogenase subunit	Amino acid transport and metabolism	Yes
BPSS0981	hisQ	---	---	2.5284	5.76933	N/A	N/A	N/A	Histidine transport system permease	Amino acid transport and metabolism	No (FC=1.675, FDR=0.04)
BPSS0983	hisP	---	---	1.7751	3.42261	N/A	N/A	N/A	Histidine ABC transporter ATP-binding protein	Amino acid transport and metabolism	No (FC=1.032, FDR=0.058)
BPSS0987	---	---	---	-5.3865	41.831	N/A	N/A	N/A	Exported protein	Unknown function/not assigned	Yes
BPSS0995	---	---	---	-2.67693	6.39495	N/A	N/A	N/A	AraC family transcriptional regulator	Transcription	Yes
BPSS0996	---	---	---	-3.10882	8.62678	N/A	N/A	N/A	Rieske iron-sulphur domain protein	General function prediction only	Yes
BPSS0997	---	---	---	-4.07799	16.8887	N/A	N/A	N/A	Hypothetical protein	Unknown function/not assigned	Yes
BPSS0998	---	---	---	-3.50624	11.3628	N/A	N/A	N/A	Polyketide beta-ketoacyl:acyl carrier protein synthase	Lipid transport and metabolism	Yes
BPSS0999	---	---	---	-3.8823	14.7465	N/A	N/A	N/A	Acyl carrier protein	Unknown function/not assigned	Yes
BPSS1000	---	---	---	-3.00627	8.03484	N/A	N/A	N/A	Enoyl-CoA hydratase/isomerase	Lipid transport and metabolism	Yes
BPSS1001	---	---	---	-3.3656	10.3073	N/A	N/A	N/A	Polyketide biosynthesis enoyl-CoA hydratase	Lipid transport and metabolism	Yes
BPSS1002	---	---	---	-2.72064	6.59164	N/A	N/A	N/A	Hydroxymethylglutaryl-coenzyme A synthase	Lipid transport and metabolism	Yes
BPSS1003	---	---	---	-3.67258	12.7514	N/A	N/A	N/A	Hypothetical protein	Unknown function/not assigned	Unannotated in MSHR5662
BPSS1005	---	---	---	-2.30959	4.95741	N/A	N/A	N/A	Sodium/hydrogen exchanger family protein	Inorganic ion transport and metabolism	Yes
BPSS1007	---	---	---	-1.56239	2.95343	N/A	N/A	N/A	Polyketide synthase	Secondary metabolite biosynthesis, transport and catabolism	Yes
BPSS1034	---	---	---	-1.57703	2.98356	N/A	N/A	N/A	Membrane protein	Posttranslational modification, protein turnover, chaperones	Yes
BPSS1047A	---	---	---	2.40818	5.30805	N/A	N/A	N/A	Hypothetical bacteriophage protein	Unknown function/not assigned	Yes
BPSS1080	---	---	---	-3.41603	10.674	N/A	N/A	N/A	Bacteriophage baseplate assembly	General function prediction only	Yes
BPSS1102	---	---	---	-3.87505	14.6726	Deletion	N/A	N/A	SAM-dependent methyltransferase	Coenzyme transport and metabolism	Unannotated in MSHR5662
BPSS1109	---	---	---	2.26168	4.7955	Deletion	N/A	N/A	Phosphoethanolamine N-methyltransferase	Cell wall/membrane/envelope biogenesis	Yes
BPSS1110	---	---	---	1.99094	3.97497	Deletion	N/A	N/A	Gamma-butyrobetaine,2-oxoglutarate dioxygenase	Secondary metabolite biosynthesis, transport and catabolism	Yes
BPSS1112	---	---	---	1.79749	3.47616	Deletion	N/A	N/A	Amino acid permease	Amino acid transport and metabolism	Yes
BPSS1121	---	---	---	-2.09034	4.25849	Deletion	N/A	N/A	GTP cyclohydrolase II RibA	Coenzyme transport and metabolism	Yes
BPSS1127	---	---	---	-5.15549	35.6417	Deletion	N/A	N/A	Glyoxalase/bleomycin resistance protein/dioxygenase superfamily protein	Unknown function/not assigned	Yes
BPSS1128	---	---	---	-5.2402	37.7971	Deletion	N/A	N/A	Major facilitator transporter	Carbohydrate transport and metabolism	Yes
BPSS1129	---	---	---	-6.03168	65.4208	Deletion	N/A	N/A	Hypothetical protein	Unknown function/not assigned	Yes
BPSS1130	---	---	---	-5.50053	45.2715	Deletion	N/A	N/A	Hypothetical protein	Unknown function/not assigned	Yes
BPSS1131	---	---	---	-2.76228	6.78465	Deletion	N/A	N/A	LuxR family transcriptional regulator	Transcription	Yes
BPSS1136	tauD	---	---	-2.24127	4.72814	Deletion	N/A	N/A	Taurine catabolism dioxygenase	Secondary metabolite biosynthesis, transport and catabolism	Yes
BPSS1137	---	---	---	-2.83937	7.15706	Deletion	N/A	N/A	Hypothetical protein	General function prediction only	Yes
BPSS1151	---	---	---	1.8642	3.64065	Deletion	N/A	N/A	Spermidine synthase	Amino acid transport and metabolism	Yes
BPSS1165	---	---	---	-5.03265	32.7324	Deletion	N/A	N/A	TauD/TfdA family dioxygenase	Secondary metabolite biosynthesis, transport and catabolism	Yes
BPSS1166	---	---	---	-5.53268	46.2916	Deletion	N/A	N/A	Transport/efflux protein	Carbohydrate transport and metabolism	Yes
BPSS1167	---	---	---	-5.02297	32.5136	Deletion	N/A	N/A	Thioesterase	Secondary metabolite biosynthesis, transport and catabolism	Yes
BPSS1168	---	---	---	-5.41345	42.6197	Deletion	N/A	N/A	Acetyltransferase	Unknown function/not assigned	Yes
BPSS1169	---	---	---	-5.13394	35.1132	Deletion	N/A	N/A	Metallo-beta-lactamase family protein	General function prediction only	Yes
BPSS1170	---	---	---	-5.69519	51.8111	Deletion	N/A	N/A	Non-ribosomal peptide synthase/polyketide synthase	Secondary metabolite biosynthesis, transport and catabolism	Yes
BPSS1171	---	---	---	-5.40876	42.4815	Deletion	N/A	N/A	Non-ribosomal peptide synthase/polyketide synthase	Secondary metabolite biosynthesis, transport and catabolism	Yes
BPSS1172	tubD	---	---	-5.35567	40.9465	Deletion	N/A	N/A	Non-ribosomal peptide synthase/polyketide synthase	Secondary metabolite biosynthesis, transport and catabolism	Yes
BPSS1173	tubF	---	---	-5.71457	52.5117	Deletion	N/A	N/A	Non-ribosomal peptide synthase/polyketide synthase	Secondary metabolite biosynthesis, transport and catabolism	Yes
BPSS1174	---	T -> C	SNP (nonsynonymous)	-5.41272	42.5981	Deletion	N/A	N/A	Non-ribosomal peptide synthase/polyketide synthase	Secondary metabolite biosynthesis, transport and catabolism	Yes
BPSS1175	---	---	---	-3.03609	8.20263	Deletion	N/A	N/A	Oligopeptidase A	Amino acid transport and metabolism	Yes
BPSS1176	---	---	---	-2.06528	4.18517	Deletion	N/A	N/A	ATP-dependent transcription regulator LuxR	Transcription	Yes
BPSS1177	---	---	---	-6.68994	103.246	Deletion	N/A	N/A	Hypothetical protein	Unknown function/not assigned	Yes
BPSS1178	---	---	---	-5.15389	35.602	Deletion	N/A	N/A	Monovalent cation-proton antiporter-2 (CPA2) family protein	Inorganic ion transport and metabolism	Yes
BPSS1179	---	---	---	-3.64892	12.5439	Deletion	N/A	N/A	Hypothetical protein	Unknown function/not assigned	Yes
BPSS1180	---	---	---	-6.70442	104.287	Deletion	N/A	N/A	N-acyl-L-homoserine lactone synthetase	Signal transduction mechanisms	Yes
BPSS1181	---	---	---	-6.66861	101.731	Deletion	N/A	N/A	Surfactin/non-ribosomally encoded peptide/polyketide synthase	Secondary metabolite biosynthesis, transport and catabolism	Yes
BPSS1182	---	---	---	-8.65627	403.456	Deletion	N/A	N/A	Acyl carrier protein	Unknown function/not assigned	Yes
BPSS1183	cmaB	---	---	-6.73214	106.31	Deletion	N/A	N/A	Non-ribosomally encoded peptide/polyketide synthase	Secondary metabolite biosynthesis, transport and catabolism	Yes
BPSS1184	---	---	---	-7.50896	182.147	Deletion	N/A	N/A	Hypothetical protein	Unknown function/not assigned	Yes
BPSS1185	---	---	---	-6.30057	78.8244	Deletion	N/A	N/A	Shikimate transporter (pseudogene)	Unknown function/not assigned	Yes
BPSS1185A	---	---	---	-6.51187	91.2572	Deletion	N/A	N/A	Hypothetical protein	Unknown function/not assigned	Yes
BPSS1187	---	---	---	-2.50679	5.68353	Deletion	N/A	N/A	Hypothetical protein	Unknown function/not assigned	Yes
BPSS1188	---	---	---	-4.89223	29.6966	Deletion	N/A	N/A	Putative pseudogene	Unknown function/not assigned	Yes
BPSS1190	---	---	---	-5.04136	32.9306	Deletion	N/A	N/A	Luciferase-like monooxygenase	Energy production and conversion	Yes
BPSS1191	---	TGC -> T	Indel (frameshift)	-4.0428	16.4818	Deletion	N/A	N/A	1-aminocyclopropane-1-carboxylate deaminase	Amino acid transport and metabolism	Yes
BPSS1192	---	---	---	-4.59241	24.1242	Deletion	N/A	N/A	Hypothetical protein	Unknown function/not assigned	Yes
BPSS1193	---	---	---	-4.71329	26.2327	Deletion	N/A	N/A	Non-ribosomal peptide synthase/polyketide synthase	Secondary metabolite biosynthesis, transport and catabolism	Yes
BPSS1194	---	---	---	-4.76189	27.1314	Deletion	N/A	N/A	Syringopeptin synthetase C	Secondary metabolite biosynthesis, transport and catabolism	Yes
BPSS1195	---	---	---	-4.16541	17.9437	Deletion	N/A	N/A	Non-ribosomal peptide synthase	Secondary metabolite biosynthesis, transport and catabolism	Yes
BPSS1196	---	---	---	-4.26154	19.1801	Deletion	N/A	N/A	Syringomycin biosynthesis enzyme	Unknown function/not assigned	Yes
BPSS1197	---	---	---	-4.51551	22.8719	Deletion	N/A	N/A	Non-ribosomal peptide synthetase	Secondary metabolite biosynthesis, transport and catabolism	Yes
BPSS1198	---	---	---	-3.8076	14.0024	Deletion	N/A	N/A	Hypothetical protein	Unknown function/not assigned	Yes
BPSS1199	---	---	---	-3.94159	15.3651	Deletion	N/A	N/A	Hypothetical protein	Unknown function/not assigned	Yes
BPSS1214	---	---	---	-2.05074	4.14319	N/A	N/A	N/A	Transcriptional regulator	Unknown function/not assigned	Yes
BPSS1215	---	---	---	-2.48068	5.58162	N/A	N/A	N/A	Sugar transporter	Unknown function/not assigned	Yes
BPSS1216	---	---	---	-2.52854	5.76987	N/A	N/A	N/A	Thiamine-phosphate pyrophosphorylase	Coenzyme transport and metabolism	Unannotated in MSHR5662
BPSS1218	---	---	---	-1.81545	3.51969	N/A	N/A	N/A	Methyl-accepting chemotaxis protein	Signal transduction mechanisms	No (FC=-1.73, FDR=0.012)
BPSS1231	---	---	---	-2.34472	5.07961	N/A	N/A	N/A	Exported protein	Unknown function/not assigned	Yes
BPSS1241	---	---	---	-5.13899	35.2363	N/A	N/A	N/A	Bifunctional reductase	Inorganic ion transport and metabolism	Yes
BPSS1242	nirD	---	---	-6.08889	68.0672	N/A	N/A	N/A	Nitrate reductase	General function prediction only	Yes
BPSS1243	nirB	---	---	-5.71633	52.5759	N/A	N/A	N/A	Nitrate reductase [NAD(P)H]	Energy production and conversion	Yes
BPSS1266	---	---	---	-2.85742	7.24718	N/A	N/A	N/A	Peptide/siderophore synthetase	Secondary metabolite biosynthesis, transport and catabolism	Yes
BPSS1267	mbtH	---	---	-3.2254	9.35281	N/A	N/A	N/A	Balhimycin biosynthetic protein	Unknown function/not assigned	Yes
BPSS1268	---	---	---	-2.09634	4.27623	N/A	N/A	N/A	Efflux system protein	Carbohydrate transport and metabolism	Yes
BPSS1269	---	---	---	-3.30052	9.85273	N/A	N/A	N/A	Peptide synthase/polyketide synthase	Secondary metabolite biosynthesis, transport and catabolism	Yes
BPSS1270	---	---	---	-2.89706	7.44905	N/A	N/A	N/A	Hypothetical protein	Unknown function/not assigned	Yes
BPSS1271	---	---	---	-3.66317	12.6684	N/A	N/A	N/A	Phosphopantetheine binding protein	Unknown function/not assigned	Yes
BPSS1272	---	GGC -> G	Indel (frameshift)	-2.15053	4.43991	N/A	N/A	N/A	Acyl-CoA dehydrogenase	Lipid transport and metabolism	Yes
BPSS1274	---	---	---	-3.41101	10.6369	N/A	N/A	N/A	Polyketide synthase related protein	Lipid transport and metabolism	Yes
BPSS1299	---	AGC -> A	Indel (frameshift)	4.00776	16.0863	N/A	N/A	N/A	LysR family transcriptional regulator	Transcription	Yes
BPSS1340	---	---	---	1.87267	3.66211	N/A	N/A	N/A	Transmembrane cytochrome b561	Energy production and conversion	Yes
BPSS1349	---	---	---	1.96917	3.91542	N/A	N/A	N/A	dTDP-rhamnosyl transferase	General function prediction only	No (FC=1.42, FDR=0.028)
BPSS1356	---	---	---	-6.70383	104.245	N/A	N/A	N/A	Hypothetical protein	Unknown function/not assigned	Yes
BPSS1357	---	---	---	-5.28075	38.8745	N/A	N/A	N/A	MFS sugar transporter	Carbohydrate transport and metabolism	Yes
BPSS1361	---	---	---	1.57745	2.98441	N/A	N/A	N/A	Stress-induced protein	Posttranslational modification, protein turnover, chaperones	Yes
BPSS1421	---	---	---	-1.79545	3.47125	N/A	N/A	N/A	Hypothetical protein	Posttranslational modification, protein turnover, chaperones	Yes
BPSS1468	---	---	---	2.51313	5.70856	N/A	N/A	N/A	Hypothetical protein	Unknown function/not assigned	Yes
BPSS1487	---	---	---	4.62183	24.6212	N/A	N/A	N/A	Anaerobically induced outer membrane protein	Secondary metabolite biosynthesis, transport and catabolism	Yes
BPSS1488	---	---	---	3.822	14.1428	N/A	N/A	N/A	Exported protein	Unknown function/not assigned	Yes
BPSS1489	---	---	---	2.75037	6.7289	N/A	N/A	N/A	Hypothetical protein	General function prediction only	Yes
BPSS1527	bapB	---	---	-3.28982	9.77992	N/A	N/A	N/A	Acyl carrier protein	Lipid transport and metabolism	Yes
BPSS1541	bsaS	---	---	-1.9601	3.8909	Deletion	N/A	T3SS-3	ATP synthase	Intracellular trafficking, secretion, and vesicular transport	Yes
BPSS1544	bsaP	---	---	-2.6518	6.2845	Deletion	N/A	T3SS-3	Type III secretion system protein BsaP	Unknown function/not assigned	Yes
BPSS1545	bsaO	---	---	-2.27144	4.82806	Deletion	N/A	T3SS-3	Type III secretion system protein BsaO	Intracellular trafficking, secretion, and vesicular transport	Yes
BPSS1546	bsaN	---	---	-4.02266	16.2533	Deletion	N/A	T3SS-3	Type III secretion system transcriptional regulator	Transcription	Yes
BPSS1553	---	---	---	1.71796	3.28971	Deletion	N/A	N/A	Hypothetical protein	Transcription	No (FC=1.67, FDR=0.015)
BPSS1569	---	---	---	-3.4691	11.074	N/A	N/A	N/A	N-acylhomoserine lactone-dependent regulatory protein	Transcription	Yes
BPSS1570	---	---	---	-3.35531	10.234	N/A	N/A	N/A	N-acylhomoserine lactone synthase	Signal transduction mechanisms	Yes
BPSS1576	---	---	---	-3.28016	9.71463	N/A	N/A	N/A	Membrane protein	Unknown function/not assigned	Yes
BPSS1577	bcsA	---	---	-3.74001	13.3615	N/A	N/A	N/A	Cellulose synthase catalytic subunit	Cell wall/membrane/envelope biogenesis	No (FC=-0.087, FDR=0.944)
BPSS1578	---	---	---	-5.59691	48.3993	N/A	N/A	N/A	Exported protein	Cell cycle control, cell division, chromosome partitioning	Yes
BPSS1578a	---	---	---	-3.70272	13.0206	N/A	N/A	N/A	Hypothetical protein	Unknown function/not assigned	Yes
BPSS1579	---	---	---	-2.7783	6.86045	N/A	N/A	N/A	Hypothetical protein	Unknown function/not assigned	Yes
BPSS1580	bcsC	AGC -> A	Indel (frameshift)	-2.73923	6.67714	N/A	N/A	N/A	Cellulose biosynthesis protein	Posttranslational modification, protein turnover, chaperones	Yes
BPSS1581	bcsZ	---	---	-2.48129	5.58396	N/A	N/A	N/A	Endo-1,4-D-glucanase	Carbohydrate transport and metabolism	Yes
BPSS1582	bcsB	---	---	-2.26593	4.80963	N/A	N/A	N/A	Cellulose synthase regulator protein	Unknown function/not assigned	Yes
BPSS1582A	---	---	---	-2.56816	5.93053	N/A	N/A	N/A	Hypothetical protein	Unknown function/not assigned	Yes
BPSS1585	---	---	---	-4.07232	16.8225	N/A	N/A	N/A	Membrane protein	Unknown function/not assigned	Yes
BPSS1596	pilR	---	---	-1.63157	3.0985	N/A	N/A	TFP7 twitching motility	Type IV pilus biosynthesis protein	Intracellular trafficking, secretion, and vesicular transport	Yes
BPSS1597	pilQ	---	---	-1.7894	3.45671	N/A	N/A	TFP7 twitching motility	Type IV pilus biosynthesis protein	Intracellular trafficking, secretion, and vesicular transport	Yes
BPSS1600	pilN	---	---	-1.66813	3.17801	N/A	N/A	TFP7 twitching motility	Type IV pilus biosynthesis protein	Intracellular trafficking, secretion, and vesicular transport	Yes
BPSS1631	---	---	---	-1.80117	3.48502	N/A	N/A	N/A	Hypothetical protein	Secondary metabolite biosynthesis, transport and catabolism	Yes
BPSS1632	---	G -> A	SNP (silent)	-2.49706	5.64535	N/A	N/A	N/A	Non-ribosomal peptide synthetase	Secondary metabolite biosynthesis, transport and catabolism	Yes
BPSS1633	---	---	---	-2.56731	5.92703	N/A	N/A	N/A	Non-ribosomal peptide synthetase	Secondary metabolite biosynthesis, transport and catabolism	Yes
BPSS1636	poxB	---	---	-1.75031	3.36431	N/A	N/A	N/A	Pyruvate dehydrogenase (cytochrome)	Amino acid transport and metabolism	Yes
BPSS1658	---	---	---	-2.86843	7.30272	N/A	N/A	N/A	Hypothetical protein	Unknown function/not assigned	Yes
BPSS1677	---	---	---	-2.44998	5.4641	N/A	N/A	N/A	Hypothetical protein	Unknown function/not assigned	Yes
BPSS1678	---	---	---	-2.22157	4.66401	N/A	N/A	N/A	Ribonuclease	Unknown function/not assigned	Yes
BPSS1681	---	---	---	-2.61136	6.1108	N/A	N/A	N/A	Membrane protein	Lipid transport and metabolism	Yes
BPSS1682	gtaB	---	---	-5.03411	32.7657	N/A	N/A	N/A	UTP-glucose-1-phosphate uridylyltransferase	Cell wall/membrane/envelope biogenesis	Yes
BPSS1683	oafA	---	---	-4.88668	29.5827	N/A	N/A	N/A	Lipopolysaccharide biosynthesis-related membrane protein	Lipid transport and metabolism	Yes
BPSS1684	---	---	---	-6.31586	79.6641	N/A	N/A	N/A	Lipopolysaccharide biosynthesis-related membrane protein	Cell wall/membrane/envelope biogenesis	Yes
BPSS1685	---	---	---	-6.6346	99.3602	N/A	N/A	N/A	Lipopolysaccharide biosynthesis-related membrane protein	General function prediction only	Yes
BPSS1686	---	---	---	-6.71768	105.25	N/A	N/A	N/A	Exported protein	Unknown function/not assigned	Yes
BPSS1687	---	---	---	-7.86558	233.226	N/A	N/A	N/A	Membrane protein	Lipid transport and metabolism	Yes
BPSS1688	gca	---	---	-7.00629	128.56	N/A	N/A	N/A	GCP-mannose 4,6-dehydratase	Cell wall/membrane/envelope biogenesis	Yes
BPSS1689	---	---	---	-7.04979	132.495	N/A	N/A	N/A	UDP-glucose 4-epimerase	Cell wall/membrane/envelope biogenesis	Yes
BPSS1712	---	---	---	-2.16637	4.48893	N/A	N/A	N/A	Hypothetical protein	Unknown function/not assigned	Yes
BPSS1728	---	---	---	1.87688	3.67281	N/A	N/A	N/A	Secretion/activator protein	Intracellular trafficking, secretion, and vesicular transport	Yes
BPSS1728A	---	---	---	1.97363	3.92755	N/A	N/A	N/A	Transposase (fragment)	Unknown function/not assigned	Yes
BPSS1732	---	---	---	-2.20043	4.59617	N/A	N/A	N/A	Hypothetical protein	Unknown function/not assigned	Yes
BPSS1733	---	---	---	-1.60665	3.04543	N/A	N/A	N/A	Membrane protein	Unknown function/not assigned	Yes
BPSS1735	---	---	---	2.55789	5.88844	N/A	N/A	N/A	ABC transporter membrane protein	Amino acid transport and metabolism	Yes
BPSS1736	---	---	---	3.00601	8.03342	N/A	N/A	N/A	ABC transporter membrane protein	Amino acid transport and metabolism	Yes
BPSS1737	---	---	---	3.17991	9.06251	N/A	N/A	N/A	ABC transporter exported protein	Amino acid transport and metabolism	Yes
BPSS1738	---	---	---	2.90625	7.4967	N/A	N/A	N/A	ABC transport system ATP-binding protein	Amino acid transport and metabolism	Yes
BPSS1742	---	---	---	1.78789	3.4531	N/A	N/A	N/A	Outer membrane copper receptor	Inorganic ion transport and metabolism	Yes
BPSS1753	---	---	---	-2.26201	4.79661	N/A	N/A	N/A	Hypothetical protein	Unknown function/not assigned	Yes
BPSS1754	---	---	---	-2.14995	4.43812	N/A	N/A	N/A	Membrane protein	Lipid transport and metabolism	Yes
BPSS1774	---	---	---	-3.4886	11.2246	N/A	N/A	N/A	Hypothetical protein	Unknown function/not assigned	Yes
BPSS1798	---	---	---	-1.79953	3.48107	N/A	N/A	N/A	Hypothetical protein	Coenzyme transport and metabolism	Yes
BPSS1799	---	---	---	-4.53221	23.1384	N/A	N/A	N/A	Hypothetical protein	Unknown function/not assigned	Yes
BPSS1800	---	---	---	-2.86744	7.29771	N/A	N/A	N/A	Dehydrogenase	Energy production and conversion	Yes
BPSS1801	---	---	---	-4.42472	21.477	N/A	N/A	N/A	Transposon protein	Replication, recombination and repair	Yes
BPSS1802	---	---	---	-5.95779	62.1546	N/A	N/A	N/A	Membrane protein	Amino acid transport and metabolism	Yes
BPSS1803	---	---	---	-1.64318	3.12353	N/A	N/A	N/A	AraC-family transcriptional regulator	Transcription	Yes
BPSS1804	---	---	---	-2.21816	4.65298	N/A	N/A	N/A	Hypothetical protein	Unknown function/not assigned	Yes
BPSS1805	---	---	---	-1.91952	3.78297	N/A	N/A	N/A	Membrane protein	Amino acid transport and metabolism	Yes
BPSS1807	mhpE	---	---	-1.78198	3.43899	N/A	N/A	N/A	4-hydroxy-2-ketovalerate aldolase	Amino acid transport and metabolism	Yes
BPSS1809	---	---	---	-1.87797	3.67558	N/A	N/A	N/A	Thioesterase	Secondary metabolite biosynthesis, transport and catabolism	Yes
BPSS1811	---	---	---	-2.16316	4.47894	N/A	N/A	N/A	Transferase	Coenzyme transport and metabolism	Yes
BPSS1812	---	---	---	-2.25736	4.78114	N/A	N/A	N/A	Non-ribosomal peptide synthesis thioesterase	Secondary metabolite biosynthesis, transport and catabolism	Yes
BPSS1813	---	---	---	-2.38265	5.21494	N/A	N/A	N/A	Non-ribosomal peptide synthase related protein	Secondary metabolite biosynthesis, transport and catabolism	Yes
BPSS1814	---	---	---	-2.66797	6.35535	N/A	N/A	N/A	Hypothetical protein	Unknown function/not assigned	Yes
BPSS1825	hepB	---	---	-5.98911	63.5189	N/A	CPS-III	N/A	Glycosyltransferase	Cell wall/membrane/envelope biogenesis	Yes
BPSS1826	wabG	---	---	-5.63756	49.7824	N/A	CPS-III	N/A	Glycosyltransferase	Cell wall/membrane/envelope biogenesis	Yes
BPSS1827	cheA	A -> T	SNP (neutral)	-6.07632	67.4769	N/A	CPS-III	N/A	Glucose-6-phosphate isomerase	Unknown function/not assigned	Yes
BPSS1828	capE1	---	---	-6.19343	73.1825	N/A	CPS-III	N/A	Glycosyltransferase group 1 protein	Cell wall/membrane/envelope biogenesis	Yes
BPSS1829	bceG	---	---	-6.12422	69.7549	N/A	CPS-III	N/A	Glycosyltransferase	Cell wall/membrane/envelope biogenesis	Yes
BPSS1830	wzc	---	---	-5.76639	54.4323	N/A	CPS-III	N/A	Exopolysaccharide biosynthesis related tyrosine-protein kinase	Cell wall/membrane/envelope biogenesis	Yes
BPSS1831	wza	---	---	-5.94487	61.6004	N/A	CPS-III	N/A	Exopolysaccharide biosynthesis related polysaccharide lipoprotein	Cell wall/membrane/envelope biogenesis	Yes
BPSS1832	wzb	---	---	-6.62097	98.4259	N/A	CPS-III	N/A	Exopolysaccharide biosynthesis related polysaccharide lipoprotein	Signal transduction mechanisms	Yes
BPSS1833	udg2	---	---	-6.49929	90.4651	N/A	CPS-III	N/A	UDP-glucose 6-dehydrogenase 2	Cell wall/membrane/envelope biogenesis	Yes
BPSS1834	wcaJ	---	---	-6.32543	80.1946	N/A	CPS-III	N/A	Lipopolysaccharide biosynthesis-related protein	Cell wall/membrane/envelope biogenesis	Yes
BPSS1835	manC	---	---	-7.47166	177.498	N/A	CPS-III	N/A	LPS biosynthesis mannose-1-phosphate guanylultransferase	Cell wall/membrane/envelope biogenesis	Yes
BPSS1840	---	---	---	-2.84124	7.16638	N/A	N/A	N/A	N-acetylmuramoyl-L-alanine amidase	Defense mechanisms	Yes
BPSS1846	---	---	---	-2.08642	4.24693	N/A	N/A	N/A	Membrane protein	Unknown function/not assigned	Yes
BPSS1847	---	---	---	-1.95077	3.86582	N/A	N/A	N/A	Lipoprotein	Unknown function/not assigned	Yes
BPSS1856	---	G -> GC	Indel (frameshift)	-2.11112	4.32027	N/A	N/A	N/A	Aminoglycoside phosphotransferase	General function prediction only	Yes
BPSS1857	---	---	---	-2.3598	5.13301	N/A	N/A	N/A	Acyl-CoA dehydrogenase	Lipid transport and metabolism	Yes
BPSS1862	---	---	---	2.19335	4.57366	N/A	N/A	N/A	ABC transporter ATP-binding protein	Defense mechanisms	Yes
BPSS1865	trpS	---	---	2.52913	5.77224	N/A	N/A	N/A	Tryptophanyl-tRNA synthetase	Translation, ribosomal structure and biogenesis	No (FC=0.473, FDR=0.469)
BPSS1870	cheB2	---	---	-1.56409	2.95691	N/A	N/A	N/A	Chemotaxis-related methylesterase	Signal transduction mechanisms	Yes
BPSS1871	---	---	---	-1.96868	3.91411	N/A	N/A	N/A	Chemotaxis-related histidine kinase	Signal transduction mechanisms	Yes
BPSS1872	---	---	---	-1.71443	3.28166	N/A	N/A	N/A	Chemotaxis-related protein	Signal transduction mechanisms	Yes
BPSS1876	---	---	---	-2.47491	5.55934	N/A	N/A	N/A	Sensor kinase/response regulator fusion protein	Signal transduction mechanisms	Yes
BPSS1877	---	---	---	-4.05947	16.6733	N/A	N/A	N/A	Hypothetical protein	Lipid transport and metabolism	Yes
BPSS1878	---	---	---	2.18943	4.56124	N/A	N/A	N/A	Dehydrogenase	Energy production and conversion	Yes
BPSS1879	---	---	---	2.30808	4.95224	N/A	N/A	N/A	Acetolactate synthase	Amino acid transport and metabolism	Yes
BPSS1887	ohbA	---	---	4.15373	17.7991	N/A	N/A	N/A	Aromatic oxygenase	Secondary metabolite biosynthesis, transport and catabolism	Yes
BPSS1888	---	---	---	4.18423	18.1793	N/A	N/A	N/A	Aromatic oxygenase	General function prediction only	Yes
BPSS1889	---	---	---	-2.11129	4.32078	N/A	N/A	N/A	AraC-family transcriptional regulator	Transcription	Yes
BPSS1891	catB	---	---	4.17767	18.0968	N/A	N/A	N/A	Muconate cycloisomerase I	General function prediction only	Yes
BPSS1892	catA	---	---	3.44161	10.865	N/A	N/A	N/A	Catechol 1,2-dioxygenase	Secondary metabolite biosynthesis, transport and catabolism	Yes
BPSS1893	catC	---	---	2.33091	5.03121	N/A	N/A	N/A	Muconolactone delta-isomerase	Secondary metabolite biosynthesis, transport and catabolism	Yes
BPSS1902	---	---	---	-3.62063	12.3004	N/A	N/A	N/A	LysR-family transcriptional regulator	Transcription	Yes
BPSS1914	---	---	---	1.62601	3.08659	N/A	N/A	N/A	Hypothetical protein	General function prediction only	Yes
BPSS1920	---	---	---	-4.96506	31.2344	N/A	N/A	N/A	Hypothetical protein	Unknown function/not assigned	Yes
BPSS1924	---	---	---	-1.98307	3.95332	N/A	N/A	N/A	Hypothetical protein	General function prediction only	Yes
BPSS1961	---	---	---	-3.73348	13.3012	N/A	N/A	N/A	Hypothetical protein	Unknown function/not assigned	Yes
BPSS1972	---	---	---	-1.89087	3.70859	N/A	N/A	N/A	Hypothetical protein	Unknown function/not assigned	Yes
BPSS1979	---	---	---	2.54523	5.83702	N/A	N/A	N/A	Exported protein	Unknown function/not assigned	Yes
BPSS1994	irlR2	---	---	-2.71363	6.55969	N/A	N/A	N/A	Metal-related two-component system, response regulator	Transcription	Yes
BPSS1995	irlS2	---	---	-2.70375	6.51492	N/A	N/A	N/A	Two-component system sensor kinase	Signal transduction mechanisms	Yes
BPSS1996	---	---	---	-2.22594	4.67817	N/A	N/A	N/A	Hypothetical protein	Unknown function/not assigned	Yes
BPSS2021	---	T -> C	SNP (silent)	-1.51597	2.85991	N/A	N/A	N/A	Sphingosine-1-phosphate lyase	Amino acid transport and metabolism	Yes
BPSS2022	---	---	---	-2.92069	7.57209	N/A	N/A	N/A	Outer membrane protein	Unknown function/not assigned	Yes
BPSS2023	---	---	---	-1.76211	3.39194	N/A	N/A	N/A	Hypothetical protein	Unknown function/not assigned	Yes
BPSS2035	---	---	---	-2.50808	5.68862	N/A	N/A	N/A	Hypothetical protein	Unknown function/not assigned	Yes
BPSS2036	---	---	---	-4.44689	21.8095	N/A	N/A	N/A	AMP-binding acetyl-CoA synthetase	Lipid transport and metabolism	Yes
BPSS2038	hetM	---	---	-1.85459	3.61648	N/A	N/A	N/A	Polyketide synthase subunit	Unknown function/not assigned	Yes
BPSS2039	cmaA1	---	---	-1.80569	3.49598	N/A	N/A	N/A	Cyclopropane-mycolic acid synthase	Cell wall/membrane/envelope biogenesis	Yes
BPSS2040	desC	---	---	-2.06193	4.17545	N/A	N/A	N/A	Fatty acid desaturase	Lipid transport and metabolism	Yes
BPSS2041	---	---	---	-2.07409	4.21078	N/A	N/A	N/A	Hypothetical protein	General function prediction only	Yes
BPSS2042	---	---	---	-2.10234	4.29406	N/A	N/A	N/A	Inner membrane fatty acid CoA ligase	Lipid transport and metabolism	Yes
BPSS2043	---	---	---	-1.90762	3.75191	N/A	N/A	N/A	Hypothetical protein	Secondary metabolite biosynthesis, transport and catabolism	Yes
BPSS2044	---	---	---	-2.07973	4.22728	N/A	N/A	N/A	Hypothetical protein	General function prediction only	Yes
BPSS2084	---	---	---	1.93043	3.81168	N/A	N/A	N/A	Extracellular solute-binding protein	Carbohydrate transport and metabolism	Yes
BPSS2086	---	---	---	1.5104	2.8489	N/A	N/A	N/A	Hypothetical protein	Unknown function/not assigned	Yes
BPSS2103	---	---	---	-2.41316	5.32639	N/A	N/A	N/A	Hypothetical protein	Unknown function/not assigned	Yes
BPSS2106	---	---	---	-2.17147	4.50482	N/A	N/A	N/A	Hypothetical protein	Unknown function/not assigned	Yes
BPSS2107	---	---	---	-3.62836	12.3664	N/A	N/A	N/A	Hypothetical protein	Unknown function/not assigned	Yes
BPSS2110	---	T -> C	SNP (nonsynonymous)	-2.6829	6.42147	N/A	N/A	N/A	Exported protein	Unknown function/not assigned	Yes
BPSS2123	---	---	---	-4.04835	16.5453	N/A	N/A	N/A	Transporter protein	Carbohydrate transport and metabolism	Yes
BPSS2126	---	---	---	-1.80141	3.48561	N/A	N/A	N/A	FAA-hydrolase family protein	Secondary metabolite biosynthesis, transport and catabolism	Yes
BPSS2144	---	---	---	-1.91822	3.77957	N/A	N/A	N/A	Hypothetical protein	Unknown function/not assigned	Yes
BPSS2146	---	---	---	-1.68889	3.22408	N/A	N/A	N/A	LysR family transcriptional regulator	Transcription	Yes
BPSS2149	---	---	---	-2.55891	5.89262	N/A	N/A	N/A	MmgE/Prp family protein	General function prediction only	No (FC=-0.397, FDR=0.758)
BPSS2172	---	---	---	-5.34211	40.5636	N/A	N/A	N/A	Hypothetical protein	Unknown function/not assigned	Yes
BPSS2180	---	---	---	2.22583	4.67781	N/A	N/A	N/A	Membrane protein	Unknown function/not assigned	Yes
BPSS2181	---	---	---	2.17882	4.52784	N/A	N/A	N/A	Hypothetical protein	Unknown function/not assigned	Yes
BPSS2182	---	---	---	2.06469	4.18344	N/A	N/A	N/A	Glycosyl transferase	Cell wall/membrane/envelope biogenesis	Yes
BPSS2183	---	---	---	1.7155	3.2841	N/A	N/A	N/A	Membrane protein	Unknown function/not assigned	Yes
BPSS2184	---	---	---	2.30893	4.95514	N/A	N/A	N/A	Membrane protein	Unknown function/not assigned	Yes
BPSS2207	---	---	---	-1.66322	3.16724	N/A	N/A	N/A	LysR-family transcriptional regulator	Transcription	Yes
BPSS2246	---	---	---	-2.32055	4.99523	N/A	N/A	N/A	Sensor kinase/response regulator fusion protein	Signal transduction mechanisms	Yes
BPSS2249	---	---	---	-1.68258	3.21001	N/A	N/A	N/A	σ54 (RpoN) interacting response regulator	Signal transduction mechanisms	Yes
BPSS2250	---	---	---	-3.15412	8.90193	N/A	N/A	N/A	σ54 (RpoN) interacting transcriptional regulator	Signal transduction mechanisms	Yes
BPSS2272	bkdA2	---	---	2.15574	4.45599	N/A	N/A	N/A	2-oxoisovalerate dehydrogenase beta subunit	Energy production and conversion	Yes
BPSS2273	bkdA1	---	---	1.82047	3.53197	N/A	N/A	N/A	2-oxoisovalerate dehydrogenase alpha subunit	Energy production and conversion	Yes
BPSS2279	---	---	---	1.83772	3.57446	N/A	N/A	N/A	Bifunctional pyridine nucleotide-disulfide oxidoreductase/patatin-like phospholipase	Energy production and conversion	Yes
BPSS2280	---	---	---	1.76481	3.39829	N/A	N/A	N/A	DksA/TraR C4-type zinc finger protein	Signal transduction mechanisms	Yes
BPSS2292	---	---	---	-2.73909	6.67649	N/A	N/A	N/A	Hypothetical protein	Unknown function/not assigned	Yes
BPSS2308	---	---	---	-3.95806	15.5416	N/A	N/A	N/A	Exported protein	Unknown function/not assigned	Yes
BPSS2342	---	G -> T	SNP (silent)	-3.63744	12.4445	N/A	N/A	N/A	Diguanylate cyclase	Signal transduction mechanisms	Yes
BPSS2343	---	---	---	-3.5157	11.4375	N/A	N/A	N/A	Hypothetical protein	Signal transduction mechanisms	Yes
BPSS2344	---	---	---	-4.1009	17.1591	N/A	N/A	N/A	Response regulator protein	Signal transduction mechanisms	Yes
BPSS2345	---	---	---	-1.74261	3.3464	N/A	N/A	N/A	Sensory kinase	Signal transduction mechanisms	Yes
BPSLt32 (tRNA-Asn)	---	---	---	1.88385	3.69059	N/A	N/A	N/A	tRNA	Translation, ribosomal structure and biogenesis	Yes
BPSLt38 (tRNA-Ser)	---	---	---	-3.73663	13.3303	N/A	N/A	N/A	tRNA	Translation, ribosomal structure and biogenesis	No (FC=1.17, FDR=0.12)
BPSSt05 (tRNA-Cys)	---	---	---	-3.45957	11.0011	N/A	N/A	N/A	tRNA	Translation, ribosomal structure and biogenesis	Yes
BPSSt06 (tRNA-Sec)	---	---	---	-1.99839	3.99553	N/A	N/A	N/A	tRNA	Translation, ribosomal structure and biogenesis	No (FC=0.084, FDR=0.96)

## Sheet: CF10
Genomic changes between MSHR8438 and MSHR8440
None
Significant transcriptomic changes between MSHR8438 and MSHR8440
None

## Sheet: CF11
Genomic changes between MSHR8441 and MSHR8442
Affected gene (K96243 annotation)	Gene name	Nucleotide change	Mutation type	Log2 fold change (significant)	Times change (significant)	Amino acid change (length)	Mutation effect	Affected Protein	Putative protein function(s)	COG functional category
BPSL0521	prsA	C -> T	SNP	-0.687657	1.61067	Met207Ile (318)	NS; deleterious	Ribose-phosphate pyrophosphokinase	Purine salvage pathway for de novo synthesis of purines	Amino acid transport and metabolism
BPSL0545	uvrA	GGCCGAGGCGGATGTA -> G	Indel	1.35064	2.55025	Tyr831_Gly835del (955)	In-frame deletion; deleterious	Excinuclease ABC subunit A	Nucleotide excision repair system; damaged DNA recognition; repair of the lagging DNA strand during replication	Replication, recombination and repair
BPSL0734	---	A -> G	SNP	0.717094	1.64387	N/A	Upstream gene modifier	Chemotaxis protein CheY	Two component system response regulator	Transcription
BPSL1119	---	A -> G	SNP	-0.185456	1.13718	Phe196Ser (360)	NS; deleterious	Glycosyltransferase family 1	LPS biosynthesis	Cell wall/membrane/envelope biogenesis
BPSL1130	---	GCGCGAAGCGCTCGACGAGTTGCCGGTGGCGCT -> G	Indel	0.192602	1.14282	Glu176fs (297)	Frameshift; deleterious; early stop yields 287aa product	RNA polymerase σ70 (RpoD)	Transcriptional regulator	Transcription
BPSL1546	---	A -> C	SNP	0.0668491	1.04743	Leu213Arg (231)	NS; neutral	ABC transporter ATP-binding protein	Potential transporter/secreter of Burkholderia lethal Factor 1 (BPSL1549)	General function prediction only
BPSL2440	fabG	T -> C	SNP	-0.937111	1.91469	Thr13Ala (249)	NS; deleterious	3-ketoacyl-ACP reductase	Fatty acid biosynthesis	General function prediction only
BPSL2441	fabD	T -> C	SNP	-0.712765	1.63894	Ala156Ala (310)	S; silent	ACP S-malonyltransferase	Fatty acid biosynthesis	Lipid transport and metabolism
BPSL2809	wcbA	C -> CG	Indel	0.437338	1.3541	Ala434fs (578)	Frameshift; deleterious; early stop yields 508aa product	Capsular biosynthesis protein	CPS-I production; critical virulence factor in B. pseudomallei	Cell wall/membrane/envelope biogenesis
BPSL3021	ftsA	G -> A	SNP	-0.460905	1.3764	Leu12Phe (410)	NS; deleterious	Cell division protein FtsA	Cell division	Cell cycle control, cell division, chromosome partitioning
BPSS0934 (partial)	---	N/A	Duplication*	-0.433917	1.3509	N/A	N/A	Nuclease	Nucleic acid bond cleavage	Unknown function/not assigned
BPSS0935	---	N/A	Duplication*	-2.29424	4.90494	N/A	N/A	Histidine kinase	Two-component signal transduction	Transcription
BPSS0936	---	N/A	Duplication*	-2.24881	4.75291	N/A	N/A	FAD-dependent oxidoreductase	Electron movement	Amino acid transport and metabolism
BPSS0937	---	N/A	Duplication*	-2.31808	4.98669	N/A	N/A	Potassium transporter TrkA	Potassium transport	Inorganic ion transport and metabolism
BPSS0938	---	N/A	Duplication*	-2.78561	6.8953	N/A	N/A	α/β hydrolase	Unknown	General function prediction only
BPSS0939	---	N/A	Duplication*	-3.08203	8.46802	N/A	N/A	4-carboxymuconolactone decarboxylase	Benzoate degradation	Unknown function/not assigned
BPSS0940	---	N/A	Duplication*	-1.98625	3.96207	N/A	N/A	Ornithine cyclodeaminase	Catalysis of L-proline from L-ornithine	Amino acid transport and metabolism
BPSS0941	---	N/A	Duplication*	-2.59773	6.05335	N/A	N/A	Esterase	Splitting of esters into an alcohol and an acid	Inorganic ion transport and metabolism
BPSS0942	---	N/A	Duplication*	-2.65385	6.29346	N/A	N/A	Hypothetical transmembrane protein	Unknown	Unknown function/not assigned
BPSS0943	---	N/A	Duplication*	-2.56967	5.93675	N/A	N/A	Porin protein	Porin	Cell wall/membrane/envelope biogenesis
BPSS0944	---	N/A	Duplication*	-2.82176	7.07023	N/A	N/A	LysR family transcriptional regulator	Transcriptional regulation	Transcription
BPSS0945	nlpD	N/A	Duplication*	-2.35887	5.12967	N/A	N/A	Peptidase	Peptide bond hydrolysis	Cell wall/membrane/envelope biogenesis
BPSS0946	penA	N/A	Duplication*	-2.12459	4.36079	N/A	N/A	β lactamase PenA	β-Lactam resistance	Defense mechanisms
BPSS0948	penR	N/A	Duplication*	-2.30166	4.93024	N/A	N/A	LysR family transcriptional regulator	Transcriptional regulation	Transcription
BPSS0949	---	N/A	Duplication*	-3.25438	9.54259	N/A	N/A	Hypothetical protein	Unknown	Unknown function/not assigned
BPSS0950	---	N/A	Duplication*	-2.37627	5.19191	N/A	N/A	ABC transporter ATP-binding protein	Transport	Amino acid transport and metabolism
BPSS0951	---	N/A	Duplication*	-2.42133	5.35665	N/A	N/A	ABC transporter ATP-binding protein	Transport	Amino acid transport and metabolism
BPSS0952	---	N/A	Duplication*	-2.3624	5.14225	N/A	N/A	D-ala-D-ala transporter subunit	D-ala-D-ala transport	Amino acid transport and metabolism
BPSS0953	---	N/A	Duplication*	-2.29711	4.91471	N/A	N/A	Peptide ABC transporter permease	Transport	Amino acid transport and metabolism
BPSS0954	---	N/A	Duplication*	-1.96243	3.89717	N/A	N/A	ABC transporter substrate-binding protein	Transport	Amino acid transport and metabolism
BPSS0955	---	N/A	Duplication*	-2.93385	7.64148	N/A	N/A	D-alanyl-D-alanine dipeptidase	Degradation of D-ala-D-ala into two moeities	Cell wall/membrane/envelope biogenesis
BPSS0956	---	N/A	Duplication*	-1.37877	2.60047	N/A	N/A	RpiR family transcriptional regulator	Transcriptional regulation	Transcription
BPSS0957	---	N/A	Duplication*	-1.98378	3.95529	N/A	N/A	Hypothetical protein	Unknown	Unknown function/not assigned
BPSS0958	---	N/A	Duplication*	-1.84199	3.58505	N/A	N/A	Type IV secretion protein Rhs	Growth inhibiting toxin/immunity and multicellular behaviour	Unknown function/not assigned
BPSS0959	---	N/A	Duplication*	-1.92417	3.79518	N/A	N/A	Hypothetical protein	Unknown	Unknown function/not assigned
BPSS0960	---	N/A	Duplication*	-2.17693	4.52191	N/A	N/A	Type IV secretion protein Rhs	Growth inhibiting toxin/immunity and multicellular behaviour	Cell wall/membrane/envelope biogenesis
BPSS0961	---	N/A	Duplication*	-2.55299	5.8685	N/A	N/A	Hypothetical protein	Unknown	Unknown function/not assigned
BPSS0962 (partial)	---	N/A	Duplication*	0.287681	1.22068	N/A	N/A	Burkholderia classical autotransporter A BcaA	Invasin; required for invasion and plaque formation in epithelial cells	Unknown function/not assigned
Intergenic	N/A	T -> G	SNP	N/A	N/A	N/A	N/A	N/A	N/A	N/A
Intergenic	N/A	TGCCGGTC -> T	Indel	N/A	N/A	N/A	N/A	N/A	N/A	N/A
Intergenic	N/A	C -> CGCATTCGCT	Indel	N/A	N/A	N/A	N/A	N/A	N/A	N/A
Intergenic	N/A	C -> CGGCTTT	Indel	N/A	N/A	N/A	N/A	N/A	N/A	N/A
N/A	---	N/A	Duplication*	N/A	N/A	N/A	N/A	Hypothetical protein	Unknown	N/A
N/A	---	N/A	Duplication*	N/A	N/A	N/A	N/A	Hypothetical protein	Unknown	N/A
N/A	---	N/A	Duplication*	N/A	N/A	N/A	N/A	Hypothetical protein	Unknown	N/A
N/A	---	N/A	Duplication*	N/A	N/A	N/A	N/A	Hypothetical protein	Unknown	N/A
*2X duplication in MSHR8442; 10X duplication in MSHR8441
Significant transcriptomic changes between MSHR8441 and MSHR8442
Affected gene (K96243 annotation)	Gene name	Nucleotide change	Mutation type	Log2 fold change	Times change	Mutation type in P314	CPS or LPS affected?	Virulence genes affected?	Affected Protein	COG functional category	Matches MSHR5651 analysis (Table S3)?
BPSL0316		---	---	1.73059	3.31863	N/A	N/A	N/A	Hypothetical protein	Unknown function/not assigned	Yes
BPSL0366	bioF	---	---	1.51575	2.85948	N/A	N/A	N/A	8-amino-7-oxononanoate synthase	Coenzyme transport and metabolism	Yes
BPSL0425	dctA	---	---	-1.58526	3.00062	N/A	N/A	N/A	C4-dicarboxylate transport protein	Energy production and conversion	Yes
BPSL0501	cydB	---	---	-1.56496	2.95869	N/A	N/A	N/A	Cytochrome d ubiquinol oxidase subunit II	Energy production and conversion	Yes
BPSL0503		---	---	-1.85046	3.60615	N/A	N/A	N/A	Membrane protein	Unknown function/not assigned	Yes
BPSL0592		---	---	1.90956	3.75694	N/A	N/A	N/A	Hypothetical protein	Unknown function/not assigned	Yes
BPSL0686	glpF	---	---	2.51938	5.73334	N/A	N/A	N/A	Glycerol uptake facilitator protein	Carbohydrate transport and metabolism	Yes
BPSL0687	glpK	---	---	2.26537	4.80779	N/A	N/A	N/A	Glycerol kinase	Energy production and conversion	Yes
BPSL0688	glpD	---	---	1.81976	3.53023	N/A	N/A	N/A	Glycerol-3-phosphate dehydrogenase	Energy production and conversion	Yes
BPSL0737		---	---	1.96081	3.89279	N/A	N/A	N/A	Hypothetical protein	Unknown function/not assigned	Yes
BPSL0739		---	---	1.79267	3.46456	N/A	N/A	N/A	Hypothetical protein	Unknown function/not assigned	No (FC=-1.19, FDR=0.0012)
BPSL1087	htpG	---	---	-3.46087	11.0109	N/A	N/A	N/A	Heat shock protein 90	Posttranslational modification, protein turnover, chaperones	Yes
BPSL1088	ubiC	---	---	-5.36659	41.2577	N/A	N/A	N/A	Hypothetical protein	Coenzyme transport and metabolism	Yes
BPSL1089		---	---	-6.30157	78.8789	N/A	N/A	N/A	Hypothetical protein	Replication, recombination and repair	Yes
BPSL1390		---	---	2.77555	6.84738	N/A	N/A	N/A	Hypothetical protein	Unknown function/not assigned	Yes
BPSL1599		---	---	-1.69912	3.24703	N/A	N/A	N/A	Membrane-linked regulatory protein	Transcription	Yes
BPSL1600		---	---	-1.68947	3.22538	N/A	N/A	N/A	Cytochrome c-related lipoprotein	Energy production and conversion	Yes
BPSL1601		---	---	-1.82275	3.53754	N/A	N/A	N/A	Hypothetical protein	Unknown function/not assigned	Yes
BPSL1602		---	---	-1.99926	3.99794	N/A	N/A	N/A	Hypothetical protein	Unknown function/not assigned	Yes
BPSL1603		---	---	-1.86114	3.63295	N/A	N/A	N/A	Lipoprotein	Energy production and conversion	Yes
BPSL1604		---	---	-1.95591	3.87961	N/A	N/A	N/A	Hypothetical protein	General function prediction only	Yes
BPSL1607	nosZ	---	---	-1.79777	3.47682	N/A	N/A	N/A	Nitrous-oxide reductase precursor	Energy production and conversion	Yes
BPSL1630	---	---	---	-1.82746	3.54912	N/A	N/A	N/A	Hypothetical protein	Unknown function/not assigned	Unannotated in MSHR8441
BPSL1631	bpaC	---	---	-1.62142	3.07677	N/A	N/A	Potential virulence factor (host autophagy)	Trimeric autotransporter adhesin	Intracellular trafficking, secretion, and vesicular transport	Yes
BPSL1637		---	---	2.12288	4.35563	N/A	N/A	N/A	Lipase	Unknown function/not assigned	Yes
BPSL1719		---	---	1.50421	2.83669	N/A	N/A	N/A	Kinase	Secondary metabolite biosynthesis, transport and catabolism	Yes
BPSL1912		---	---	-1.70137	3.25209	N/A	N/A	N/A	Transcriptional regulator	Transcription	Yes
BPSL1914	emrA	---	---	-1.50681	2.8418	N/A	N/A	N/A	Multidrug resistance protein A	Defense mechanisms	Yes
BPSL2030		---	---	1.50469	2.83763	N/A	N/A	N/A	Hypothetical protein	Unknown function/not assigned	Yes
BPSL2081		---	---	-1.50802	2.8442	N/A	N/A	N/A	Hypothetical protein	General function prediction only	No (FC=-1.475, FDR=0.00)
BPSL2082		---	---	-1.50318	2.83468	N/A	N/A	N/A	Hypothetical protein	Unknown function/not assigned	No (FC=-1.443, FDR=0.00)
BPSL2251		---	---	1.63237	3.10022	N/A	N/A	N/A	Hypothetical protein	Unknown function/not assigned	Yes
BPSL2307		---	---	-1.96589	3.90654	N/A	N/A	N/A	Nitrite extrusion protein	Inorganic ion transport and metabolism	Yes
BPSL2308	narK	---	---	-1.77542	3.42338	N/A	N/A	N/A	Nitrite extrusion protein NarK	Inorganic ion transport and metabolism	No (FC=-0.91, FDR=0.0045)
BPSL2309	narG	---	---	-1.7602	3.38744	N/A	N/A	N/A	Respiratory nitrate reductase alpha chain	Energy production and conversion	No (FC=-0.589, FDR=0.169)
BPSL2310	narH	---	---	-1.7266	3.30948	N/A	N/A	N/A	Respiratory nitrate reductase beta chain	Energy production and conversion	No (FC=-0.55, FDR=0.153)
BPSL2311		---	---	-1.96569	3.90598	N/A	N/A	N/A	Respiratory nitrate reductase delta chain	Energy production and conversion	Yes
BPSL2415		---	---	1.63113	3.09755	N/A	N/A	N/A	Hypothetical protein	General function prediction only	Yes
BPSL2545	metE	---	---	2.34289	5.07317	N/A	N/A	N/A	5-methyltetrahydropteroyltriglutamate-homocysteine S-methyltransferase	Amino acid transport and metabolism	Yes
BPSL2646	hemN	---	---	-1.56186	2.95234	N/A	N/A	N/A	Oxygen-independent coproporphyrinogen III oxidase	Coenzyme transport and metabolism	Yes
BPSL2702		---	---	1.58138	2.99255	N/A	N/A	N/A	Hypothetical protein	Unknown function/not assigned	Yes
BPSL2703		---	---	1.66064	3.16157	N/A	N/A	N/A	Exported protein	Unknown function/not assigned	Yes
BPSL2767	flhD	---	---	2.58277	5.99088	N/A	N/A	N/A	Pseudogene	Unknown function/not assigned	No (FC=-0.388, FDR=0.562)
BPSL2769	epsT	---	---	2.47613	5.56402	N/A	CPS-IV	N/A	UTP-glucose-1-phosphate uridylyltransferase	Cell wall/membrane/envelope biogenesis	Yes
BPSL2775	cysE	---	---	3.31355	9.94212	N/A	CPS-IV	N/A	Colanic acid biosynthesis acetyltransferase	Amino acid transport and metabolism	Yes
BPSL2776	kpsS	---	---	3.59982	12.1242	N/A	CPS-IV	N/A	Hypothetical protein	Cell wall/membrane/envelope biogenesis	Yes
BPSL2777	wbpF	---	---	5.13553	35.152	N/A	CPS-IV	N/A	O-antigen translocase	General function prediction only	Yes
BPSL2778	epsB	---	---	3.8288	14.2096	N/A	CPS-IV	N/A	Tyrosine-protein kinase Etk/Wzc	Cell wall/membrane/envelope biogenesis	Yes
BPSL2779	wzb	---	---	5.74767	53.7305	N/A	CPS-IV	N/A	Protein-tyrosine phosphatase	Signal transduction mechanisms	Yes
BPSL2780	wza	---	---	4.15699	17.8393	N/A	CPS-IV	N/A	Capsular polysaccharide transport protein	Cell wall/membrane/envelope biogenesis	Yes
BPSL2781	wcaJ	---	---	4.2951	19.6315	N/A	CPS-IV	N/A	Transmembrane sugar transferase	Cell wall/membrane/envelope biogenesis	Yes
BPSL2782	araC	---	---	5.92524	60.768	N/A	CPS-IV	N/A	AraC family transcriptional regulator	Transcription	Yes
BPSL2783	ligA	---	---	1.73456	3.32779	N/A	CPS-IV	N/A	Hypothetical protein	Unknown function/not assigned	Yes
BPSL2784	---	---	---	2.23211	4.6982	N/A	CPS-IV	N/A	Hypothetical protein	Unknown function/not assigned	Yes
BPSL2793	wcbN	---	---	4.4966	22.5741	N/A	CPS-I	N/A	D-glycero-d-manno-heptose 1,7-bisphosphate phosphatase	Amino acid transport and metabolism	Yes
BPSL2794	wcbM	---	---	5.0513	33.1584	N/A	CPS-I	N/A	D-glycero-d-manno-heptose 1-phosphate guanosyltransferase	Cell wall/membrane/envelope biogenesis	Yes
BPSL2795	gmhA	---	---	4.52871	23.0822	N/A	CPS-I	N/A	Sedoheptulose 7-phosphate isomerase	Carbohydrate transport and metabolism	Yes
BPSL2796	wcbL	---	---	6.10021	68.6033	N/A	CPS-I	N/A	Sugar kinase	General function prediction only	Yes
BPSL2797	wcbK	---	---	2.70327	6.51276	N/A	CPS-I	N/A	GDP sugar epimerase/dehydratase	Cell wall/membrane/envelope biogenesis	Yes
BPSL2855	phnI	---	---	-1.56924	2.96748	N/A	N/A	N/A	Phosphonate metabolism PhnI protein	Inorganic ion transport and metabolism	Yes
BPSL3368		---	---	2.52125	5.74079	N/A	N/A	N/A	AraC family transcriptional regulator	Transcription	Yes
BPSL3369	acoD	---	---	4.70221	26.032	N/A	N/A	N/A	Acetaldehyde dehydrogenase	Energy production and conversion	Yes
BPSS0130	pksJ	---	---	1.76468	3.39798	N/A	N/A	N/A	Peptide synthase	Lipid transport and metabolism	Yes
BPSS0131		---	---	1.65646	3.15242	N/A	N/A	N/A	Dehydratase	Cell wall/membrane/envelope biogenesis	Yes
BPSS0135		---	---	-1.81309	3.51394	N/A	N/A	N/A	Hypothetical protein	Unknown function/not assigned	Yes
BPSS0160		---	---	2.60382	6.07896	N/A	N/A	N/A	Siderophore biosynthesis-related protein	Secondary metabolite biosynthesis, transport and catabolism	Yes
BPSS0162		---	---	1.81215	3.51166	N/A	N/A	N/A	Siderophore biosynthesis-related protein	Secondary metabolite biosynthesis, transport and catabolism	Yes
BPSS0163	asnO	---	---	1.54012	2.90819	N/A	N/A	N/A	Asparagine synthetase (glutamine-hydrolyzing)	Amino acid transport and metabolism	Yes
BPSS0164		---	---	1.988	3.96686	N/A	N/A	N/A	Quinone oxidoreductase	General function prediction only	Yes
BPSS0206	prpB	---	---	1.69166	3.23027	N/A	N/A	N/A	Methylisocitrate lyase	Carbohydrate transport and metabolism	Yes
BPSS0207	BPSS0207	prpC	---	1.89631	3.7226	N/A	N/A	N/A	2-methylcitrate synthase	Energy production and conversion	Yes
BPSS0208	acnA	---	---	2.09052	4.25901	N/A	N/A	N/A	Aconitate hydratase	Energy production and conversion	Yes
BPSS0209		---	---	2.084	4.23981	N/A	N/A	N/A	Hypothetical protein	Unknown function/not assigned	Yes
BPSS0287	selD	---	---	1.74175	3.34441	Deletion	N/A	N/A	Selenophosphate synthetase	Amino acid transport and metabolism	Yes
BPSS0321	lldE	---	---	2.37142	5.1745	N/A	N/A	N/A	L-lactate dehydrogenase, Fe-S oxidoreductase subunit LldE	Energy production and conversion	Yes
BPSS0322	lldF	---	---	2.53622	5.80066	N/A	N/A	N/A	L-lactate dehydrogenase, Iron-sulfur cluster-binding subunit LldF	Energy production and conversion	Yes
BPSS0323	lldG	---	---	3.05686	8.32162	N/A	N/A	N/A	L-lactate dehydrogenase, subunit LldG	Unknown function/not assigned	Yes
BPSS0324	lldP (glcA)	---	---	2.54101	5.81997	N/A	N/A	N/A	L-lactate permease LldP	Energy production and conversion	Yes
BPSS0417	kpsD	---	---	1.64602	3.12969	N/A	CPS-II	N/A	Hypothetical protein	Cell wall/membrane/envelope biogenesis	Yes
BPSS0418	kpsE	---	---	1.69636	3.24082	N/A	CPS-II	N/A	Transport-related membrane protein	Cell wall/membrane/envelope biogenesis	Yes
BPSS0470		---	---	-1.97135	3.92134	N/A	N/A	N/A	Glutamine amidotransferase	General function prediction only	Yes
BPSS0652		---	---	-1.84189	3.58478	N/A	N/A	N/A	Hypothetical protein	Unknown function/not assigned	Yes
BPSS0652A		---	---	-2.04725	4.13318	N/A	N/A	N/A	Putative pseudogene	Unknown function/not assigned	Unannotated in MSHR8441
BPSS0667		---	---	1.5998	3.03102	N/A	N/A	N/A	Putative pseudogene	Unknown function/not assigned	Yes
BPSS0689		---	---	1.96241	3.89713	N/A	N/A	N/A	Hypothetical protein	Cell wall/membrane/envelope biogenesis	Yes
BPSS0728		---	---	-1.57735	2.98421	N/A	N/A	N/A	Sensor kinase protein (fragment)	Unknown function/not assigned	Unannotated in MSHR8441
BPSS0730		---	---	-1.553	2.93427	N/A	N/A	N/A	Regulatory protein	Signal transduction mechanisms	Yes
BPSS0766		---	---	1.50163	2.83163	N/A	N/A	N/A	Putative voltage gated chloride channel	Inorganic ion transport and metabolism	Yes
BPSS0814		---	---	1.54396	2.91594	N/A	N/A	N/A	Chemotaxis protein	Signal transduction mechanisms	Yes
BPSS0840		---	---	-1.82986	3.55502	N/A	N/A	N/A	Monooxygenase	General function prediction only	Yes
BPSS0913		---	---	1.56214	2.95292	N/A	N/A	N/A	Cystathionine gamma-synthase	Amino acid transport and metabolism	Yes
BPSS0935		N/A	5x duplication*	-2.29424	4.90494	N/A	N/A	N/A	Hypothetical protein	Transcription	Yes
BPSS0936		N/A	5x duplication*	-2.24881	4.75291	N/A	N/A	N/A	Hypothetical protein	Amino acid transport and metabolism	Yes
BPSS0937		N/A	5x duplication*	-2.31808	4.98669	N/A	N/A	N/A	Hypothetical protein	Inorganic ion transport and metabolism	Yes
BPSS0938		N/A	5x duplication*	-2.78561	6.8953	N/A	N/A	N/A	Family S33 non-peptidase homologue	General function prediction only	Yes
BPSS0939		N/A	5x duplication*	-3.08203	8.46802	N/A	N/A	N/A	Carboxymuconolactone decarboxylase	Unknown function/not assigned	Yes
BPSS0940		N/A	5x duplication*	-1.98625	3.96207	N/A	N/A	N/A	Ornithine cyclodeaminase	Amino acid transport and metabolism	Yes
BPSS0941		N/A	5x duplication*	-2.59773	6.05335	N/A	N/A	N/A	Hypothetical protein	Inorganic ion transport and metabolism	Yes
BPSS0942		N/A	5x duplication*	-2.65385	6.29346	N/A	N/A	N/A	Hypothetical protein	Unknown function/not assigned	Yes
BPSS0943		N/A	5x duplication*	-2.56967	5.93675	N/A	N/A	N/A	Porin protein	Cell wall/membrane/envelope biogenesis	Yes
BPSS0944		N/A	5x duplication*	-2.82176	7.07023	N/A	N/A	N/A	LysR family transcriptional regulator	Transcription	Yes
BPSS0945	nlpD	N/A	5x duplication*	-2.35887	5.12967	N/A	N/A	Peptidase	Peptidase	Cell wall/membrane/envelope biogenesis	Yes
BPSS0946	penA	N/A	5x duplication*	-2.12459	4.36079	N/A	N/A	N/A	β-lactamase	Defense mechanisms	Yes
BPSS0948	penR	N/A	5x duplication*	-2.30166	4.93024	N/A	N/A	N/A	LysR-family transcriptional regulator	Transcription	Yes
BPSS0949		N/A	5x duplication*	-3.25438	9.54259	N/A	N/A	N/A	Exported protein	Unknown function/not assigned	Yes
BPSS0950		N/A	5x duplication*	-2.37627	5.19191	N/A	N/A	N/A	ABC transport system, ATP-binding protein	Amino acid transport and metabolism	Yes
BPSS0951		N/A	5x duplication*	-2.42133	5.35665	N/A	N/A	N/A	ABC transport system, ATP-binding protein	Amino acid transport and metabolism	Yes
BPSS0952		N/A	5x duplication*	-2.3624	5.14225	N/A	N/A	N/A	Dipeptide transport system permease	Amino acid transport and metabolism	Yes
BPSS0953		N/A	5x duplication*	-2.29711	4.91471	N/A	N/A	N/A	Dipeptide transport system permease	Amino acid transport and metabolism	Yes
BPSS0954		N/A	5x duplication*	-1.96243	3.89717	N/A	N/A	N/A	Extracellular solute-binding protein	Amino acid transport and metabolism	Yes
BPSS0955	ddpX	N/A	5x duplication*	-2.93385	7.64148	N/A	N/A	N/A	D-alanyl-D-alanine dipeptidase	Cell wall/membrane/envelope biogenesis	Yes
BPSS0957		N/A	5x duplication*	-1.98378	3.95529	N/A	N/A	N/A	Hypothetical protein	Unknown function/not assigned	Yes
BPSS0958		N/A	5x duplication*	-1.84199	3.58505	N/A	N/A	N/A	Rhs element Vgr protein	Unknown function/not assigned	Yes
BPSS0959		N/A	5x duplication*	-1.92417	3.79518	N/A	N/A	N/A	Hypothetical protein	Unknown function/not assigned	Yes
BPSS0960		N/A	5x duplication*	-2.17693	4.52191	N/A	N/A	N/A	Rhs-related membrane protein/YD repeat protein	Cell wall/membrane/envelope biogenesis	Yes
BPSS0961		N/A	5x duplication*	-2.55299	5.8685	N/A	N/A	N/A	Hypothetical protein	Unknown function/not assigned	Yes
BPSS0965		---	---	1.8119	3.51104	N/A	N/A	N/A	Oxalate decarboxylase	General function prediction only	Yes
BPSS0966	mntH	---	---	1.64452	3.12645	N/A	N/A	N/A	Manganese transport protein	Inorganic ion transport and metabolism	Yes
BPSS1009		---	---	-2.52443	5.75345	N/A	N/A	N/A	Polyketide synthase	Secondary metabolite biosynthesis, transport and catabolism	Yes
BPSS1010		---	---	-1.52576	2.87937	N/A	N/A	N/A	Halogenase	Energy production and conversion	No (FC=0.088, FDR=0.918)
BPSS1046		---	---	-1.94703	3.8558	N/A	N/A	N/A	Hypothetical protein	Unknown function/not assigned	Yes
BPSS1150		---	---	-2.10823	4.31161	Deletion	N/A	N/A	Phosphocarrier protein HPr	Carbohydrate transport and metabolism	Yes
BPSS1151		---	---	-1.76472	3.39807	Deletion	N/A	N/A	Spermidine synthase	Amino acid transport and metabolism	Yes
BPSS1165	tauD	---	---	2.23291	4.70081	Deletion	N/A	N/A	TauD/TfdA family dioxygenase	Secondary metabolite biosynthesis, transport and catabolism	Yes
BPSS1166		---	---	2.44825	5.45755	Deletion	N/A	N/A	Transport/efflux protein	Carbohydrate transport and metabolism	Yes
BPSS1167		---	---	2.07587	4.21597	Deletion	N/A	N/A	Thioesterase	Secondary metabolite biosynthesis, transport and catabolism	Yes
BPSS1168		---	---	2.21886	4.65524	Deletion	N/A	N/A	Acetyltransferase	Unknown function/not assigned	Yes
BPSS1169		---	---	2.17451	4.51433	Deletion	N/A	N/A	Metallo-beta-lactamase family protein	General function prediction only	Yes
BPSS1170		---	---	2.65702	6.3073	Deletion	N/A	N/A	Non-ribosomal peptide synthase/polyketide synthase	Secondary metabolite biosynthesis, transport and catabolism	Yes
BPSS1171		---	---	2.69025	6.45426	Deletion	N/A	N/A	Non-ribosomal peptide synthase/polyketide synthase	Secondary metabolite biosynthesis, transport and catabolism	Yes
BPSS1172	tubD	---	---	2.62151	6.15395	Deletion	N/A	N/A	Non-ribosomal peptide synthase/polyketide synthase	Secondary metabolite biosynthesis, transport and catabolism	Yes
BPSS1173	tubF	---	---	2.62485	6.16821	Deletion	N/A	N/A	Non-ribosomal peptide synthase/polyketide synthase	Secondary metabolite biosynthesis, transport and catabolism	Yes
BPSS1174		---	---	3.05055	8.28527	Deletion	N/A	N/A	Non-ribosomal peptide synthase/polyketide synthase	Secondary metabolite biosynthesis, transport and catabolism	Yes
BPSS1175		---	---	2.47805	5.57142	Deletion	N/A	N/A	Oligopeptidase A	Amino acid transport and metabolism	Yes
BPSS1176		---	---	2.28741	4.88181	Deletion	N/A	N/A	ATP-dependent transcription regulator LuxR	Transcription	Yes
BPSS1177		---	---	2.47523	5.56056	Deletion	N/A	N/A	Hypothetical protein	Unknown function/not assigned	Yes
BPSS1178		---	---	2.84605	7.19031	Deletion	N/A	N/A	Monovalent cation-proton antiporter-2 (CPA2) family protein	Inorganic ion transport and metabolism	Yes
BPSS1179		---	---	2.05317	4.15017	Deletion	N/A	N/A	Hypothetical protein	Unknown function/not assigned	Yes
BPSS1180		---	---	3.45216	10.9447	Deletion	N/A	N/A	N-acyl-L-homoserine lactone synthetase	Signal transduction mechanisms	Yes
BPSS1181		---	---	3.20084	9.19496	Deletion	N/A	N/A	Surfactin/non-ribosomally encoded peptide/polyketide synthase	Secondary metabolite biosynthesis, transport and catabolism	Yes
BPSS1182		---	---	3.41959	10.7004	Deletion	N/A	N/A	Acyl carrier protein	Unknown function/not assigned	Yes
BPSS1183	cmaB	---	---	2.94062	7.67741	Deletion	N/A	N/A	Non-ribosomally encoded peptide/polyketide synthase	Secondary metabolite biosynthesis, transport and catabolism	Yes
BPSS1184		---	---	3.09	8.51498	Deletion	N/A	N/A	Hypothetical protein	Unknown function/not assigned	Yes
BPSS1185		---	---	2.79654	6.94771	Deletion	N/A	N/A	Shikimate transporter (pseudogene)	Unknown function/not assigned	Yes
BPSS1188		---	---	1.51881	2.86555	Deletion	N/A	N/A	Putative pseudogene	Unknown function/not assigned	Yes
BPSS1194		---	---	1.60177	3.03515	Deletion	N/A	N/A	Syringopeptin synthetase C	Secondary metabolite biosynthesis, transport and catabolism	Yes
BPSS1197		---	---	1.71061	3.273	Deletion	N/A	N/A	Non-ribosomal peptide synthetase	Secondary metabolite biosynthesis, transport and catabolism	Yes
BPSS1198		---	---	1.91573	3.77304	Deletion	N/A	N/A	Hypothetical protein	Unknown function/not assigned	Yes
BPSS1199		---	---	2.22679	4.6809	Deletion	N/A	N/A	Hypothetical protein	Unknown function/not assigned	Yes
BPSS1200		---	---	1.69412	3.23579	Deletion	N/A	N/A	GntR family transcriptional regulator	Amino acid transport and metabolism	Yes
BPSS1203	pyrB	---	---	-1.62788	3.09058	Deletion	N/A	N/A	Aspartate carbamoyltransferase	Nucleotide transport and metabolism	No (FC=-1.41, FDR=0.00)
BPSS1214		---	---	2.16393	4.48134	N/A	N/A	N/A	Transcriptional regulator	Unknown function/not assigned	Yes
BPSS1215		---	---	2.12944	4.37548	N/A	N/A	N/A	Sugar transporter	Unknown function/not assigned	Absent in MSHR8441 assembly
BPSS1356		---	---	1.56561	2.96002	N/A	N/A	N/A	Hypothetical protein	Unknown function/not assigned	Yes
BPSS1445		---	---	1.53666	2.90122	N/A	N/A	N/A	Biotin carboxylase	Lipid transport and metabolism	Yes
BPSS1446		---	---	1.56904	2.96708	N/A	N/A	N/A	Enoyl-CoA hydratase	Lipid transport and metabolism	Yes
BPSS1555		---	---	1.6299	3.09491	Deletion	N/A	N/A	Thermolysin metallopeptidase	Amino acid transport and metabolism	Yes
BPSS1728		---	---	-1.50029	2.82899	N/A	N/A	N/A	Secretion/activator protein	Intracellular trafficking, secretion, and vesicular transport	No (FC=-1.492, FDR=0.00)
BPSS1894	cyoD	---	---	1.64509	3.12767	N/A	N/A	N/A	Cytochrome O ubiquinol oxidase protein CyoD	Energy production and conversion	Yes
BPSS2116	dsdA	---	---	1.53975	2.90743	N/A	N/A	N/A	D-serine dehydratase DsdA	Amino acid transport and metabolism	Yes
BPSS2167		---	---	1.59516	3.02127	N/A	N/A	N/A	Glycosyl transferase	Cell wall/membrane/envelope biogenesis	Yes
BPSS2181		---	---	-1.65178	3.1422	N/A	N/A	N/A	Hypothetical protein	Unknown function/not assigned	Yes
BPSS2184		---	---	-1.60449	3.04089	N/A	N/A	N/A	Membrane protein	Unknown function/not assigned	Yes
BPSS2228		---	---	2.62154	6.15408	N/A	N/A	N/A	Hypothetical protein	Unknown function/not assigned	Yes
BPSS2271	bkdB	---	---	1.72656	3.30938	N/A	N/A	N/A	Branched-chain alpha-keto acid dehydrogenase subunit E2	Energy production and conversion	Yes
BPSS2272	bkdA2	---	---	1.81585	3.52068	N/A	N/A	N/A	2-oxoisovalerate dehydrogenase beta subunit	Energy production and conversion	Yes
BPSS2330		---	---	1.84316	3.58794	N/A	N/A	N/A	Hypothetical protein	General function prediction only	Yes
BPSS2331		---	---	2.06392	4.18122	N/A	N/A	N/A	Lipoprotein	Cell wall/membrane/envelope biogenesis	Yes
BPSS2337	glnH	---	---	-1.5839	2.9978	N/A	N/A	N/A	Glutamine ABC transporter substrate-bindnig protein	Amino acid transport and metabolism	Yes
*A 10x duplication in the initial CF11 isolate vs. a 2x duplication in the latter CF11 isolate
