# Supplementary material for: Transcriptomic analysis of longitudinal Burkholderia pseudomallei infecting the cystic fibrosis lung
Source: Microb Genom. 2018 Jul 10;4(8):e000194. doi: 10.1099/mgen.0.000194 (PMC6159556; doi:10.1099/mgen.0.000194)
Supplement: Supplementary File 2 [file mgen-5-194-s002.xlsx]

## Sheet: Price et al., 2018_Table S2
Supplemental Table S2. Summary of all transcriptomic changes in paired Burkholderia pseudomallei isolates from the cystic fibrosis lung, using the initial strain genome as the reference for read mapping
Please see individual CF patient tabs for data for each patient.
Patient	Strain ID	GenBank reference
CF6	MSHR5651	JYBG00000000
CF8	MSHR8436	JYBH00000000
CF9	MSHR5662	JYBI00000000
CF10	MSHR8438	JYBJ00000000
CF11	MSHR8441	JYBK00000000
	Significantly differentially expressed genes (i.e. FDR ≤0.01, log2 fold change ≥1.5)
NB. The CF10 pair did not exhibit any DE loci

## Sheet: CF6_against MSHR5651
Gene name	MSHR5651a	MSHR5651b	MSHR5654a	MSHR5654b	Log2 fold change	FDR	AveExpr	P value	MSHR5651a CPM	MSHR5651b CPM	MSHR5654a CPM	MSHR5654b CPM	Matches K96243 analysis?
BPSS0292	99	11	12908	992	6.80867	1.48318e-32	8.3643	2.42945e-36	6.127	5.108	892.495	500.345	Yes
BPSS1623	0	0	32	0	6.69345	0.000797775	-0.0372697	2.05161e-05	0	0	2.213	0	Yes
BPSS0293	405	63	30327	3900	6.11496	1.93551e-26	9.95501	6.34074e-30	25.066	29.258	2096.89	1967.08	Yes
hypothetical protein 514	21	1	714	169	5.92797	4.41647e-16	5.05683	1.30215e-18	1.3	0.464	49.368	85.24	Absent/unannotated in K96243
BPSS1887	12	2	84	160	5.78092	1.52234e-05	4.42403	2.4936e-07	0.743	0.929	5.808	80.701	Yes
BPSS1886	7	0	39	65	5.77868	9.872e-05	2.97037	1.98895e-06	0.433	0	2.697	32.785	Yes
BPSS0291	58	7	3754	281	5.74925	2.16407e-24	6.58816	1.4179e-27	3.59	3.251	259.562	141.731	Yes
hypothetical protein 440	0	0	14	0	5.71804	0.00610615	-0.837402	0.000223042	0	0	0.968	0	Absent/unannotated in K96243
BPSS0289	107	8	4844	253	5.26476	5.58316e-18	6.77961	9.14522e-21	6.622	3.715	334.928	127.608	Yes
BPSS0294	361	30	11972	1350	5.25355	2.16407e-24	8.53125	1.10558e-27	22.343	13.932	827.777	680.913	Yes
BPSS0308	245	35	6766	1544	5.25122	4.77672e-19	8.30839	6.25942e-22	15.164	16.254	467.82	778.763	Yes
BPSS0310	352	80	11439	2810	5.14807	4.71482e-15	9.14262	1.62181e-17	21.786	37.152	790.924	1417.31	Yes
BPSL0348	12169	2300	573	38	-5.11948	7.011e-19	8.96025	1.03356e-21	753.17	1068.13	39.619	19.166	Yes
BPSS0311	1637	217	44217	7242	4.95521	1.12787e-17	10.7222	2.0322e-20	101.318	100.776	3057.28	3652.72	Yes
BPSS0307	132	26	3539	727	4.8784	2.06021e-16	7.2835	5.06195e-19	8.17	12.075	244.696	366.684	Yes
BPSS0305	129	12	2168	534	4.87024	4.7667e-16	6.74473	1.48349e-18	7.984	5.573	149.901	269.339	Yes
BPSS1888	48	4	180	256	4.85399	1.9711e-05	5.20013	3.32553e-07	2.971	1.858	12.446	129.121	Yes
BPSS0313	1	0	21	6	4.81134	0.000996656	0.0806798	2.67734e-05	0.062	0	1.452	3.026	Yes
BPSS0309	203	30	4406	872	4.74907	1.33546e-17	7.5692	2.84374e-20	12.564	13.932	304.643	439.819	Yes
BPSS0948	290	30	6893	825	4.69212	2.16872e-21	7.79679	1.77619e-24	17.949	13.932	476.601	416.114	Yes
BPSS0306	1800	231	33316	7163	4.68184	7.71519e-15	10.5704	2.78025e-17	111.406	107.278	2303.56	3612.87	Yes
BPSS0483	196	6	2739	448	4.62846	2.80661e-14	6.71078	1.10334e-16	12.131	2.786	189.382	225.962	Yes
BPSS2037	283	67	5875	1678	4.62005	4.75667e-12	8.35091	2.88283e-14	17.516	31.115	406.214	846.35	Yes
BPSS2038	438	42	9120	1062	4.52889	4.40483e-20	8.18644	4.32907e-23	27.109	19.505	630.582	535.652	Yes
BPSS2039	1336	150	24442	3976	4.51108	4.39949e-17	9.87702	1.00889e-19	82.688	69.661	1689.99	2005.41	Yes
BPSS0211	14302	1463	616	64	-4.49971	4.62989e-20	8.72138	5.30863e-23	885.186	679.425	42.592	32.28	Yes
penA	459	32	10774	627	4.45139	1.39704e-15	8.00459	4.57671e-18	28.409	14.861	744.944	316.246	Yes
BPSS0949	2688	370	35844	9301	4.33809	1.29932e-11	10.8756	8.08751e-14	166.367	171.83	2478.35	4691.24	Yes
BPSS0487	482	14	4715	823	4.27457	6.96451e-11	7.57004	4.90539e-13	29.832	6.502	326.008	415.105	Yes
BPSS1748	1872	280	27859	6107	4.26355	1.11073e-12	10.349	5.822e-15	115.863	130.033	1926.25	3080.25	Yes
BPSS0945	390	47	9136	626	4.21278	2.44819e-16	7.865	6.81724e-19	24.138	21.827	631.688	315.742	Yes
BPSS0304	114	10	1368	275	4.20735	2.09392e-13	5.9087	8.9545e-16	7.056	4.644	94.587	138.705	Yes
BPSS0486	847	35	8584	1444	4.20717	2.58646e-12	8.40803	1.39809e-14	52.423	16.254	593.521	728.325	Yes
BPSS2040	477	41	7399	897	4.19776	1.13083e-17	7.92966	2.22275e-20	29.523	19.041	511.587	452.429	Yes
BPSS0952	61	3	958	95	4.18071	3.97903e-12	4.84399	2.34636e-14	3.775	1.393	66.239	47.916	Yes
BPSS2041	329	26	4443	646	4.17706	2.40868e-16	7.33606	6.31268e-19	20.363	12.075	307.201	325.83	Yes
BPSS0303	238	25	2762	610	4.17114	1.28927e-13	7.02013	5.27955e-16	14.73	11.61	190.972	307.672	Yes
BPSS0212	104735	5076	5744	298	-4.12939	2.42465e-09	11.1869	1.98579e-11	6482.31	2357.32	397.156	150.305	Yes
BPSS0130	784	75	7663	1877	4.09281	7.86893e-13	8.602	3.8668e-15	48.524	34.83	529.841	946.721	Yes
hypothetical protein 569	7	0	108	10	4.06549	4.07967e-06	1.76572	5.68014e-08	0.433	0	7.467	5.044	Absent/unannotated in K96243
hypothetical protein 69	60	9	3	1	-4.04829	4.02345e-05	1.18959	7.18355e-07	3.714	4.18	0.207	0.504	Absent/unannotated in K96243
catC	46	3	153	126	4.04053	0.000109188	4.2449	2.21774e-06	2.847	1.393	10.579	63.552	Yes
BPSS0213	90161	7051	5464	417	-4.03319	2.75898e-12	11.2255	1.53653e-14	5580.29	3274.52	377.796	210.326	Yes
cydB	122	16	889	352	3.96671	2.25582e-08	5.99215	2.18007e-10	7.551	7.43	61.468	177.542	Yes
BPSS0214	58701	4426	4015	252	-3.94346	1.66398e-11	10.59	1.06299e-13	3633.15	2055.46	277.608	127.104	Yes
BPSS0950	99	4	1468	93	3.93951	2.78233e-10	5.21694	2.00529e-12	6.127	1.858	101.502	46.907	Yes
pcaJ	1096	173	21308	2054	3.9358	1.94201e-14	9.30813	7.31632e-17	67.834	80.342	1473.29	1036	Yes
pcaC	733	140	12640	1833	3.90637	2.09392e-13	8.86117	9.26059e-16	45.367	65.017	873.964	924.529	Yes
kdpB	7068	696	696	17	-3.89773	7.63213e-09	7.70809	6.62576e-11	437.456	323.226	48.123	8.574	Yes
BPSS0302	815	105	7642	1996	3.89079	1.91197e-11	8.67502	1.25272e-13	50.442	48.763	528.389	1006.74	Yes
BPSS0481	381	19	4350	451	3.8869	5.01304e-13	7.06669	2.3813e-15	23.581	8.824	300.771	227.475	Yes
catB1	108	5	371	220	3.85026	1.6427e-05	5.17967	2.71766e-07	6.684	2.322	25.652	110.964	Yes
BPSS0301	139	19	897	364	3.78863	1.12863e-07	6.04503	1.18316e-09	8.603	8.824	62.021	183.594	Yes
BPSS0482	142	2	1310	136	3.77069	1.69273e-08	5.34197	1.52498e-10	8.789	0.929	90.577	68.596	Yes
BPSS0046	2191	192	30962	2283	3.73571	9.34081e-13	9.69205	4.74308e-15	135.606	89.166	2140.8	1151.5	Yes
hypothetical protein 445	239	26	18	2	-3.68164	3.32782e-07	2.94815	3.81568e-09	14.792	12.075	1.245	1.009	Absent/unannotated in K96243
BPSL0349	25266	3964	3268	159	-3.67128	1.07307e-09	9.91897	8.43694e-12	1563.78	1840.9	225.959	80.196	Yes
catA	236	19	491	515	3.66139	0.000197635	6.34586	4.43505e-06	14.607	8.824	33.949	259.756	Yes
BPSS0485	106	6	880	142	3.6368	6.4602e-10	5.10748	4.86763e-12	6.561	2.786	60.846	71.622	Yes
pcaI	1478	171	21428	1711	3.6324	5.01304e-13	9.2163	2.3458e-15	91.477	79.413	1481.59	862.994	Yes
cydA	190	35	944	553	3.59836	1.10006e-05	6.56832	1.74784e-07	11.76	16.254	65.271	278.922	Yes
BPSS2307	57	1	607	38	3.54077	1.26934e-06	3.9928	1.58018e-08	3.528	0.464	41.97	19.166	Yes
BPSS1555	986	127	8376	1736	3.52184	4.47545e-11	8.60786	3.07893e-13	61.026	58.979	579.14	875.604	Yes
BPSS0299	1188	130	10145	1772	3.49129	3.5847e-12	8.73077	2.05511e-14	73.528	60.373	701.453	893.761	Yes
glnP	8	3	107	18	3.4769	0.00015152	2.12898	3.237e-06	0.495	1.393	7.398	9.079	Yes
BPSS0131	478	68	2864	934	3.40146	8.32512e-08	7.52377	8.59103e-10	29.585	31.58	198.025	471.091	Yes
BPSS1617	3	0	30	3	3.39157	0.00261175	0.205774	7.78605e-05	0.186	0	2.074	1.513	Yes
pcaB	2699	142	26110	1627	3.37416	1.75272e-08	9.38213	1.60774e-10	167.048	65.946	1805.32	820.626	Yes
kdpC	2819	123	315	4	-3.36121	0.00011258	6.00027	2.35004e-06	174.475	57.122	21.78	2.018	Yes
BPSS2334	32	0	264	24	3.35287	7.08258e-06	3.01636	1.06732e-07	1.981	0	18.254	12.105	Yes
BPSS1618	7	0	79	3	3.34076	0.003029	1.19519	9.12917e-05	0.433	0	5.462	1.513	Yes
BPSL1392	3547	348	393	27	-3.32771	2.16973e-11	6.75601	1.45715e-13	219.533	161.613	27.173	13.618	Yes
glnH	38	5	358	48	3.31521	4.15685e-07	3.7048	4.90243e-09	2.352	2.322	24.753	24.21	Yes
BPSS0020	5113	579	719	32	-3.2939	3.21782e-09	7.38538	2.6881e-11	316.456	268.891	49.714	16.14	Yes
BPSS0300	353	32	1836	490	3.28984	2.18572e-08	6.67655	2.07652e-10	21.848	14.861	126.946	247.146	Yes
BPSS1241	13967	1446	2195	63	-3.25224	1.54046e-06	8.77601	1.99339e-08	864.452	671.53	151.768	31.776	Yes
BPSL2715	23490	3655	3412	276	-3.23474	8.76976e-10	9.84366	6.75149e-12	1453.85	1697.4	235.915	139.209	Yes
BPSS0298	31	3	225	37	3.20457	5.26159e-06	3.18212	7.58427e-08	1.919	1.393	15.557	18.662	Yes
BPSL2292	396	33	3980	249	3.1716	1.66791e-09	6.69801	1.3387e-11	24.509	15.325	275.188	125.591	Yes
BPSS0951	135	16	1467	106	3.16129	9.33884e-09	5.35242	8.2604e-11	8.355	7.43	101.432	53.464	Yes
BPSL2357	99	10	816	95	3.14587	2.16502e-08	4.80252	2.02139e-10	6.127	4.644	56.42	47.916	Yes
BPSS1835	49200	5291	9398	193	-3.09915	0.000194216	10.6351	4.32651e-06	3045.11	2457.17	649.804	97.345	Yes
xdhA	3576	262	364	36	-3.07784	4.72455e-10	6.61555	3.48247e-12	221.328	121.674	25.168	18.158	Yes
BPSS1606	50	10	827	21	3.01228	0.000752587	4.20282	1.92307e-05	3.095	4.644	57.181	10.592	Yes
BPSS1242	1260	197	273	8	-2.99517	4.05011e-06	5.63895	5.50629e-08	77.985	91.488	18.876	4.035	Yes
nirB	7365	832	1532	32	-2.98541	7.45112e-05	7.94254	1.41577e-06	455.838	386.385	105.927	16.14	Yes
hypothetical protein 205	214	96	63	8	-2.96701	0.000819791	4.08648	2.13508e-05	13.245	44.583	4.356	4.035	Absent/unannotated in K96243
BPSS0820	3215	223	357	33	-2.96138	6.33514e-09	6.44513	5.39602e-11	198.984	103.562	24.684	16.645	Yes
BPSS2292	768	60	123	2	-2.96005	4.7654e-05	4.45916	8.66437e-07	47.533	27.864	8.505	1.009	Yes
BPSS0823	2476	141	319	15	-2.95469	1.46624e-06	5.96949	1.87333e-08	153.246	65.481	22.057	7.566	Yes
BPSS0455	12	3	80	19	2.9422	0.00352309	1.9922	0.000111377	0.743	1.393	5.531	9.583	Yes
BPSS1826	4156	555	950	22	-2.93616	4.30377e-05	7.24826	7.75453e-07	257.225	257.745	65.686	11.096	Yes
BPSS1834	4911	924	1424	31	-2.91604	0.000179349	7.78328	3.90719e-06	303.954	429.11	98.459	15.636	Yes
kdpA	2426	295	448	25	-2.84072	6.25705e-08	6.40988	6.14943e-10	150.151	137	30.976	12.61	Yes
BPSS2332	79	10	665	54	2.83475	2.96361e-06	4.33136	3.98061e-08	4.89	4.644	45.98	27.237	Yes
BPSS1827	2449	454	685	21	-2.83383	3.06897e-05	6.77141	5.37886e-07	151.575	210.84	47.363	10.592	Yes
BPSS0821	1901	134	196	27	-2.83354	1.14347e-07	5.72235	1.21745e-09	117.658	62.23	13.552	13.618	Yes
BPSS2295	1306	139	199	16	-2.82939	7.64844e-08	5.42705	7.76746e-10	80.832	64.552	13.759	8.07	Yes
BPSL1393	19460	2882	2405	435	-2.82631	1.80061e-07	9.57604	1.9466e-09	1204.43	1338.42	166.288	219.405	Yes
BPSL0503	23	4	84	35	2.8246	0.00873364	2.59945	0.000343337	1.424	1.858	5.808	17.653	No (FC=2.83, FDR=0.010204)
hypothetical protein 391	4890	1102	1028	117	-2.8109	2.523e-07	7.96103	2.81022e-09	302.654	511.775	71.079	59.012	Absent/unannotated in K96243
BPSS2293	1283	90	201	8	-2.80364	9.61524e-06	5.15226	1.49623e-07	79.408	41.796	13.898	4.035	Yes
BPSL0707	26580	2024	4319	224	-2.79388	2.01486e-06	9.55656	2.67327e-08	1645.1	939.956	298.628	112.981	Yes
BPSS0824	1258	99	139	21	-2.74356	9.68935e-07	5.20779	1.17447e-08	77.861	45.976	9.611	10.592	Yes
BPSS2294	941	99	157	11	-2.74337	1.41243e-06	4.95817	1.78144e-08	58.241	45.976	10.855	5.548	Yes
glnQ	33	4	239	22	2.7325	0.00011258	2.97554	2.3461e-06	2.042	1.858	16.525	11.096	Yes
BPSS1732	309	30	47	4	-2.70636	5.19109e-05	3.3354	9.60841e-07	19.125	13.932	3.25	2.018	Yes
BPSS0133	966	112	4040	956	2.70265	1.11914e-06	7.767	1.37487e-08	59.788	52.013	279.337	482.187	Yes
BPSS1684	6940	922	1965	37	-2.6929	0.000849149	8.01589	2.25327e-05	429.534	428.182	135.866	18.662	Yes
BPSL2599	31527	11442	8419	1357	-2.68844	0.00034497	11.1655	8.1934e-06	1951.28	5313.72	582.113	684.444	Yes
BPSS0914	3796	913	729	126	-2.67887	5.21538e-06	7.67683	7.43224e-08	234.944	424.002	50.405	63.552	Yes
BPSS0344	65	10	14	0	-2.65363	0.00493369	1.39526	0.000168901	4.023	4.644	0.968	0	Yes
gca	9957	1752	3478	66	-2.63436	0.00209217	8.78103	6.16857e-05	616.263	813.638	240.479	33.289	Yes
xdhB	3317	341	584	46	-2.6338	6.57887e-08	6.77025	6.57348e-10	205.297	158.362	40.379	23.201	Yes
BPSS1687	3468	508	1060	21	-2.63336	0.000889786	7.10001	2.37568e-05	214.643	235.918	73.291	10.592	Yes
BPSL1390	9539	1685	1905	232	-2.60969	2.92207e-07	8.72682	3.30259e-09	590.392	782.523	131.717	117.016	Yes
BPSL2358	334	25	1845	177	2.60841	3.61382e-07	5.90602	4.20281e-09	20.672	11.61	127.568	89.275	Yes
BPSS2333	74	12	622	43	2.59366	7.97198e-05	4.19227	1.55392e-06	4.58	5.573	43.007	21.688	Yes
BPSL2359	173	7	783	83	2.58749	3.75832e-05	4.73794	6.64863e-07	10.707	3.251	54.139	41.864	Yes
BPSS1177	61	15	566	52	2.58566	0.00015152	4.21509	3.25128e-06	3.775	6.966	39.135	26.228	Yes
BPSS1830	8200	1335	2711	67	-2.57915	0.000678715	8.44023	1.71207e-05	507.518	619.981	187.446	33.793	Yes
BPSL0216	41585	2365	7550	318	-2.56731	0.000215645	10.0745	4.94518e-06	2573.8	1098.32	522.028	160.393	Yes
BPSS0822	1733	94	249	19	-2.56669	1.88894e-05	5.49226	3.15596e-07	107.26	43.654	17.217	9.583	Yes
BPSL1656	57	6	11	0	-2.55702	0.00654919	1.07272	0.000246481	3.528	2.786	0.761	0	No (FC=-3.25, FDR=0.012)
BPSS1685	2334	264	682	9	-2.55189	0.003634	6.34166	0.00011639	144.457	122.603	47.155	4.539	Yes
BPSS2005	66	26	403	135	2.53981	0.00654919	4.79197	0.000246735	4.085	12.075	27.865	68.091	Yes
BPSS1825	7335	819	2173	33	-2.53925	0.00444343	7.98633	0.000146295	453.981	380.348	150.247	16.645	Yes
BPSS1588	12573	2261	2210	377	-2.53741	4.94369e-06	9.1522	6.96409e-08	778.174	1050.02	152.805	190.151	Yes
gtaB	21602	3980	7180	303	-2.51519	0.000188391	9.9577	4.1659e-06	1337	1848.33	496.445	152.827	Yes
BPSS0677	26089	2313	6600	164	-2.51351	0.00131988	9.66223	3.6321e-05	1614.71	1074.17	456.342	82.718	Yes
hypothetical protein 513	42	3	203	25	2.50921	0.000484746	2.92219	1.19102e-05	2.599	1.393	14.036	12.61	Absent/unannotated in K96243
BPSL2251	59900	5518	11389	857	-2.49645	1.06513e-05	10.8888	1.6749e-07	3707.36	2562.59	787.467	432.254	Yes
BPSS2043	982	136	4112	887	2.48171	5.58063e-06	7.73517	8.13557e-08	60.778	63.159	284.315	447.385	Yes
pstS	29787	3635	6835	467	-2.47863	6.31664e-06	10.0834	9.41547e-08	1843.59	1688.11	472.591	235.545	Yes
BPSL2118	7748	682	1245	135	-2.47328	2.25052e-07	7.91449	2.46986e-09	479.543	316.724	86.083	68.091	Yes
BPSS1731	1186	199	258	30	-2.47065	4.07967e-06	5.68856	5.66917e-08	73.404	92.417	17.839	15.131	Yes
hypothetical protein 206	480	100	4191	356	2.4689	7.50243e-06	7.035	1.14288e-07	29.708	46.441	289.777	179.559	Yes
BPSL0481	580	30	102	4	-2.46053	0.00133796	3.95015	3.72569e-05	35.898	13.932	7.053	2.018	Yes
BPSS1831	3570	595	1283	32	-2.46025	0.00115066	7.27602	3.10989e-05	220.956	276.321	88.71	16.14	Yes
BPSS0312	149	34	975	141	2.39459	8.71592e-05	5.3249	1.7132e-06	9.222	15.79	67.414	71.118	Yes
BPSL0291	42	7	149	42	2.38748	0.00635798	3.14781	0.000237094	2.599	3.251	10.302	21.184	Yes
BPSS2036	6066	566	1660	47	-2.37952	0.000717041	7.61236	1.8205e-05	375.44	262.853	114.777	23.706	Yes
BPSS0767	46938	11699	16109	1472	-2.35753	0.000436981	11.3913	1.05935e-05	2905.11	5433.08	1113.82	742.447	Yes
BPSS2123	1332	82	249	15	-2.35464	0.000148758	5.20714	3.14329e-06	82.441	38.081	17.217	7.566	Yes
cheM	394	66	96	10	-2.35292	0.000315928	4.10442	7.44262e-06	24.386	30.651	6.638	5.044	Yes
BPSS2044	1618	137	6973	808	2.33843	9.68877e-07	7.99438	1.15853e-08	100.142	63.624	482.132	407.539	Yes
BPSL2362	474	69	2777	287	2.33155	1.72119e-06	6.59134	2.25545e-08	29.337	32.044	192.009	144.757	Yes
BPSL0113A	2213	483	557	85	-2.2992	7.24304e-05	6.85911	1.36437e-06	136.968	224.308	38.513	42.872	Yes
BPSL0486	1031	70	240	8	-2.2895	0.00159035	4.90005	4.50666e-05	63.811	32.508	16.594	4.035	Yes
BPSS0563	671	80	2061	514	2.28705	0.00011258	6.90727	2.33456e-06	41.53	37.152	142.503	259.251	Yes
hypothetical protein 563	8526	724	1276	199	-2.27739	5.67582e-06	8.06227	8.3673e-08	527.695	336.229	88.226	100.372	Absent/unannotated in K96243
BPSL2360	284	49	1493	207	2.26532	2.61625e-05	5.92505	4.54255e-07	17.577	22.756	103.23	104.407	Yes
BPSL2356	682	106	3576	451	2.25692	8.49609e-06	7.1111	1.30816e-07	42.211	49.227	247.254	227.475	Yes
BPSS1591	279	53	80	8	-2.23651	0.00170937	3.72279	4.92792e-05	17.268	24.613	5.531	4.035	No (FC=-1.39, FDR=0.083)
BPSS0810	3883	587	1262	70	-2.23601	7.8037e-05	7.35154	1.50833e-06	240.329	272.606	87.258	35.307	Yes
pcaK	2370	85	7590	772	2.22728	0.000583875	8.0422	1.44415e-05	146.685	39.474	524.794	389.381	Yes
BPSS0564	14103	3279	57356	15862	2.21959	0.00530082	11.8302	0.000186234	872.87	1522.79	3965.75	8000.48	Yes
BPSS0230	6712	493	1317	118	-2.20015	1.35993e-05	7.643	2.20529e-07	415.422	228.952	91.061	59.517	Yes
BPSL2117	2663	145	480	41	-2.19164	0.000156949	6.16533	3.39348e-06	164.82	67.339	33.189	20.68	Yes
pcaF	1055	145	6997	388	2.18022	9.872e-05	7.58511	1.98113e-06	65.297	67.339	483.792	195.699	Yes
BPSL0482	1122	46	224	11	-2.17031	0.00568293	4.83141	0.000201998	69.443	21.363	15.488	5.548	Yes
BPSL2114	2633	339	438	93	-2.16157	9.39916e-05	6.68222	1.8629e-06	162.963	157.433	30.285	46.907	Yes
BPSS0132	537	63	1563	367	2.15952	0.000210583	6.46909	4.77386e-06	33.236	29.258	108.07	185.107	Yes
BPSS1178	120	10	421	60	2.15269	0.000807786	4.12814	2.09058e-05	7.427	4.644	29.109	30.263	Yes
hypothetical protein 387	1016	301	480	37	-2.14908	0.00144993	6.05725	4.06122e-05	62.883	139.786	33.189	18.662	Absent/unannotated in K96243
BPSS1131	338	56	1315	257	2.14773	0.000210583	6.05064	4.7946e-06	20.92	26.007	90.923	129.626	Yes
BPSL2361	517	53	2276	229	2.14491	1.15879e-05	6.31681	1.86013e-07	31.998	24.613	157.369	115.503	Yes
BPSS0812A	808	128	3504	553	2.14466	4.76574e-05	7.28102	8.74304e-07	50.009	59.444	242.276	278.922	Yes
BPSL0487	622	76	170	12	-2.13744	0.000440177	4.55929	1.07431e-05	38.497	35.295	11.754	6.053	Yes
BPSS0826	2068	222	402	58	-2.13405	2.41094e-05	6.20568	4.14657e-07	127.994	103.098	27.795	29.254	Yes
BPSL2112	7324	515	1587	124	-2.11498	5.84044e-05	7.7591	1.0906e-06	453.301	239.169	109.73	62.543	Yes
hypothetical protein 3	136	21	478	98	2.11017	0.00198473	4.62828	5.78995e-05	8.417	9.753	33.05	49.429	Absent/unannotated in K96243
BPSL0484	761	43	189	6	-2.10742	0.00830719	4.42043	0.000322643	47.1	19.969	13.068	3.026	Yes
hypothetical protein 64	5887	1028	2652	89	-2.10243	0.00343789	8.1016	0.000106994	364.361	477.409	183.367	44.89	Absent/unannotated in K96243
pstC	1903	156	431	36	-2.0904	7.8037e-05	5.91655	1.5064e-06	117.781	72.447	29.801	18.158	Yes
BPSS1683	4078	722	1596	93	-2.08556	0.000315928	7.58605	7.45187e-06	252.398	335.301	110.352	46.907	Yes
BPSL1958	248432	15556	54351	3973	-2.08286	0.00317158	12.7824	9.66412e-05	15376.1	7224.29	3757.98	2003.9	Yes
BPSL0488	698	118	214	21	-2.07748	0.000587396	4.99181	1.4721e-05	43.201	54.8	14.797	10.592	Yes
BPSL2291	1403	191	6164	749	2.0737	2.41094e-05	7.90054	4.12675e-07	86.835	88.701	426.196	377.781	Yes
BPSL0417	344	65	125	9	-2.05483	0.0040352	4.05485	0.000130871	21.291	30.186	8.643	4.539	No (FC=-1.39, FDR=0.40)
BPSS0171	485	72	98	21	-2.04421	0.00334342	4.37877	0.000103362	30.018	33.437	6.776	10.592	Yes
dsdA	1045	51	205	17	-2.03541	0.003634	4.824	0.000116669	64.678	23.685	14.174	8.574	Yes
BPSS0766	3952	292	979	66	-2.02592	0.000254858	6.91638	5.9279e-06	244.599	135.606	67.691	33.289	Yes
BPSL1590	10574	935	3231	156	-2.00445	0.000842514	8.4462	2.20806e-05	654.451	434.219	223.4	78.683	Yes
BPSS1774	2212	359	604	82	-2.00441	0.00011258	6.64519	2.3604e-06	136.906	166.721	41.762	41.359	Yes
BPSL0479	488	33	106	10	-1.97476	0.00491729	3.91308	0.000167534	30.204	15.325	7.329	5.044	Yes
BPSL0485	1231	87	351	15	-1.96463	0.0043918	5.23288	0.000143876	76.19	40.403	24.269	7.566	Yes
BPSS0819	1152	117	315	26	-1.95538	0.000411081	5.35666	9.83093e-06	71.3	54.335	21.78	13.114	Yes
BPSL0483	3016	230	830	50	-1.94451	0.000584014	6.56196	1.45406e-05	186.668	106.813	57.388	25.219	Yes
BPSL2113	1919	390	416	114	-1.91359	0.00608604	6.66024	0.000220314	118.772	181.118	28.763	57.499	Yes
BPSS0173	413	32	80	13	-1.90518	0.00836286	3.76901	0.000327391	25.562	14.861	5.531	6.557	Yes
BPSS2042	2880	315	9344	1279	1.89037	0.000181074	8.62911	3.97443e-06	178.25	146.288	646.07	645.102	Yes
BPSL0490	410	46	122	10	-1.87881	0.00485592	3.95853	0.000163853	25.376	21.363	8.435	5.044	Yes
bioC	4930	333	1480	69	-1.87609	0.00383232	7.2147	0.000123664	305.13	154.647	102.331	34.802	Yes
pstA	719	59	215	12	-1.85848	0.00576426	4.57185	0.000205833	44.501	27.4	14.866	6.053	Yes
BPSL0480	924	72	228	22	-1.85533	0.00267577	4.9063	8.02072e-05	57.189	33.437	15.765	11.096	Yes
hypothetical protein 195	2614	446	723	122	-1.85271	0.00116496	6.96187	3.16762e-05	161.787	207.125	49.99	61.534	Absent/unannotated in K96243
BPSL1881	3294	309	886	85	-1.8519	0.000253124	6.83748	5.8461e-06	203.874	143.501	61.26	42.872	Yes
prnA	4004	902	17542	2768	1.83019	0.00483829	9.66842	0.000162465	247.818	418.893	1212.9	1396.12	Absent/unannotated in K96243
BPSS0409	24040	2162	4652	828	-1.82211	0.00164874	9.68072	4.72611e-05	1487.89	1004.04	321.652	417.627	Yes
dnaB	4672	706	1655	160	-1.80745	0.000417323	7.70495	1.00486e-05	289.162	327.87	114.431	80.701	Yes
kdpD	6718	493	1977	128	-1.8021	0.00152444	7.72249	4.29491e-05	415.794	228.952	136.695	64.561	Yes
BPSS0448	1196	300	484	69	-1.80035	0.00598505	6.19948	0.000214697	74.023	139.322	33.465	34.802	Yes
BPSS1127	3838	580	1736	89	-1.79991	0.00345899	7.42135	0.000108217	237.543	269.355	120.032	44.89	Yes
BPSS1104	566	55	1590	224	1.77657	0.000847629	6.11964	2.23535e-05	35.031	25.542	109.937	112.981	Yes
hypothetical protein 354	2997	671	1041	177	-1.76352	0.00528793	7.42841	0.000184493	185.492	311.616	71.978	89.275	Absent/unannotated in K96243
BPSS1269	3537	311	1086	83	-1.75539	0.00119158	6.91876	3.25952e-05	218.914	144.43	75.089	41.864	Yes
BPSS0389	11419	2205	4949	465	-1.75479	0.00313187	9.2225	9.49051e-05	706.75	1024.01	342.188	234.537	No (FC=0, FDR=1)
BPSS0157	1455	298	604	68	-1.73905	0.00334342	6.30149	0.000103506	90.054	138.393	41.762	34.298	Yes
BPSL1374	9075	910	3131	221	-1.72625	0.00132058	8.36948	3.65567e-05	561.674	422.609	216.486	111.468	Yes
BPSS1728	438	75	1438	234	1.70974	0.00406211	6.11185	0.000132409	27.109	34.83	99.427	118.025	Yes
BPSS0987	20637	2020	6523	588	-1.69233	0.00198473	9.54609	5.81926e-05	1277.28	938.099	451.018	296.575	Yes
BPSS2265	640	56	1433	246	1.67773	0.00349152	6.15478	0.000109807	39.611	26.007	99.082	124.077	Yes
BPSL0058	3326	308	855	116	-1.66835	0.00164874	6.88679	4.71458e-05	205.854	143.037	59.117	58.508	Yes
BPSS0172	1652	139	331	66	-1.66675	0.00635798	5.82726	0.000236578	102.246	64.552	22.886	33.289	Yes
BPSS0488	355	39	820	156	1.66523	0.00793676	5.43965	0.00030681	21.972	18.112	56.697	78.683	Yes
scoA	12400	1643	4431	448	-1.66132	0.00185025	9.04123	5.36435e-05	767.467	763.018	306.372	225.962	Yes
arcB	2244	317	5377	1141	1.64216	0.00687964	8.27085	0.000262564	138.887	147.216	371.781	575.498	No (FC=1.63, FDR=0.021)
BPSS1107	533	64	1451	217	1.64031	0.00317158	6.0691	9.71474e-05	32.989	29.722	100.326	109.45	Yes
BPSL0682	743	120	2008	394	1.63605	0.00765778	6.77586	0.000293517	45.986	55.729	138.839	198.726	Yes
BPSS0426	21146	2771	7804	756	-1.63569	0.003634	9.80879	0.000115702	1308.78	1286.87	539.59	381.311	No (FC=-1.60, FDR=0.013)
BPSS2126	4396	256	1096	115	-1.6301	0.00635798	7.03222	0.000236427	272.079	118.888	75.78	58.004	Yes
BPSS0537	903	164	4029	349	1.62612	0.00506165	7.15417	0.000175769	55.889	76.162	278.576	176.029	No (FC=1.19, FDR=0.49)
BPSS1743	444	28	1141	112	1.61304	0.00944224	5.41834	0.00037274	27.48	13.003	78.892	56.491	Yes
BPSS1839	885	140	373	34	-1.61207	0.00793676	5.38225	0.000306041	54.775	65.017	25.79	17.149	Yes
BPSS1181	1069	153	3608	413	1.61128	0.00236901	7.18586	7.02359e-05	66.163	71.054	249.467	208.309	Yes
BPSS1162	1219	113	332	45	-1.59922	0.00602581	5.4655	0.000217146	75.447	52.478	22.955	22.697	Yes
BPSS0410	6096	525	1282	251	-1.59687	0.00635479	7.72975	0.000233165	377.297	243.813	88.641	126.599	No (FC=-1.60, FDR=0.013)
BPSL1734	2177	178	793	48	-1.57929	0.0095971	6.21783	0.00038357	134.74	82.664	54.83	24.21	Yes
hypothetical protein 172	7057	1268	2556	397	-1.57255	0.00830719	8.50666	0.000323851	436.775	588.866	176.729	200.239	Absent/unannotated in K96243
mntH	1721	167	556	60	-1.53435	0.0048618	6.00237	0.000164847	106.517	77.556	38.443	30.263	Yes
BPSS0025	5578	634	1517	260	-1.53235	0.00610615	7.80602	0.000222775	345.236	294.433	104.89	131.139	No (FC=-1.54, FDR=0.013)
BPSS1103	658	69	1699	216	1.52809	0.00495602	6.19702	0.000170477	40.725	32.044	117.474	108.946	Yes
BPSL2363	1144	109	2991	336	1.51965	0.00483829	6.92319	0.000162117	70.805	50.62	206.806	169.472	Yes
hypothetical protein 171	1131	149	389	52	-1.51525	0.0095971	5.62098	0.000382842	70	69.196	26.897	26.228	Absent/unannotated in K96243
alc1	2731	258	814	104	-1.51407	0.00453724	6.65456	0.000150127	169.028	119.817	56.282	52.456	Yes
prnB	1402	167	3849	478	1.51213	0.00458151	7.3635	0.000152342	86.773	77.556	266.13	241.094	Absent/unannotated in K96243
trpG	686	77	2015	205	1.51013	0.00496561	6.28956	0.000171621	42.458	35.759	139.323	103.398	No (FC=-1.50, FDR=0.052)
BPSL2619	0	0	6	0	4.60851	0.0959524	-1.45657	0.00692667	0	0	0.415	0	Yes
BPSS1051	5	0	0	0	-4.33834	0.166027	-1.5629	0.0139239	0.309	0	0	0	Yes
hypothetical protein 402	0	0	0	3	3.90796	0.317868	-1.63228	0.0361865	0	0	0	1.513	Yes
BPSL0134	0	0	1	2	3.82962	0.332962	-1.68684	0.039541	0	0	0.069	1.009	Yes
BPSS1622	6	0	104	1	3.69814	0.0110116	1.39185	0.000445516	0.371	0	7.191	0.504	No (FC=3.69, FDR=0.006)
hypothetical protein 188	3	0	0	0	-3.66953	0.383497	-1.79359	0.0488715	0.186	0	0	0	Yes
BPSL0164	3	0	0	0	-3.66953	0.383497	-1.79359	0.0488715	0.186	0	0	0	Yes
hypothetical protein 5	0	2	0	0	-3.27417	0.557796	-1.81882	0.0940167	0	0.929	0	0	Yes
tRNA-Pro(ggg)	0	0	1	1	3.2313	0.559586	-1.87215	0.0947767	0	0	0.069	0.504	Yes
BPSL2058	1	1	0	0	-3.20701	0.567446	-1.87311	0.0992683	0.062	0.464	0	0	Yes
BPSS1352	1	1	0	0	-3.20701	0.567446	-1.87311	0.0992683	0.062	0.464	0	0	Yes
hypothetical protein 629	1	1	0	0	-3.20701	0.567446	-1.87311	0.0992683	0.062	0.464	0	0	Yes
BPSS0456	7	4	58	25	3.15722	0.0226861	2.02338	0.00105905	0.433	1.858	4.01	12.61	Yes
cyc1_1	2	0	0	0	-3.1463	0.581952	-1.92577	0.104189	0.124	0	0	0	Yes
BPSS1619	1	0	11	0	3.10887	0.111668	-0.967638	0.00845054	0.062	0	0.761	0	Yes
BPSS1616	2	0	20	0	3.02181	0.0646878	-0.420412	0.00402643	0.124	0	1.383	0	Yes
BPSS0457	2	2	19	8	2.93593	0.120395	0.358969	0.00938707	0.124	0.929	1.314	4.035	Yes
hypothetical protein 156	21	2	3	0	-2.8206	0.0278235	-0.177778	0.00135357	1.3	0.929	0.207	0	Yes
hypothetical protein 482	77	1	9	0	-2.76452	0.0618634	1.09475	0.0037797	4.766	0.464	0.622	0	Yes
BPSS0740	10	2	112	3	2.73295	0.0216716	1.65193	0.00100815	0.619	0.929	7.744	1.513	Yes
BPSS0470	18	5	3	1	-2.61048	0.0744346	0.0371081	0.00491878	1.114	2.322	0.207	0.504	Yes
BPSL1811	3	0	11	4	2.5999	0.137028	-0.429136	0.0110879	0.186	0	0.761	2.018	Yes
hypothetical protein 203	55	27	13	5	-2.56629	0.0735213	2.14303	0.00476895	3.404	12.539	0.899	2.522	Yes
BPSS1624	9	0	60	1	2.52185	0.0777263	0.859716	0.00524349	0.557	0	4.149	0.504	Yes
BPSS1832	1716	240	597	5	-2.51638	0.0128528	6.06399	0.000536851	106.208	111.457	41.278	2.522	No (FC=-2.55, FDR=0.008)
BPSL1304	23	1	4	0	-2.4196	0.0784642	-0.145447	0.00532091	1.424	0.464	0.277	0	Yes
hypothetical protein 515	7	0	37	2	2.40562	0.0437147	0.427165	0.00235471	0.433	0	2.558	1.009	Yes
BPSS1383	0	0	0	1	2.38424	0.829067	-2.01895	0.233289	0	0	0	0.504	Yes
BPSS2232	0	0	0	1	2.38424	0.829067	-2.01895	0.233289	0	0	0	0.504	Yes
BPSS1828	3751	432	1292	15	-2.37516	0.016957	7.06731	0.000749941	232.159	200.623	89.332	7.566	Yes
hypothetical protein 684	0	1	0	0	-2.36236	0.831855	-2.01905	0.239635	0	0.464	0	0	Yes
hypothetical protein 218	0	0	1	0	2.32764	0.831855	-2.07146	0.239696	0	0	0.069	0	Yes
BPSS2217	0	0	1	0	2.32764	0.831855	-2.07146	0.239696	0	0	0.069	0	Yes
BPSL1817	0	0	1	0	2.32764	0.831855	-2.07146	0.239696	0	0	0.069	0	Yes
BPSS2233	0	0	1	0	2.32764	0.831855	-2.07146	0.239696	0	0	0.069	0	Yes
hypothetical protein 625	0	0	1	0	2.32764	0.831855	-2.07146	0.239696	0	0	0.069	0	Yes
hypothetical protein 659	0	0	1	0	2.32764	0.831855	-2.07146	0.239696	0	0	0.069	0	Yes
hypothetical protein 62	0	0	1	0	2.32764	0.831855	-2.07146	0.239696	0	0	0.069	0	Yes
hypothetical protein 59	0	0	1	0	2.32764	0.831855	-2.07146	0.239696	0	0	0.069	0	Yes
BPSS1686	7931	990	3006	35	-2.31456	0.0270648	8.21786	0.00130189	490.869	459.761	207.843	17.653	Yes
BPSS1689	4379	460	1561	12	-2.31329	0.0486914	7.23578	0.00275161	271.027	213.626	107.932	6.053	Yes
BPSS0345	46	2	7	1	-2.31087	0.0524461	0.667308	0.00303251	2.847	0.929	0.484	0.504	Yes
hypothetical protein 656	1	0	0	0	-2.30566	0.83881	-2.07233	0.246143	0.062	0	0	0	Yes
hypothetical protein 665	1	0	0	0	-2.30566	0.83881	-2.07233	0.246143	0.062	0	0	0	Yes
BPSS2187	1	0	0	0	-2.30566	0.83881	-2.07233	0.246143	0.062	0	0	0	Yes
hypothetical protein 187	1	0	0	0	-2.30566	0.83881	-2.07233	0.246143	0.062	0	0	0	Yes
BPSL2057	1	0	0	0	-2.30566	0.83881	-2.07233	0.246143	0.062	0	0	0	Yes
hypothetical protein 614	1	0	0	0	-2.30566	0.83881	-2.07233	0.246143	0.062	0	0	0	Yes
hypothetical protein 534	1	0	0	0	-2.30566	0.83881	-2.07233	0.246143	0.062	0	0	0	Yes
hypothetical protein 628	1	0	0	0	-2.30566	0.83881	-2.07233	0.246143	0.062	0	0	0	Yes
hypothetical protein 549	1	0	0	0	-2.30566	0.83881	-2.07233	0.246143	0.062	0	0	0	Yes
BPSS1607	6	0	28	2	2.28996	0.0632889	0.164524	0.00391862	0.371	0	1.936	1.009	Yes
BPSL1455	67	7	12	2	-2.28589	0.0137698	1.35264	0.000577408	4.147	3.251	0.83	1.009	No (FC=-2.31, FDR=0.083)
hypothetical protein 226	8	13	4	3	-2.26926	0.536766	0.551886	0.0894171	0.495	6.037	0.277	1.513	Yes
BPSL0166	6	0	1	0	-2.2566	0.500199	-1.36563	0.0778361	0.371	0	0.069	0	Yes
udg2	10061	1069	3681	46	-2.23835	0.030951	8.45537	0.00153107	622.7	496.449	254.514	23.201	Yes
BPSL0489	209	13	52	0	-2.22459	0.0267118	2.65975	0.00127761	12.936	6.037	3.595	0	Yes
hypothetical protein 166	9	1	2	0	-2.17997	0.320429	-0.925734	0.0366504	0.557	0.464	0.138	0	Yes
BPSL0477	108	8	27	0	-2.17711	0.0314199	1.84618	0.00155942	6.684	3.715	1.867	0	Yes
BPSS1610	61	2	344	3	2.16311	0.150423	3.01098	0.0123936	3.775	0.929	23.785	1.513	Yes
BPSS0094	3	0	13	1	2.15513	0.225894	-0.621055	0.0213967	0.186	0	0.899	0.504	Yes
hypothetical protein 85	6	0	0	1	-2.15411	0.559015	-1.31638	0.0944792	0.371	0	0	0.504	Yes
BPSL3350	6	0	0	1	-2.15346	0.559586	-1.31638	0.0947123	0.371	0	0	0.504	Yes
BPSS1609	7	1	51	0	2.15341	0.26179	0.66668	0.0266385	0.433	0.464	3.526	0	Yes
BPSS1507	1	0	4	1	2.14408	0.574269	-1.4075	0.101402	0.062	0	0.277	0.504	Yes
hypothetical protein 544	10	2	35	9	2.12679	0.0959524	0.969334	0.0069312	0.619	0.929	2.42	4.539	Yes
BPSS0170	113	6	15	4	-2.11907	0.0560172	1.85656	0.00328487	6.994	2.786	1.037	2.018	Yes
BPSS1125	44	0	6	1	-2.10308	0.27228	0.492861	0.0285684	2.723	0	0.415	0.504	Yes
BPSS0754	10	0	2	0	-2.0954	0.384248	-0.973199	0.0490932	0.619	0	0.138	0	Yes
BPSS1614	24	3	162	3	2.0832	0.107367	2.14231	0.00807234	1.485	1.393	11.201	1.513	Yes
hypothetical protein 28	45	10	13	2	-2.06889	0.0739389	1.21762	0.00482026	2.785	4.644	0.899	1.009	Yes
hypothetical protein 574	1	0	5	0	2.0624	0.613837	-1.45731	0.115126	0.062	0	0.346	0	Yes
hypothetical protein 308	1	0	5	0	2.06218	0.613931	-1.45731	0.115347	0.062	0	0.346	0	Yes
BPSL2055	170	19	271	125	2.03161	0.0296668	4.64479	0.00145783	10.522	8.824	18.738	63.048	Yes
BPSL0290	12	4	41	14	2.03072	0.207827	1.44406	0.0188933	0.743	1.858	2.835	7.061	Yes
BPSS1613	2	1	15	0	2.02333	0.332962	-0.568103	0.03951	0.124	0.464	1.037	0	Yes
bsaN	141	16	31	5	-2.00542	0.0149827	2.44907	0.000642994	8.727	7.43	2.143	2.522	Yes
BPSS0148	73	9	24	0	-2.00046	0.0491367	1.55039	0.00279391	4.518	4.18	1.659	0	Yes
BPSL0478	260	19	73	2	-1.98957	0.0183305	3.0612	0.000825699	16.092	8.824	5.047	1.009	Yes
BPSS2194	6	2	2	0	-1.97634	0.48014	-1.01815	0.0714369	0.371	0.929	0.138	0	Yes
bsaS	321	22	95	2	-1.96037	0.0281593	3.33034	0.00137452	19.867	10.217	6.569	1.009	Yes
hypothetical protein 86	228	13	65	1	-1.93429	0.0575094	2.8013	0.00339122	14.111	6.037	4.494	0.504	Yes
BPSS1855	204	6	55	0	-1.91776	0.188914	2.49865	0.0165241	12.626	2.786	3.803	0	Yes
hypothetical protein 200	143	66	35	19	-1.91756	0.205394	3.68494	0.0184367	8.851	30.651	2.42	9.583	Yes
BPSS0109	9	1	33	4	1.90785	0.083796	0.562744	0.00585708	0.557	0.464	2.282	2.018	Yes
BPSS1638	343	97	178	15	-1.87866	0.0182301	4.46902	0.000818192	21.229	45.047	12.307	7.566	Yes
BPSS0615	2872	91	556	48	-1.87437	0.0147225	6.13003	0.000629414	177.755	42.261	38.443	24.21	No (FC=-1.89, FDR=0.008)
hypothetical protein 535	87	18	33	3	-1.8727	0.0600453	2.15122	0.00360765	5.385	8.359	2.282	1.513	Yes
BPSL1659	76	16	21	5	-1.87264	0.0977684	1.98635	0.00721618	4.704	7.43	1.452	2.522	Yes
BPSS1129	1428	115	568	8	-1.86373	0.0673503	5.54096	0.00424732	88.382	53.407	39.273	4.035	Yes
hypothetical protein 202	36	21	8	7	-1.8617	0.500199	1.78111	0.077749	2.228	9.753	0.553	3.531	Yes
hypothetical protein 133	2	1	11	1	1.86075	0.395662	-0.685847	0.0519124	0.124	0.464	0.761	0.504	Yes
bsaP	75	3	15	2	-1.85436	0.134459	1.31467	0.0107943	4.642	1.393	1.037	1.009	Yes
hypothetical protein 97	206	14	35	8	-1.85415	0.0465241	2.77238	0.00258475	12.75	6.502	2.42	4.035	Yes
BPSS2296	117	5	23	3	-1.85385	0.0977126	1.88365	0.0071864	7.241	2.322	1.59	1.513	Yes
hypothetical protein 55	2	0	8	0	1.85165	0.535004	-1.11222	0.0885482	0.124	0	0.553	0	Yes
tRNA-Stop(tta)	1	0	3	1	1.8487	0.744918	-1.50955	0.174241	0.062	0	0.207	0.504	Yes
BPSS0469	42	6	9	3	-1.84734	0.130412	0.956712	0.0103603	2.599	2.786	0.622	1.513	Yes
hypothetical protein 553	3	0	6	3	1.83722	0.523862	-0.824478	0.0850364	0.186	0	0.415	1.513	Yes
BPSS1128	6096	373	2037	64	-1.81809	0.022785	7.48095	0.00106741	377.297	173.223	140.844	32.28	Yes
BPSS1539	82	4	24	0	-1.81582	0.16887	1.45052	0.014273	5.075	1.858	1.659	0	Yes
BPSS1180	471	160	2097	491	1.80522	0.0285921	6.96674	0.00140033	29.151	74.305	144.992	247.651	Yes
BPSS1578a	8	0	2	0	-1.80179	0.564198	-1.11614	0.0973112	0.495	0	0.138	0	Yes
hypothetical protein 666	27	5	7	2	-1.80004	0.200738	0.493256	0.0179201	1.671	2.322	0.484	1.009	Yes
BPSS0495	38	1	10	0	-1.79975	0.270448	0.449964	0.0282188	2.352	0.464	0.691	0	Yes
BPSS0702	16	0	28	8	1.79801	0.266468	0.780342	0.027496	0.99	0	1.936	4.035	Yes
BPSS1509	7	1	1	1	-1.79588	0.564198	-1.0187	0.0975449	0.433	0.464	0.069	0.504	Yes
BPSS0174	743	47	127	25	-1.79325	0.0143416	4.51625	0.000606083	45.986	21.827	8.781	12.61	Yes
BPSS0169	230	23	54	9	-1.78765	0.0204952	3.10999	0.000946709	14.235	10.681	3.734	4.539	Yes
BPSS1130	3929	195	1394	26	-1.76031	0.0974248	6.76585	0.00713331	243.176	90.559	96.385	13.114	Yes
BPSS1802	643	211	360	42	-1.753	0.0240184	5.58229	0.00113685	39.797	97.989	24.891	21.184	Yes
BPSS2308	12	1	52	1	1.74824	0.278556	0.825151	0.0298404	0.743	0.464	3.595	0.504	No (FC=2.44, FDR=0.00)
BPSS0549	1	1	8	0	1.74798	0.604404	-1.06378	0.111352	0.062	0.464	0.553	0	Yes
hypothetical protein 505	8	2	20	7	1.74455	0.38393	0.481514	0.0489895	0.495	0.929	1.383	3.531	Yes
BPSL1568	93	5	340	15	1.74362	0.0629551	3.32349	0.00388626	5.756	2.322	23.509	7.566	Yes
BPSS0879	31293	6857	108443	21986	1.74028	0.0340591	12.5406	0.00173504	1936.8	3184.43	7498.05	11089.3	Yes
BPSL0475	406	43	128	11	-1.73887	0.0114312	3.94026	0.000464362	25.128	19.969	8.85	5.548	Yes
hypothetical protein 223	88	16	24	6	-1.73397	0.120152	2.12813	0.00934841	5.447	7.43	1.659	3.026	Yes
BPSL1549	40142	8279	19312	1648	-1.7296	0.012102	11.1042	0.000495576	2484.49	3844.81	1335.29	831.218	Yes
BPSS0895	2	3	2	0	-1.72411	0.768567	-1.2112	0.19099	0.124	1.393	0.138	0	Yes
hypothetical protein 23	24	4	6	2	-1.72365	0.249574	0.320764	0.0248143	1.485	1.858	0.415	1.009	Yes
hypothetical protein 543	462	105	200	24	-1.722	0.0179111	4.73236	0.000795069	28.594	48.763	13.829	12.105	Yes
BPSL0131	4	0	1	0	-1.71743	0.797983	-1.56214	0.206688	0.248	0	0.069	0	Yes
hmuV	4	0	1	0	-1.71737	0.797983	-1.56214	0.206783	0.248	0	0.069	0	Yes
BPSS1179	9	4	50	5	1.71676	0.250591	1.09462	0.0250386	0.557	1.858	3.457	2.522	Yes
BPSS2159	179	8	55	1	-1.71651	0.152088	2.45562	0.0126304	11.079	3.715	3.803	0.504	Yes
BPSL0492	574	48	196	10	-1.7081	0.0193347	4.29607	0.000877266	35.526	22.291	13.552	5.044	Yes
hypothetical protein 143	2	1	8	2	1.70332	0.523862	-0.758901	0.0850039	0.124	0.464	0.553	1.009	Yes
BPSL2579	34	8	15	1	-1.7007	0.217144	0.923559	0.0202028	2.104	3.715	1.037	0.504	Yes
BPSS1639	385	21	124	4	-1.69357	0.0787061	3.54869	0.00535021	23.829	9.753	8.574	2.018	Yes
BPSS1885	88	5	136	38	1.69213	0.0946184	3.13669	0.00678834	5.447	2.322	9.403	19.166	Yes
BPSL0421	4402	248	1425	64	-1.69038	0.0216716	7.00173	0.00100782	272.451	115.172	98.528	32.28	Yes
BPSS0686	57	5	149	22	1.69008	0.0454319	2.75373	0.00249048	3.528	2.322	10.302	11.096	Yes
BPSS0346	25	0	5	1	-1.68553	0.420078	-0.0405548	0.0575242	1.547	0	0.346	0.504	Yes
BPSS0670	148	28	409	92	1.68104	0.0364282	4.57887	0.00190346	9.16	13.003	28.279	46.403	Yes
hypothetical protein 353	192	56	89	14	-1.67679	0.0835106	3.69055	0.00578624	11.883	26.007	6.154	7.061	Yes
BPSL2020	2	0	7	0	1.67482	0.65295	-1.19058	0.128798	0.124	0	0.484	0	Yes
BPSS0655	435	94	153	28	-1.66897	0.0344056	4.61452	0.00177105	26.923	43.654	10.579	14.123	Yes
BPSS1630	33	2	156	0	1.66821	0.520112	2.04996	0.0835758	2.042	0.929	10.786	0	Yes
hypothetical protein 472	0	1	4	0	1.665	0.817587	-1.50889	0.221639	0	0.464	0.277	0	Yes
BPSS1266	768	65	275	14	-1.66443	0.0183659	4.72631	0.000830302	47.533	30.186	19.014	7.061	Yes
BPSL0024	116	4	33	1	-1.66069	0.236547	1.85668	0.0230154	7.18	1.858	2.282	0.504	Yes
ureB	3	0	7	2	1.66067	0.56467	-0.873746	0.0979677	0.186	0	0.484	1.009	Yes
BPSS0114	27	5	93	12	1.65623	0.0965199	2.03488	0.00700382	1.671	2.322	6.43	6.053	Yes
BPSL0474	479	48	178	10	-1.65493	0.0227913	4.15639	0.00107143	29.646	22.291	12.307	5.044	Yes
BPSL0323	33	2	9	1	-1.65428	0.235379	0.432239	0.0228025	2.042	0.929	0.622	0.504	Yes
BPSL0059	8805	381	2188	181	-1.65245	0.0159382	7.89055	0.000697052	544.963	176.938	151.284	91.293	Yes
BPSL1603	14	1	46	3	1.64808	0.171733	0.857912	0.0145713	0.866	0.464	3.181	1.513	Yes
BPSS0405	160	22	38	10	-1.64728	0.0983227	2.82104	0.00729569	9.903	10.217	2.627	5.044	Yes
BPSL0493	1450	114	573	20	-1.64523	0.0328369	5.59594	0.00164835	89.744	52.942	39.619	10.088	Yes
BPSS1621	9	0	32	0	1.63682	0.478227	0.225948	0.070773	0.557	0	2.213	0	Yes
hypothetical protein 22	114	14	38	4	-1.6352	0.0741188	2.26189	0.00486813	7.056	6.502	2.627	2.018	Yes
hypothetical protein 720	8	4	13	12	1.63155	0.713497	0.789071	0.155984	0.495	1.858	0.899	6.053	Yes
mhpE	418	55	974	201	1.6297	0.0100292	5.77381	0.000404123	25.871	25.542	67.345	101.38	No (FC=1.62, FDR=0.008)
hypothetical protein 83	63	10	175	31	1.62744	0.059598	3.14376	0.00353847	3.899	4.644	12.1	15.636	Yes
BPSS1150	286	27	1060	60	1.62535	0.0194133	5.01878	0.000884013	17.701	12.539	73.291	30.263	Yes
hypothetical protein 18	4	0	0	1	-1.6208	0.829067	-1.51187	0.234333	0.248	0	0	0.504	Yes
BPSS0804	17	3	85	2	1.61911	0.32373	1.4582	0.0376492	1.052	1.393	5.877	1.009	Yes
scoB	18366	1409	6685	370	-1.60663	0.0147225	9.24335	0.000627215	1136.72	654.347	462.219	186.621	Yes
BPSS2162	63	9	219	21	1.60582	0.0440697	3.0791	0.00238215	3.899	4.18	15.142	10.592	Yes
BPSS1468	286	11	807	43	1.59911	0.0741188	4.61151	0.00486841	17.701	5.108	55.798	21.688	Yes
BPSS1615	6	0	20	0	1.59675	0.483563	-0.255198	0.0723958	0.371	0	1.383	0	Yes
BPSS0203	1516	77	491	24	-1.58863	0.0454319	5.45846	0.00250043	93.829	35.759	33.949	12.105	Yes
BPSL0817	401	45	113	18	-1.5859	0.0316198	4.00642	0.00157452	24.819	20.898	7.813	9.079	Yes
BPSS0990	328	20	123	3	-1.5822	0.131715	3.39805	0.010507	20.301	9.288	8.505	1.513	Yes
bsaO	105	14	41	3	-1.57896	0.0977126	2.19805	0.00718548	6.499	6.502	2.835	1.513	Yes
BPSL0741	4176	866	1657	258	-1.57118	0.0125028	7.88086	0.000518135	258.463	402.175	114.57	130.13	Yes
BPSL0326	307	33	106	10	-1.57041	0.036999	3.59418	0.00195752	19.001	15.325	7.329	5.044	Yes
BPSS1499	6	0	15	2	1.56667	0.404143	-0.291991	0.0539455	0.371	0	1.037	1.009	Yes
hypothetical protein 637	1123	378	557	107	-1.56125	0.0657466	6.47246	0.00411388	69.505	175.545	38.513	53.969	Yes
BPSL2038	2275	599	826	195	-1.55855	0.050263	7.23975	0.00288982	140.805	278.179	57.112	98.354	Yes
BPSL0476	616	46	208	14	-1.55821	0.0333994	4.37458	0.00168501	38.126	21.363	14.382	7.061	Yes
BPSL0495	130	5	42	1	-1.55721	0.27228	2.04413	0.0287221	8.046	2.322	2.904	0.504	Yes
BPSL0685	364	81	1121	221	1.55166	0.032384	5.95842	0.00161787	22.529	37.617	77.509	111.468	Yes
BPSS0659	103	28	43	9	-1.55004	0.217133	2.72241	0.0201661	6.375	13.003	2.973	4.539	Yes
BPSL0422	3157	199	1098	61	-1.54733	0.0203015	6.61549	0.000931107	195.395	92.417	75.919	30.767	Yes
BPSS1262	37	2	11	1	-1.54536	0.278173	0.567091	0.0297538	2.29	0.929	0.761	0.504	Yes
BPSL1663	81	15	46	1	-1.53992	0.225532	2.04493	0.0212417	5.013	6.966	3.181	0.504	Yes
hypothetical protein 225	204	45	52	19	-1.53933	0.217133	3.55399	0.0201654	12.626	20.898	3.595	9.583	Yes
BPSL0120	613	36	214	10	-1.53574	0.0744346	4.25951	0.00492573	37.94	16.719	14.797	5.044	Yes
BPSS2080	2680	516	913	177	-1.5344	0.0204952	7.18093	0.000944546	165.872	239.633	63.127	89.275	Yes
BPSS1856	612	36	163	18	-1.5303	0.0458142	4.2671	0.00253648	37.878	16.719	11.27	9.079	Yes
BPSL0592	1453	141	2633	566	1.52334	0.0151557	7.27955	0.0006529	89.93	65.481	182.053	285.479	Yes
BPSS1860	293	33	994	73	1.52287	0.0182219	5.08107	0.00081355	18.134	15.325	68.728	36.82	Yes
BPSS1010	2434	540	8843	1308	1.52274	0.0196256	8.69952	0.000896896	150.646	250.779	611.429	659.729	Yes
BPSL1007	1225	120	484	32	-1.52212	0.0144021	5.51938	0.000610997	75.818	55.729	33.465	16.14	No (FC=-1.534, FDR=0.0083)
hypothetical protein 385	296	54	135	14	-1.5201	0.0565593	3.93331	0.00332593	18.32	25.078	9.334	7.061	Yes
hypothetical protein 523	1160	277	499	85	-1.51834	0.0345389	6.17558	0.00179342	71.795	128.64	34.502	42.872	Yes
BPSL2647	254	70	1084	149	1.51804	0.0467158	5.61679	0.00260935	15.721	32.508	74.951	75.153	Yes
hypothetical protein 25	8	1	3	0	-1.51707	0.639876	-0.92511	0.124831	0.495	0.464	0.207	0	Yes
BPSS1924	15611	3312	6745	992	-1.51586	0.0270648	9.82059	0.00130336	966.204	1538.11	466.368	500.345	Yes
BPSS1272	749	44	209	21	-1.51375	0.0426758	4.5515	0.00228583	46.357	20.434	14.451	10.592	Yes
BPSS1488	6	0	12	3	1.5137	0.500325	-0.334727	0.0779376	0.371	0	0.83	1.513	Yes
BPSS0536	238	36	871	74	1.5127	0.0240184	4.9797	0.00113699	14.73	16.719	60.223	37.324	Yes
hypothetical protein 94	32	6	85	16	1.51065	0.199705	2.17028	0.0177731	1.981	2.786	5.877	8.07	Yes
arcD	661	83	1249	300	1.50688	0.0262672	6.31052	0.00125205	40.911	38.546	86.359	151.314	Yes
BPSL0773	74	7	29	1	-1.50637	0.187579	1.57244	0.016346	4.58	3.251	2.005	0.504	Yes
BPSS1044	36	2	13	0	-1.50632	0.343879	0.531019	0.0415133	2.228	0.929	0.899	0	Yes
bsaT	30	0	9	0	-1.50601	0.554142	0.163839	0.0930377	1.857	0	0.622	0	Yes
BPSS2185	7	0	17	2	1.50349	0.409019	-0.171171	0.0548532	0.433	0	1.175	1.009	Yes
bsaV	105	5	29	3	-1.50331	0.230898	1.83924	0.0220875	6.499	2.322	2.005	1.513	Yes
BPSL2056	29	2	65	10	1.50219	0.174982	1.64375	0.0149616	1.795	0.929	4.494	5.044	Yes
BPSS1268	107	12	45	2	-1.49756	0.149239	2.1488	0.0122471	6.622	5.573	3.111	1.009	Yes
pchC	5	1	2	0	-1.497	0.761191	-1.22729	0.184786	0.309	0.464	0.138	0	Yes
BPSS0604	84	21	389	34	1.4966	0.0977684	3.86421	0.00722532	5.199	9.753	26.897	17.149	Yes
BPSS0494	18	1	5	1	-1.49338	0.45535	-0.215524	0.0651886	1.114	0.464	0.346	0.504	Yes
BPSS0158	3348	490	1379	148	-1.49255	0.00635798	7.27401	0.000237448	207.216	227.559	95.348	74.648	No (FC=-1.51, FDR=0.0059)
BPSL0254	599	37	1449	131	1.49083	0.016957	5.74041	0.000748555	37.074	17.183	100.188	66.074	Yes
BPSL0020	56	13	174	30	1.48966	0.134459	3.15576	0.010814	3.466	6.037	12.031	15.131	Yes
pcaH	168	67	156	11	-1.48727	0.224778	3.8723	0.0211339	10.398	31.115	10.786	5.548	Yes
hypothetical protein 487	1	2	1	0	-1.48627	0.882829	-1.56799	0.297168	0.062	0.929	0.069	0	Yes
hypothetical protein 496	22	7	16	0	-1.48599	0.506999	0.589989	0.0799738	1.362	3.251	1.106	0	Yes
BPSS1620	14	4	90	1	1.48535	0.561315	1.47929	0.095325	0.866	1.858	6.223	0.504	Yes
kbl	2558	237	6973	663	1.48527	0.0053269	8.03696	0.00018847	158.321	110.064	482.132	334.404	Yes
BPSS2034	50	8	27	0	-1.48185	0.320429	1.28777	0.0367777	3.095	3.715	1.867	0	Yes
arcC	2285	253	5212	814	1.48069	0.00670639	7.9919	0.000253755	141.424	117.495	360.372	410.565	Yes
hypothetical protein 19	6620	1950	2466	677	-1.48041	0.107944	8.92046	0.00813334	409.728	905.59	170.506	341.465	Yes
BPSS1398	3	1	13	0	1.47782	0.609911	-0.621176	0.113975	0.186	0.464	0.899	0	Yes
BPSS1342	9	0	28	0	1.47483	0.564198	0.114308	0.0965852	0.557	0	1.936	0	Yes
hypothetical protein 227	1365	333	552	112	-1.47361	0.0542046	6.44504	0.00316083	84.483	154.647	38.167	56.491	Yes
fabH	1453	145	3797	417	1.47357	0.00530082	7.26322	0.000186679	89.93	67.339	262.535	210.326	No (FC=4.42, FDR=0.00)
sctU	14	1	33	5	1.47007	0.262011	0.725809	0.0267804	0.866	0.464	2.282	2.522	Yes
BPSL0135	2	0	6	0	1.46768	0.775686	-1.27389	0.194398	0.124	0	0.415	0	Yes
BPSS1837	191	21	90	3	-1.4631	0.139023	2.95561	0.0112949	11.821	9.753	6.223	1.513	Yes
BPSS0102	7	0	14	3	1.45556	0.488048	-0.206668	0.0744263	0.433	0	0.968	1.513	Yes
BPSL1897	46	11	143	24	1.45456	0.195771	2.86024	0.0172843	2.847	5.108	9.887	12.105	Yes
hypothetical protein 290	25	7	14	1	-1.45362	0.435511	0.672936	0.0608502	1.547	3.251	0.968	0.504	Yes
BPSL1600	28	3	81	7	1.45236	0.17494	1.70981	0.0149007	1.733	1.393	5.601	3.531	Yes
BPSL0731	1886	194	5410	486	1.45229	0.00679554	7.6435	0.000258242	116.729	90.095	374.062	245.129	Yes
tRNA-Val(cac)	370	79	50	40	-1.44892	0.395797	4.41502	0.0520599	22.9	36.688	3.457	20.175	Yes
hypothetical protein 12	34	8	16	2	-1.44577	0.355305	0.994576	0.0440567	2.104	3.715	1.106	1.009	Yes
BPSS1626	24	0	64	2	1.44519	0.476715	1.17465	0.0701994	1.485	0	4.425	1.009	Yes
hypothetical protein 21	4875	874	1745	321	-1.44213	0.0251482	8.00485	0.00119459	301.726	405.89	120.654	161.906	Yes
BPSS0147	37	2	14	0	-1.44158	0.389003	0.573311	0.0503476	2.29	0.929	0.968	0	Yes
BPSL1631	153	29	263	93	1.44137	0.198232	4.44456	0.017599	9.47	13.468	18.185	46.907	Yes
BPSL2154	939	76	331	28	-1.43953	0.0301279	5.048	0.00148542	58.117	35.295	22.886	14.123	Yes
hypothetical protein 286	3339	1167	1316	417	-1.434	0.185702	8.12736	0.0161216	206.659	541.961	90.992	210.326	Yes
BPSS0493	28601	4183	17918	699	-1.43366	0.0974248	10.3849	0.00712396	1770.19	1942.61	1238.9	352.562	Yes
BPSS1245	13	1	5	0	-1.42841	0.56467	-0.523427	0.0982088	0.805	0.464	0.346	0	Yes
kdpE	2768	191	918	80	-1.42621	0.0166656	6.50786	0.000731596	171.318	88.701	63.473	40.35	Yes
helY	7440	790	2375	330	-1.42431	0.00956671	8.20024	0.000379221	460.48	366.88	164.214	166.445	Yes
BPSL1735	765	39	310	9	-1.42416	0.197266	4.54053	0.0174809	47.348	18.112	21.434	4.539	Yes
bsaY	69	1	20	1	-1.42408	0.512164	1.17831	0.081963	4.271	0.464	1.383	0.504	Yes
BPSS1347	205	45	746	90	1.42403	0.0600453	5.00816	0.0036181	12.688	20.898	51.58	45.394	Yes
BPSS1183	3712	1117	13720	2521	1.42385	0.0974248	9.5465	0.00712129	229.745	518.741	948.639	1271.54	Yes
hypothetical protein 27	1336	278	273	129	-1.42141	0.20575	6.27449	0.0185023	82.688	129.105	18.876	65.065	Yes
BPSS1357	2927	178	1089	62	-1.42122	0.0446773	6.52227	0.00243694	181.159	82.664	75.296	31.272	Yes
wcbF	8551	1018	2936	399	-1.41938	0.00994153	8.48528	0.000398964	529.243	472.764	203.003	201.248	Yes
hypothetical protein 181	6	3	4	0	-1.41841	0.736185	-0.761633	0.167497	0.371	1.393	0.277	0	Yes
BPSS0176	552	35	215	10	-1.41752	0.117747	4.17731	0.00902631	34.165	16.254	14.866	5.044	Yes
BPSS1815	668	112	1600	309	1.41573	0.0328369	6.48977	0.00165126	41.344	52.013	110.628	155.853	Yes
BPSS1022	39	2	15	0	-1.41383	0.41652	0.633957	0.0566509	2.414	0.929	1.037	0	Yes
BPSL1567	291	29	825	69	1.41346	0.0378754	4.91455	0.0020163	18.011	13.468	57.043	34.802	Yes
BPSS1136	415	90	1276	210	1.41303	0.0465241	6.02449	0.00259102	25.685	41.796	88.226	105.92	Yes
hypothetical protein 451	22	1	66	2	1.41301	0.424787	1.21727	0.0585314	1.362	0.464	4.563	1.009	Yes
BPSS1106	784	101	1923	278	1.41115	0.0125294	6.50813	0.000521291	48.524	46.905	132.962	140.218	Yes
BPSS1799	11766	1466	4975	474	-1.41066	0.0122384	8.98192	0.00050517	728.227	680.818	343.985	239.076	Yes
sctS	3	0	7	1	1.41049	0.719128	-0.991462	0.159492	0.186	0	0.484	0.504	Yes
BPSS1108	1077	116	2255	367	1.40852	0.0158686	6.83571	0.00069141	66.658	53.871	155.917	185.107	Yes
trpC	699	97	2050	225	1.40661	0.0121258	6.3954	0.000498537	43.263	45.047	141.743	113.486	Yes
BPSS0838	14268	597	4240	337	-1.40551	0.0707379	8.63435	0.00454205	883.082	277.25	293.165	169.976	Yes
BPSS0372	53	8	167	15	1.40512	0.140228	2.72255	0.0114387	3.28	3.715	11.547	7.566	Yes
BPSS1981	14	3	7	0	-1.40447	0.526232	-0.210385	0.0857508	0.866	1.393	0.484	0	Yes
plcN	2509	311	845	127	-1.4033	0.0138555	6.75325	0.000583272	155.288	144.43	58.426	64.056	Yes
BPSS0110	14	4	51	5	1.40138	0.342454	1.18142	0.041173	0.866	1.858	3.526	2.522	Yes
BPSS2013	5	2	21	1	1.40125	0.526232	-0.0178052	0.0859383	0.309	0.929	1.452	0.504	Yes
BPSL1571	448	28	163	10	-1.39789	0.116523	3.88689	0.00889429	27.728	13.003	11.27	5.044	Yes
hypothetical protein 119	622	95	306	26	-1.39339	0.0500089	4.89983	0.00285882	38.497	44.118	21.158	13.114	Yes
bipB	145	19	80	2	-1.39318	0.233558	2.69075	0.0224185	8.974	8.824	5.531	1.009	Yes
hypothetical protein 522	16506	2197	5490	906	-1.38943	0.0274593	9.52801	0.00133136	1021.6	1020.3	379.594	456.968	Yes
BPSS1496	1	0	3	0	1.38929	0.901328	-1.67092	0.322884	0.062	0	0.207	0	Yes
hypothetical protein 492	1	0	3	0	1.38929	0.901328	-1.67092	0.322884	0.062	0	0.207	0	Yes
hypothetical protein 311	1	0	3	0	1.38929	0.901328	-1.67092	0.322884	0.062	0	0.207	0	Yes
BPSS0592	1	0	3	0	1.38929	0.901328	-1.67092	0.322884	0.062	0	0.207	0	Yes
BPSS0100	1	0	3	0	1.38929	0.901328	-1.67092	0.322884	0.062	0	0.207	0	Yes
hypothetical protein 300	1	0	3	0	1.38929	0.901328	-1.67092	0.322884	0.062	0	0.207	0	Yes
BPSS0519	5	0	14	0	1.38781	0.638523	-0.563347	0.124462	0.309	0	0.968	0	Yes
hypothetical protein 158	17	6	6	3	-1.38773	0.697553	0.336995	0.150188	1.052	2.786	0.415	1.513	Yes
trpE	1727	200	4950	457	1.38593	0.012102	7.55162	0.000494477	106.888	92.881	342.257	230.502	Yes
ung	294	36	877	77	1.3859	0.0359908	5.03974	0.00187471	18.196	16.719	60.638	38.837	Yes
BPSL0047	22	0	34	7	1.38393	0.438797	0.942773	0.0618844	1.362	0	2.351	3.531	Yes
BPSS1979	133	10	47	4	-1.38296	0.195771	2.31095	0.0172288	8.232	4.644	3.25	2.018	Yes
BPSL0603	5	0	12	1	1.3826	0.602908	-0.569591	0.110439	0.309	0	0.83	0.504	Yes
BPSS0104	14	0	17	6	1.38185	0.610122	0.352931	0.114329	0.866	0	1.175	3.026	Yes
BPSL1258	159	11	221	54	1.37868	0.174982	3.82013	0.0149381	9.841	5.108	15.281	27.237	Yes
BPSS1176	685	133	1691	344	1.37783	0.0541922	6.62825	0.00315123	42.396	61.766	116.92	173.507	Yes
BPSS1184	238	54	843	106	1.37779	0.0701023	5.22577	0.0044793	14.73	25.078	58.287	53.464	Yes
hypothetical protein 247	20	2	7	1	-1.37611	0.459588	0.0102945	0.0660964	1.238	0.929	0.484	0.504	Yes
BPSS0429	2732	323	1195	104	-1.37333	0.0158686	6.84601	0.000689359	169.09	150.003	82.626	52.456	Yes
BPSS2015	4	0	11	0	1.37207	0.685079	-0.779422	0.143865	0.248	0	0.761	0	Yes
BPSS1490	4	3	2	1	-1.37079	0.829067	-0.91509	0.231248	0.248	1.393	0.138	0.504	Yes
recF	10967	1841	5205	590	-1.36811	0.0270907	9.13681	0.00130905	678.775	854.97	359.888	297.584	Yes
BPSS0229	465	51	192	17	-1.36791	0.0614024	4.24955	0.0037113	28.78	23.685	13.275	8.574	Yes
BPSS1902	3993	347	1759	104	-1.36672	0.0344056	7.18377	0.00176399	247.137	161.149	121.622	52.456	Yes
BPSL0491	201	57	130	15	-1.36628	0.205931	3.81161	0.0185861	12.44	26.471	8.989	7.566	Yes
BPSL1292	84	5	33	1	-1.36522	0.335026	1.63067	0.0398409	5.199	2.322	2.282	0.504	Yes
BPSS0738	239	42	623	101	1.35893	0.0739389	4.98915	0.00481419	14.792	19.505	43.076	50.942	Yes
BPSL1191	9	4	5	1	-1.35829	0.719128	-0.335891	0.15907	0.557	1.858	0.346	0.504	Yes
hypothetical protein 494	13	2	6	0	-1.35689	0.58154	-0.383714	0.103963	0.805	0.929	0.415	0	Yes
BPSS2345	3440	372	1356	139	-1.35596	0.0155465	7.11953	0.000672282	212.91	172.759	93.758	70.109	Yes
hypothetical protein 249	1261	194	467	78	-1.35582	0.037212	5.94476	0.00197489	78.046	90.095	32.29	39.342	Yes
BPSS0802	64097	6918	22551	2897	-1.3545	0.050263	11.3365	0.0028838	3967.12	3212.76	1559.24	1461.19	Yes
BPSS1627	50	3	131	8	1.35138	0.26179	2.24581	0.0265794	3.095	1.393	9.058	4.035	Yes
BPSS1612	195	55	1000	73	1.34825	0.134843	5.13621	0.010867	12.069	25.542	69.143	36.82	Yes
BPSS1742	75	5	221	9	1.3471	0.280992	2.82301	0.0301934	4.642	2.322	15.281	4.539	Yes
dpnM_2	162	34	64	14	-1.34566	0.245666	3.22465	0.0242507	10.027	15.79	4.425	7.061	Yes
czcC	3	0	1	0	-1.34203	0.914439	-1.67249	0.340509	0.186	0	0.069	0	Yes
arcA	1508	234	3338	627	1.33809	0.0419341	7.54925	0.00223923	93.334	108.671	230.799	316.246	Yes
hypothetical protein 67	252	60	854	118	1.33648	0.086213	5.32616	0.00610115	15.597	27.864	59.048	59.517	Yes
mhpF	356	51	642	154	1.33574	0.0949922	5.38793	0.00683073	22.034	23.685	44.39	77.675	Yes
BPSS1814	972	105	1714	341	1.33546	0.0365782	6.63674	0.00191728	60.159	48.763	118.511	171.994	Yes
BPSS1806	184	26	456	63	1.33157	0.0767143	4.41988	0.00511429	11.388	12.075	31.529	31.776	Yes
BPSL3036	8081	721	2941	306	-1.33155	0.0182219	8.22706	0.000814838	500.153	334.836	203.349	154.34	Yes
hypothetical protein 56	346	11	104	8	-1.33035	0.291758	3.3374	0.0318281	21.415	5.108	7.191	4.035	Yes
BPSL0742	5043	944	2112	358	-1.32557	0.0491367	8.12474	0.002796	312.124	438.399	146.03	180.568	Yes
BPSL2314	253	24	464	80	1.32468	0.083796	4.61515	0.00583605	15.659	11.146	32.082	40.35	Yes
BPSS0965	10321	1716	5028	568	-1.32447	0.0335804	9.05314	0.00169965	638.792	796.919	347.65	286.488	Yes
hypothetical protein 372	21	6	8	3	-1.32164	0.644077	0.50229	0.126072	1.3	2.786	0.553	1.513	Yes
BPSS0712	1744	358	4752	825	1.31947	0.0597666	7.99488	0.00356348	107.94	166.257	328.566	416.114	Yes
hypothetical protein 214	559	134	271	48	-1.3183	0.128841	5.17118	0.0101933	34.598	62.23	18.738	24.21	Yes
BPSS1215	3249	725	1457	270	-1.31362	0.0779133	7.65749	0.0052708	201.089	336.694	100.741	136.183	Yes
BPSS0177	152	22	70	7	-1.31294	0.188198	2.84961	0.0164307	9.408	10.217	4.84	3.531	Yes
BPSL1043	315	24	709	68	1.30988	0.0685058	4.80495	0.0043314	19.496	11.146	49.022	34.298	Yes
BPSS1273	466	53	198	19	-1.30976	0.0771005	4.29383	0.00517792	28.842	24.613	13.69	9.583	Yes
prpC	3447	238	6255	821	1.30762	0.0344056	8.16115	0.00177523	213.343	110.528	432.488	414.096	Yes
BPSL2649	468	49	1084	126	1.30493	0.0345389	5.54516	0.00178858	28.966	22.756	74.951	63.552	Yes
BPSS0703	2	0	4	1	1.30418	0.853545	-1.31348	0.262222	0.124	0	0.277	0.504	Yes
BPSS2258	2	0	4	1	1.30407	0.853545	-1.31348	0.262178	0.124	0	0.277	0.504	Yes
hypothetical protein 224	44	3	15	2	-1.30385	0.36347	0.884281	0.0454263	2.723	1.393	1.037	1.009	Yes
BPSS0540	940	136	3119	233	1.30261	0.03666	6.78368	0.00192758	58.179	63.159	215.656	117.521	Yes
BPSS0881	20537	1947	7908	809	-1.30169	0.0339303	9.6199	0.00172292	1271.09	904.197	546.781	408.043	Yes
allA	555	45	198	21	-1.29797	0.0855827	4.34559	0.00604196	34.35	20.898	13.69	10.592	Yes
BPSS1151	384	39	984	88	1.29659	0.048503	5.23756	0.00273301	23.767	18.112	68.036	44.385	Yes
osmB	119	10	362	15	1.29496	0.255085	3.50195	0.0256548	7.365	4.644	25.03	7.566	Yes
hcf136	2939	597	1375	219	-1.29488	0.0629551	7.42856	0.00388228	181.902	277.25	95.071	110.459	Yes
BPSS0829	544	33	1103	108	1.29427	0.0655029	5.45352	0.00408789	33.67	15.325	76.264	54.473	Yes
BPSS0180	541	27	200	12	-1.2939	0.205931	4.08686	0.0185737	33.484	12.539	13.829	6.053	Yes
BPSS0803	420	49	718	153	1.2936	0.0837718	5.44919	0.00581806	25.995	22.756	49.644	77.17	Yes
BPSL0720	5	0	13	0	1.29247	0.705395	-0.614195	0.152892	0.309	0	0.899	0	Yes
BPSL2364	414	19	753	79	1.2909	0.120609	4.95146	0.0094235	25.623	8.824	52.064	39.846	Yes
BPSS1267	62	7	27	2	-1.29077	0.299951	1.46839	0.0329675	3.837	3.251	1.867	1.009	Yes
clpA	107047	10814	41697	4513	-1.28876	0.0827844	12.0484	0.00572236	6625.4	5022.08	2883.05	2276.27	Yes
BPSS0603	2049	323	5076	758	1.28829	0.0367483	7.97051	0.00193824	126.818	150.003	350.969	382.32	Yes
BPSS1375	110	9	49	2	-1.28633	0.305938	2.10643	0.0340657	6.808	4.18	3.388	1.009	Yes
BPSL0037	10	1	23	3	1.28479	0.46672	0.272083	0.0679	0.619	0.464	1.59	1.513	Yes
tRNA-Ala(tgc)	14	0	34	1	1.28382	0.580109	0.457544	0.103433	0.866	0	2.351	0.504	Yes
BPSS2227	8	0	3	0	-1.27729	0.799716	-1.04207	0.209721	0.495	0	0.207	0	Yes
BPSS1467	382	20	995	40	1.27504	0.245135	4.88601	0.0241321	23.643	9.288	68.797	20.175	Yes
BPSS0428	4621	359	2138	115	-1.27475	0.0770851	7.35218	0.00516426	286.005	166.721	147.827	58.004	Yes
hypothetical protein 436	261	27	140	5	-1.27257	0.237057	3.41592	0.0231119	16.154	12.539	9.68	2.522	Yes
hypothetical protein 109	24	0	7	1	-1.27241	0.656062	-0.00683343	0.129945	1.485	0	0.484	0.504	Yes
BPSS0112	43	4	74	15	1.27212	0.340929	2.0754	0.0408221	2.661	1.858	5.117	7.566	Yes
BPSS1838	826	60	333	24	-1.26983	0.104057	4.8534	0.00778935	51.123	27.864	23.025	12.105	Yes
BPSL1606	54	6	106	18	1.26946	0.267643	2.47423	0.0278384	3.342	2.786	7.329	9.079	Yes
BPSS0290	510	73	1379	151	1.26716	0.0454319	5.86353	0.00249426	31.565	33.902	95.348	76.161	No (FC=1.66, FDR=0.002)
BPSS2315	141	18	326	43	1.26631	0.127014	3.92116	0.00998637	8.727	8.359	22.541	21.688	Yes
BPSL1554	1237	88	437	44	-1.26564	0.0673503	5.42003	0.00423959	76.561	40.868	30.215	22.193	Yes
BPSL3417	939	33	307	22	-1.26469	0.245787	4.74101	0.024317	58.117	15.325	21.227	11.096	Yes
BPSL2290	540	40	990	131	1.2633	0.061684	5.51811	0.00375863	33.422	18.576	68.451	66.074	Yes
BPSL0619	21	1	47	4	1.26253	0.383497	1.03403	0.0488613	1.3	0.464	3.25	2.018	Yes
BPSL3264	1585	271	778	97	-1.26222	0.0467487	6.38911	0.00261884	98.1	125.854	53.793	48.925	Yes
BPSS0026	854	101	398	35	-1.2622	0.0600453	5.20246	0.00361944	52.856	46.905	27.519	17.653	Yes
BPSL1248	1694	145	456	89	-1.26101	0.0688085	5.97956	0.00436182	104.846	67.339	31.529	44.89	Yes
BPSS1813	9110	858	11668	3106	1.2608	0.127056	9.71516	0.0100105	563.841	398.46	806.758	1566.6	Yes
hypothetical protein 430	9	4	1	3	-1.26074	0.909761	-0.3349	0.332982	0.557	1.858	0.069	1.513	Yes
BPSS0539	1145	179	3529	325	1.25836	0.0441523	7.10064	0.00239436	70.867	83.129	244.005	163.924	Yes
BPSL0358	412	44	188	15	-1.25722	0.119256	4.09037	0.00922014	25.5	20.434	12.999	7.566	Yes
rep	12868	1773	4433	829	-1.25606	0.0701023	9.23454	0.00448976	796.432	823.39	306.51	418.131	Yes
hypothetical protein 207	4	1	2	0	-1.25548	0.867208	-1.31504	0.282258	0.248	0.464	0.138	0	Yes
cyc1_2	24	1	10	0	-1.25369	0.598766	0.087936	0.109161	1.485	0.464	0.691	0	Yes
BPSL3000	303	81	702	188	1.25303	0.240005	5.65318	0.0235741	18.753	37.617	48.538	94.823	Yes
metN2	12	0	28	1	1.25227	0.596175	0.262713	0.108191	0.743	0	1.936	0.504	Yes
bapB	13	1	27	4	1.25219	0.452396	0.515611	0.0645433	0.805	0.464	1.867	2.018	Yes
acpA	528	63	1390	129	1.25201	0.0441523	5.76906	0.00240108	32.679	29.258	96.108	65.065	Yes
BPSL1261	985	74	2229	185	1.25175	0.0472403	6.37429	0.00265412	60.964	34.366	154.119	93.31	Yes
BPSL1823	14	0	30	2	1.25167	0.528795	0.424909	0.0867034	0.866	0	2.074	1.009	Yes
BPSS0460	39	6	56	19	1.25138	0.50874	2.11213	0.0805643	2.414	2.786	3.872	9.583	Yes
BPSS0839	69401	4130	21566	2492	-1.24962	0.120152	11.1173	0.00933836	4295.4	1917.99	1491.13	1256.91	Yes
irlR2	167	12	236	50	1.24961	0.225894	3.82429	0.0214609	10.336	5.573	16.318	25.219	Yes
BPSL0792	78	11	181	25	1.2477	0.195997	3.11613	0.0173364	4.828	5.108	12.515	12.61	Yes
BPSS0964	2034	349	1096	116	-1.24682	0.0491367	6.75666	0.00280092	125.889	162.077	75.78	58.508	Yes
hypothetical protein 20	2916	473	1077	213	-1.24659	0.0760493	7.23099	0.0050575	180.478	219.664	74.467	107.433	Yes
BPSL2716	14621	1208	6304	475	-1.24402	0.0580524	9.05809	0.00343275	904.93	561.001	435.876	239.581	Yes
BPSS1805	234	33	430	90	1.24301	0.151523	4.70128	0.0125338	14.483	15.325	29.731	45.394	Yes
BPSL0473	500	70	226	27	-1.24261	0.0988536	4.56407	0.00735128	30.946	32.508	15.626	13.618	Yes
benA	336	60	126	213	1.24198	0.66222	5.39802	0.134288	20.796	27.864	8.712	107.433	Yes
BPSS2297	20	1	7	1	-1.24129	0.58154	-0.0663608	0.10402	1.238	0.464	0.484	0.504	Yes
hypothetical protein 711	13	0	5	0	-1.23975	0.741086	-0.618457	0.171199	0.805	0	0.346	0	Yes
tRNA-Cys(gca)	6713	594	3405	178	-1.23913	0.0822078	7.9804	0.00561517	415.484	275.857	235.431	89.78	Yes
BPSS0656	933	130	411	52	-1.23874	0.0629551	5.46235	0.00388765	57.746	60.373	28.418	26.228	Yes
BPSL1135	11742	1642	6571	500	-1.23788	0.059598	9.11903	0.00354367	726.742	762.553	454.337	252.19	Yes
hypothetical protein 180	63	7	20	5	-1.23773	0.41652	1.52449	0.0566927	3.899	3.251	1.383	2.522	Yes
BPSS1857	957	99	423	38	-1.23506	0.061684	5.28289	0.0037554	59.231	45.976	29.247	19.166	Yes
BPSS1942	2272	235	763	121	-1.23472	0.0455267	6.52917	0.00251311	140.62	109.135	52.756	61.03	Yes
prpB	2274	220	4493	597	1.23419	0.0340722	7.7153	0.00174128	140.744	102.169	310.658	301.115	Yes
BPSS2248	56	0	17	1	-1.23386	0.736445	0.912198	0.167975	3.466	0	1.175	0.504	Yes
hypothetical protein 636	1306	254	645	96	-1.23318	0.0842599	6.23274	0.00593477	80.832	117.959	44.597	48.42	Yes
BPSS0179	466	38	190	16	-1.23317	0.13956	4.11768	0.0113614	28.842	17.647	13.137	8.07	Yes
BPSS1264	53	3	19	2	-1.23287	0.439394	1.08527	0.0621125	3.28	1.393	1.314	1.009	Yes
BPSS0827	9805	1304	23763	2897	1.23235	0.0629551	10.0529	0.00387438	606.856	605.584	1643.04	1461.19	Yes
BPSL1134	7375	702	3851	208	-1.23088	0.0824963	8.16614	0.00567542	456.457	326.012	266.269	104.911	Yes
BPSL1612	56	2	98	12	1.22799	0.351671	2.16837	0.0432028	3.466	0.929	6.776	6.053	Yes
BPSS0254	20	1	24	8	1.22692	0.641647	0.836318	0.125346	1.238	0.464	1.659	4.035	Yes
wcbE	2935	555	1325	225	-1.22608	0.0824963	7.38115	0.00567391	181.654	257.745	91.614	113.486	Yes
BPSS1049	6	0	11	2	1.22606	0.698663	-0.47451	0.150719	0.371	0	0.761	1.009	Yes
BPSS0178	825	103	374	40	-1.22526	0.069887	5.20474	0.00445308	51.061	47.834	25.859	20.175	Yes
BPSS0811	1823	303	4795	628	1.22505	0.0520359	7.80209	0.00300027	112.83	140.715	331.54	316.751	Yes
BPSS1608	22	2	64	2	1.22459	0.533573	1.23455	0.0880985	1.362	0.929	4.425	1.009	Yes
BPSL0377	2	0	5	0	1.2237	0.878706	-1.36278	0.293383	0.124	0	0.346	0	Yes
BPSL2755	47	2	18	1	-1.22138	0.50816	0.883094	0.0802402	2.909	0.929	1.245	0.504	Yes
BPSS2176	341	32	169	9	-1.2201	0.20787	3.75358	0.0189313	21.105	14.861	11.685	4.539	Yes
wbiH	436	63	174	29	-1.21467	0.152088	4.40295	0.0126225	26.985	29.258	12.031	14.627	Yes
lcdH	23	4	45	10	1.21453	0.498592	1.44622	0.0771019	1.424	1.858	3.111	5.044	Yes
BPSS1105	733	53	1481	146	1.21358	0.0662156	5.90583	0.00415406	45.367	24.613	102.4	73.639	Yes
edd	565	42	1456	78	1.2133	0.135522	5.55202	0.0109438	34.969	19.505	100.672	39.342	Yes
BPSS1391	41	2	45	14	1.21251	0.56467	1.71747	0.0979377	2.538	0.929	3.111	7.061	Yes
BPSS0837	19710	711	6858	467	-1.2109	0.233698	9.09938	0.0224703	1219.9	330.192	474.181	235.545	Yes
BPSS1334	3309	369	1484	148	-1.21012	0.0437147	7.12776	0.0023558	204.802	171.366	102.608	74.648	Yes
BPSL0217	18	0	7	0	-1.20881	0.727276	-0.30048	0.162967	1.114	0	0.484	0	Yes
sctL	7	0	15	1	1.20733	0.673552	-0.336104	0.138898	0.433	0	1.037	0.504	Yes
BPSS1625	7	0	15	1	1.20729	0.673552	-0.336104	0.138731	0.433	0	1.037	0.504	Yes
BPSS0731	281	31	505	87	1.20618	0.128841	4.77437	0.0101877	17.392	14.397	34.917	43.881	Yes
BPSL1616	6897	397	2920	170	-1.20537	0.128854	7.78727	0.0102155	426.872	184.369	201.897	85.745	Yes
BPSS1288	10471	1672	5640	586	-1.20411	0.0645668	9.07444	0.00400832	648.076	776.485	389.965	295.567	Yes
hypothetical protein 30	20346	3002	8727	1282	-1.20348	0.083796	9.96689	0.00587172	1259.26	1394.14	603.409	646.615	Yes
BPSL2195	465	27	163	16	-1.20253	0.215092	3.9669	0.0198653	28.78	12.539	11.27	8.07	Yes
BPSS0228	136	21	65	8	-1.20224	0.276198	2.76951	0.029391	8.417	9.753	4.494	4.035	Yes
BPSS1356	374530	49875	161846	21227	-1.20033	0.210719	14.0869	0.0192943	23180.6	23162.2	11190.5	10706.5	Yes
BPSL1800	993	41	244	40	-1.19712	0.262175	4.8943	0.0268722	61.459	19.041	16.871	20.175	Yes
BPSS0099	6	1	14	2	1.19619	0.656062	-0.247701	0.130138	0.371	0.464	0.968	1.009	Yes
BPSL0068	303	36	970	46	1.19434	0.206149	4.93746	0.018707	18.753	16.719	67.068	23.201	Yes
BPSS0799	259	29	114	12	-1.1932	0.195771	3.48272	0.017284	16.03	13.468	7.882	6.053	Yes
BPSS0162	58	13	30	5	-1.19218	0.489992	1.80695	0.075124	3.59	6.037	2.074	2.522	Yes
pstB	1771	241	947	82	-1.19034	0.0544478	6.38044	0.00318392	109.612	111.922	65.478	41.359	Yes
BPSL0612	14	2	44	1	1.18946	0.609911	0.770567	0.113348	0.866	0.929	3.042	0.504	Yes
hypothetical protein 260	4	0	8	1	1.18926	0.793532	-0.856432	0.204698	0.248	0	0.553	0.504	Yes
BPSS0461	275	21	614	49	1.18763	0.143859	4.53111	0.0117821	17.02	9.753	42.454	24.715	Yes
BPSL1288	14	4	41	5	1.18754	0.520323	1.03072	0.0836949	0.866	1.858	2.835	2.522	Yes
BPSS1809	433	23	619	97	1.18742	0.182629	4.99358	0.0157949	26.799	10.681	42.799	48.925	Yes
hypothetical protein 521	620	155	306	64	-1.18543	0.245666	5.40346	0.0242648	38.373	71.983	21.158	32.28	Yes
hypothetical protein 96	557	104	236	47	-1.18273	0.210993	4.97675	0.019354	34.474	48.298	16.318	23.706	Yes
BPSL1407	9430	846	2928	497	-1.18244	0.071367	8.49768	0.00459414	583.646	392.887	202.45	250.677	Yes
hypothetical protein 347	36	3	41	14	1.18234	0.602908	1.66873	0.110508	2.228	1.393	2.835	7.061	Yes
BPSL0681	463	29	805	95	1.17979	0.11791	5.16051	0.00907571	28.656	13.468	55.66	47.916	Yes
BPSS1323	26	11	172	6	1.17814	0.644077	2.48877	0.125972	1.609	5.108	11.893	3.026	Yes
BPSS1635	481	39	992	98	1.1774	0.0887094	5.34377	0.00630629	29.77	18.112	68.59	49.429	Yes
BPSS0314	17	1	31	5	1.17521	0.492379	0.744723	0.075732	1.052	0.464	2.143	2.522	Yes
hypothetical protein 556	5	0	2	0	-1.17287	0.896872	-1.36492	0.315424	0.309	0	0.138	0	Yes
hypothetical protein 51	5	0	2	0	-1.17281	0.896872	-1.36492	0.315578	0.309	0	0.138	0	Yes
hypothetical protein 17	7555	921	3134	422	-1.17148	0.0533576	8.39624	0.00309396	467.598	427.717	216.693	212.848	Yes
BPSS0813	32	1	37	10	1.16908	0.622107	1.324	0.117763	1.981	0.464	2.558	5.044	Yes
hypothetical protein 443	55	9	31	2	-1.16856	0.438797	1.51741	0.0617373	3.404	4.18	2.143	1.009	Yes
hypothetical protein 421	67	8	189	11	1.16505	0.34714	2.77742	0.0419639	4.147	3.715	13.068	5.548	Yes
hypothetical protein 328	1	2	9	0	1.16497	0.865358	-0.872725	0.277203	0.062	0.929	0.622	0	Yes
trpD	1167	109	2675	230	1.16469	0.0600453	6.68512	0.00360528	72.229	50.62	184.957	116.007	Yes
BPSL0086	578	44	902	143	1.16192	0.111301	5.55729	0.00840454	35.774	20.434	62.367	72.126	Yes
dpnM_1	107	23	57	9	-1.16172	0.409503	2.6838	0.05507	6.622	10.681	3.941	4.539	Yes
BPSS0090	28	4	83	4	1.15944	0.488048	1.65599	0.0742762	1.733	1.858	5.739	2.018	Yes
BPSS1182	409	112	1160	213	1.15911	0.230443	6.05445	0.0219685	25.314	52.013	80.206	107.433	Yes
nosZ	470	82	1369	138	1.15875	0.0972486	5.8311	0.00707262	29.089	38.081	94.656	69.604	Yes
BPSS2113	18	2	41	4	1.15874	0.443469	0.942136	0.0627616	1.114	0.929	2.835	2.018	Yes
BPSL0324	7150	731	3728	257	-1.15794	0.0777263	8.19234	0.00524541	442.531	339.48	257.764	129.626	Yes
BPSL2933	104	7	282	9	1.15616	0.44687	3.1384	0.0634621	6.437	3.251	19.498	4.539	Yes
BPSS0067	86	24	67	6	-1.15597	0.48014	2.58622	0.0714902	5.323	11.146	4.633	3.026	Yes
BPSS0193	61	7	141	14	1.1553	0.306083	2.60028	0.0341429	3.775	3.251	9.749	7.061	Yes
BPSL3117	1581	296	781	123	-1.15213	0.112019	6.49998	0.00849544	97.852	137.464	54	62.039	Yes
BPSS1520	3	0	7	0	1.15143	0.853545	-1.11287	0.264666	0.186	0	0.484	0	Yes
BPSS0684	73	4	143	13	1.15137	0.34991	2.56927	0.0426999	4.518	1.858	9.887	6.557	Yes
BPSL1574	3	0	7	0	1.1513	0.853545	-1.11287	0.264971	0.186	0	0.484	0	Yes
BPSL3276	847	148	1721	336	1.15009	0.132039	6.68263	0.0105544	52.423	68.732	118.995	169.472	Yes
aceB	35076	2881	15372	1297	-1.14956	0.120854	10.345	0.00946242	2170.94	1337.95	1062.86	654.181	Yes
BPSL0072	2	1	6	1	1.14834	0.853545	-1.01536	0.262707	0.124	0.464	0.415	0.504	Yes
BPSL0496	209	11	82	6	-1.14818	0.383497	2.85485	0.0488614	12.936	5.108	5.67	3.026	Yes
hypothetical protein 265	3	1	10	0	1.14806	0.822021	-0.793111	0.224726	0.186	0.464	0.691	0	Yes
BPSL1660	276	14	90	11	-1.14797	0.332842	3.22183	0.0393737	17.082	6.502	6.223	5.548	Yes
phnD	38	4	21	0	-1.14543	0.561315	0.834024	0.0954373	2.352	1.858	1.452	0	Yes
BPSS1360	4768	446	2025	209	-1.14532	0.0616374	7.55325	0.0037356	295.103	207.125	140.014	105.415	Yes
BPSS1781	4214	431	1468	239	-1.14467	0.0770851	7.43702	0.00515698	260.815	200.159	101.502	120.547	Yes
hypothetical protein 554	27	3	61	6	1.14431	0.411566	1.46427	0.0556171	1.671	1.393	4.218	3.026	Yes
BPSS1034	790	81	1320	223	1.14396	0.0925247	6.16994	0.00660783	48.895	37.617	91.268	112.477	Yes
BPSS0024	14727	3725	7661	1548	-1.14098	0.266468	10.0157	0.0274403	911.491	1729.91	529.703	780.78	Yes
BPSS1319	15	0	19	5	1.14078	0.705933	0.365598	0.153328	0.928	0	1.314	2.522	Yes
hypothetical protein 125	104	4	42	2	-1.14029	0.561679	1.86717	0.0956832	6.437	1.858	2.904	1.009	Yes
BPSL1885	149	5	275	20	1.14005	0.386843	3.37395	0.04974	9.222	2.322	19.014	10.088	Yes
BPSS0144	415	52	1349	59	1.13824	0.235379	5.38705	0.0227676	25.685	24.149	93.274	29.758	Yes
hypothetical protein 654	35	4	13	3	-1.13819	0.529556	0.795343	0.0869148	2.166	1.858	0.899	1.513	Yes
BPSS2122	39	5	18	2	-1.13806	0.465512	0.954454	0.0675583	2.414	2.322	1.245	1.009	Yes
BPSL2086	671	36	270	19	-1.13791	0.26179	4.46046	0.0266721	41.53	16.719	18.669	9.583	Yes
BPSS2059	7	2	3	1	-1.13757	0.829355	-0.762127	0.235045	0.433	0.929	0.207	0.504	Yes
BPSL2122	534	58	1143	127	1.13614	0.0825688	5.64088	0.00569393	33.051	26.936	79.03	64.056	Yes
BPSL1273	10464	1168	5817	398	-1.13391	0.0942524	8.81143	0.00674665	647.643	542.425	402.203	200.743	Yes
hmpA	2631	371	6544	703	1.13261	0.0695511	8.13136	0.00442028	162.839	172.294	452.47	354.579	Yes
BPSL2651	12	1	27	2	1.13258	0.578215	0.365302	0.102573	0.743	0.464	1.867	1.009	Yes
BPSS0627	274	45	172	13	-1.13189	0.266786	3.84481	0.0276187	16.959	20.898	11.893	6.557	Yes
BPSS1592	85	15	265	19	1.13105	0.320429	3.33255	0.0367678	5.261	6.966	18.323	9.583	Yes
BPSL0684	677	64	1271	161	1.13049	0.086213	5.88822	0.0061147	41.901	29.722	87.88	81.205	Yes
BPSL0307	21	0	46	1	1.12793	0.737054	0.8238	0.168659	1.3	0	3.181	0.504	Yes
BPSS2242	50	0	79	7	1.12705	0.613931	1.77442	0.115445	3.095	0	5.462	3.531	Yes
BPSS1744	656	71	1264	170	1.12691	0.083796	5.92778	0.00587464	40.601	32.973	87.396	85.745	Yes
bsaW	83	16	37	8	-1.1236	0.506386	2.24307	0.0793795	5.137	7.43	2.558	4.035	Yes
BPSL0185	89	8	189	18	1.12207	0.288086	2.99135	0.0311498	5.508	3.715	13.068	9.079	Yes
BPSL0369	318	30	552	81	1.12028	0.166844	4.79903	0.0140198	19.682	13.932	38.167	40.855	Yes
BPSL2785	2282	279	1205	106	-1.11968	0.0741188	6.68654	0.00485895	141.239	129.569	83.317	53.464	Yes
BPSS0459	10	0	16	3	1.11791	0.685078	-0.0196714	0.143188	0.619	0	1.106	1.513	Yes
BPSL1042	158	15	416	22	1.11718	0.316152	3.82521	0.0359393	9.779	6.966	28.763	11.096	Yes
BPSL2207	1363	136	723	48	-1.11712	0.117688	5.80075	0.00900249	84.359	63.159	49.99	24.21	Yes
BPSS1487	36	3	57	11	1.11667	0.48836	1.70855	0.0746083	2.228	1.393	3.941	5.548	Yes
BPSL2191	1255	62	511	34	-1.11626	0.250591	5.3121	0.0250141	77.675	28.793	35.332	17.149	Yes
BPSL0184	76	5	167	11	1.11529	0.39464	2.66214	0.0516491	4.704	2.322	11.547	5.548	Yes
hypothetical protein 151	597	146	334	60	-1.11518	0.27228	5.34814	0.0286788	36.95	67.803	23.094	30.263	Yes
BPSS1829	7749	947	3962	381	-1.11512	0.0719179	8.45163	0.00465316	479.605	439.792	273.944	192.169	No (FC=-2.40, FDR=0.007)
BPSS1045	789	67	271	42	-1.11465	0.184961	4.928	0.0160269	48.833	31.115	18.738	21.184	Yes
pilV	221	24	449	54	1.11343	0.181787	4.36086	0.0156924	13.678	11.146	31.045	27.237	Yes
wcbG	4720	817	2108	378	-1.11328	0.134081	8.02304	0.0107397	292.133	379.419	145.753	190.656	Yes
BPSL0097	3953	1103	2347	444	-1.112	0.262175	8.22546	0.0268831	244.661	512.239	162.278	223.945	Yes
BPSL1599	58	3	127	7	1.11084	0.486485	2.24092	0.073152	3.59	1.393	8.781	3.531	Yes
BPSL0435	1373	176	632	80	-1.11001	0.0902243	5.99513	0.00642876	84.978	81.735	43.698	40.35	Yes
BPSS0714	2233	222	4849	460	1.10948	0.0716758	7.62101	0.00462576	138.206	103.098	335.273	232.015	Yes
BPSS1497	9	1	22	1	1.10809	0.673552	0.0718513	0.138574	0.557	0.464	1.521	0.504	Yes
wbiI	4713	398	1875	213	-1.10758	0.0794598	7.48352	0.00541446	291.699	184.833	129.643	107.433	Yes
BPSL0471	455	14	217	4	-1.10735	0.636074	3.76364	0.123394	28.161	6.502	15.004	2.018	Yes
BPSL0318	107	8	254	14	1.10717	0.357446	3.16829	0.0443807	6.622	3.715	17.562	7.061	Yes
hypothetical protein 149	47	13	84	28	1.10647	0.630966	2.75837	0.120922	2.909	6.037	5.808	14.123	Yes
BPSS0797	131	14	70	4	-1.10625	0.388449	2.5179	0.0502025	8.108	6.502	4.84	2.018	Yes
hypothetical protein 460	53	17	37	6	-1.10564	0.636074	2.00313	0.123439	3.28	7.895	2.558	3.026	Yes
BPSS1036	19	2	10	0	-1.1056	0.671488	0.00265431	0.137157	1.176	0.929	0.691	0	Yes
BPSS0278	6921	662	3050	316	-1.10422	0.0744346	8.11769	0.00490764	428.358	307.436	210.885	159.384	Yes
BPSL2104	3432	443	1876	168	-1.10365	0.0838249	7.32186	0.0058904	212.415	205.732	129.712	84.736	Yes
BPSS0748	2850	377	1439	158	-1.10175	0.0824045	7.0741	0.00564211	176.394	175.081	99.496	79.692	Yes
BPSL0735	205	15	426	34	1.10143	0.25973	4.04186	0.0262921	12.688	6.966	29.455	17.149	Yes
BPSS1819	2478	169	1165	73	-1.09945	0.163197	6.43753	0.0136332	153.37	78.484	80.551	36.82	Yes
BPSL2538	1051	34	334	33	-1.09897	0.386843	4.92261	0.049683	65.049	15.79	23.094	16.645	Yes
BPSL1260	1607	191	3511	387	1.09645	0.0757576	7.26345	0.00502569	99.461	88.701	242.76	195.195	Yes
BPSL1677	13	1	5	1	-1.09628	0.768538	-0.430067	0.18989	0.805	0.464	0.346	0.504	Yes
BPSS1054	13	1	5	1	-1.09582	0.768538	-0.430067	0.190714	0.805	0.464	0.346	0.504	Yes
BPSS0185	198	34	116	12	-1.09479	0.321348	3.42172	0.037072	12.255	15.79	8.021	6.053	Yes
hypothetical protein 9	33	8	71	15	1.0937	0.579751	2.11193	0.103035	2.042	3.715	4.909	7.566	Yes
BPSL2375	82	10	189	18	1.09282	0.311434	3.00631	0.0352499	5.075	4.644	13.068	9.079	Yes
BPSS2260	12	2	25	4	1.09108	0.605584	0.507543	0.111814	0.743	0.929	1.729	2.018	Yes
BPSS1931	429	59	755	140	1.09097	0.185983	5.45981	0.0161764	26.552	27.4	52.203	70.613	Yes
BPSS0685	66	3	131	9	1.09068	0.47765	2.35714	0.0704934	4.085	1.393	9.058	4.539	Yes
BPSL1446	526	40	241	18	-1.09	0.249574	4.29422	0.024798	32.555	18.576	16.663	9.079	Yes
BPSS0156	994	52	498	18	-1.08829	0.402607	5.01586	0.053549	61.521	24.149	34.433	9.079	Yes
BPSS0554	26	4	39	11	1.08811	0.658306	1.45366	0.132249	1.609	1.858	2.697	5.548	Yes
hypothetical protein 54	55	4	100	12	1.08768	0.410824	2.23114	0.0553821	3.404	1.858	6.914	6.053	Yes
BPSS0181	1037	170	496	78	-1.08631	0.155692	5.79507	0.0129807	64.183	78.949	34.295	39.342	Yes
hypothetical protein 65	4	1	12	0	1.08606	0.826518	-0.621725	0.22832	0.248	0.464	0.83	0	Yes
BPSL0117	6368	961	9574	2421	1.08599	0.250591	9.43143	0.0249812	394.131	446.293	661.973	1221.1	Yes
dadA	3534	567	2051	217	-1.08509	0.103676	7.54729	0.00774389	218.728	263.318	141.812	109.45	Yes
BPSL1270	90	11	35	7	-1.08316	0.481123	2.09304	0.0718062	5.57	5.108	2.42	3.531	Yes
oppD	196	16	81	9	-1.08225	0.340366	2.96167	0.040699	12.131	7.43	5.601	4.539	Yes
BPSL3339	9815	727	3809	422	-1.08087	0.105378	8.46925	0.00790553	607.475	337.623	263.365	212.848	Yes
BPSS1065	88	9	98	31	1.08018	0.533342	2.95144	0.0879574	5.447	4.18	6.776	15.636	Yes
BPSS1358	5102	432	2333	205	-1.07993	0.0965199	7.6073	0.00699717	315.775	200.623	161.31	103.398	Yes
hypothetical protein 39	214	9	95	4	-1.0795	0.536766	2.83983	0.0892994	13.245	4.18	6.569	2.018	Yes
hypothetical protein 120	5	0	1	1	-1.07874	0.922464	-1.31565	0.355919	0.309	0	0.069	0.504	Yes
BPSL0063	1991	111	980	44	-1.07821	0.302758	6.03114	0.033524	123.228	51.549	67.76	22.193	Yes
BPSL0423	144	17	81	5	-1.0775	0.389619	2.71306	0.0506728	8.913	7.895	5.601	2.522	Yes
BPSL3237	1326	104	1999	304	1.0769	0.11931	6.70207	0.00924383	82.069	48.298	138.216	153.332	Yes
BPSL1622	35994	6134	19117	2615	-1.0759	0.222136	10.9529	0.0208491	2227.76	2848.66	1321.8	1318.95	Yes
BPSS0175	510	31	241	13	-1.07577	0.351877	4.14856	0.0432857	31.565	14.397	16.663	6.557	Yes
BPSS0325	29	7	71	11	1.07565	0.56467	1.91466	0.0982275	1.795	3.251	4.909	5.548	Yes
ahcY	15381	2720	27377	6147	1.0753	0.305938	10.8342	0.0340766	951.968	1263.18	1892.92	3100.42	Yes
BPSS0518	24	3	37	9	1.07497	0.636074	1.26545	0.12309	1.485	1.393	2.558	4.539	Yes
BPSL0828	117	7	45	5	-1.07409	0.481123	2.1535	0.0718729	7.241	3.251	3.111	2.522	Yes
BPSS1075	270	54	743	87	1.07371	0.230898	5.08337	0.0220797	16.711	25.078	51.373	43.881	Yes
BPSL1259	503	126	1011	262	1.07227	0.350174	6.20727	0.0428417	31.132	58.515	69.903	132.148	Yes
glpF	720	32	1612	54	1.07089	0.457937	5.56532	0.0656339	44.563	14.861	111.458	27.237	Yes
BPSL1774	87	6	118	23	1.07065	0.454893	2.79106	0.0649741	5.385	2.786	8.159	11.601	Yes
hypothetical protein 263	16	3	10	0	-1.06742	0.728074	-0.0226469	0.163394	0.99	1.393	0.691	0	Yes
BPSS2291	1912	97	1002	32	-1.06554	0.424787	5.93623	0.0587108	118.338	45.047	69.281	16.14	Yes
bsaR	83	1	25	3	-1.06502	0.750631	1.47136	0.177992	5.137	0.464	1.729	1.513	Yes
BPSL1672	915	188	487	83	-1.06463	0.230941	5.82015	0.0221295	56.632	87.308	33.673	41.864	Yes
BPSS1250	4431	461	2882	126	-1.06418	0.240005	7.54421	0.0235877	274.246	214.091	199.269	63.552	Yes
BPSL0719	13408	759	4719	534	-1.06213	0.181051	8.781	0.0155991	829.854	352.484	326.285	269.339	Yes
hypothetical protein 627	35	6	19	2	-1.06199	0.570195	0.956883	0.10034	2.166	2.786	1.314	1.009	Yes
BPSL2495	1701	100	721	56	-1.05826	0.211879	5.8392	0.0195047	105.279	46.441	49.852	28.245	Yes
hypothetical protein 560	3356	322	1533	158	-1.05805	0.101769	7.09216	0.00758475	207.711	149.538	105.996	79.692	Yes
BPSS0387	10067	1375	5204	602	-1.05734	0.113322	8.93455	0.00861283	623.072	638.557	359.819	303.637	Yes
BPSL3240	99	4	53	0	-1.05706	0.755716	1.84995	0.180357	6.127	1.858	3.665	0	Yes
BPSL2742	5649	198	1804	190	-1.05651	0.324	7.34283	0.0378142	349.631	91.952	124.734	95.832	Yes
irlS2	119	12	229	27	1.0563	0.311434	3.40318	0.0351562	7.365	5.573	15.834	13.618	Yes
BPSL0457	1929	143	740	88	-1.05595	0.138629	6.14177	0.0112402	119.391	66.41	51.166	44.385	Yes
hypothetical protein 537	5	2	1	2	-1.05145	0.917931	-0.915647	0.347623	0.309	0.929	0.069	1.009	Yes
BPSL1808	6	0	13	0	1.04997	0.829067	-0.563868	0.233694	0.371	0	0.899	0	Yes
BPSS1628	6	0	13	0	1.04964	0.829067	-0.563868	0.234578	0.371	0	0.899	0	Yes
paaE	2072	219	4287	439	1.04957	0.0977684	7.51438	0.00723854	128.241	101.705	296.415	221.423	Yes
BPSS1811	586	39	707	139	1.04859	0.266468	5.4262	0.0274979	36.269	18.112	48.884	70.109	Yes
oppC	114	5	44	4	-1.04851	0.567446	2.04163	0.0989944	7.056	2.322	3.042	2.018	Yes
lipA2	51	7	108	13	1.04844	0.438797	2.3639	0.0617013	3.157	3.251	7.467	6.557	Yes
hypothetical protein 474	118	13	292	19	1.04786	0.362847	3.44422	0.0452296	7.303	6.037	20.19	9.583	Yes
BPSS0605	256	25	423	64	1.04779	0.249574	4.46116	0.0248099	15.844	11.61	29.247	32.28	Yes
BPSS1193	86836	3548	38014	2053	-1.04547	0.458753	11.3349	0.065826	5374.5	1647.71	2628.39	1035.49	Yes
BPSS1005	60	8	138	13	1.04511	0.418203	2.58221	0.0571537	3.714	3.715	9.542	6.557	Yes
BPSL1060	159	6	51	7	-1.04466	0.567716	2.4387	0.0994469	9.841	2.786	3.526	3.531	Yes
hypothetical protein 267	1784	313	686	170	-1.04462	0.272828	6.65206	0.0288246	110.416	145.359	47.432	85.745	Yes
BPSL2717	3405	476	1703	219	-1.04447	0.116515	7.3935	0.00887461	210.744	221.057	117.75	110.459	Yes
wcbR	34850	2700	16565	1293	-1.04442	0.217746	10.3336	0.0202944	2156.95	1253.89	1145.35	652.163	Yes
BPSS1929	220	7	381	25	1.04192	0.488048	3.81214	0.07429	13.616	3.251	26.343	12.61	Yes
BPSL1776	67	1	27	1	-1.04135	0.778295	1.24046	0.196164	4.147	0.464	1.867	0.504	Yes
BPSL0788	131	3	238	12	1.0406	0.591931	3.07245	0.106472	8.108	1.393	16.456	6.053	Yes
hypothetical protein 503	35	2	80	3	1.04046	0.645348	1.58424	0.126458	2.166	0.929	5.531	1.513	Yes
bsaX	25	4	12	2	-1.03963	0.656558	0.502904	0.130344	1.547	1.858	0.83	1.009	Yes
BPSS0137	51	0	55	10	1.03846	0.733057	1.67961	0.1663	3.157	0	3.803	5.044	Yes
BPSS0935	421	59	809	123	1.0365	0.20502	5.4109	0.0183696	26.057	27.4	55.936	62.039	Yes
BPSS0553	12	0	4	1	-1.03598	0.842134	-0.626002	0.249498	0.743	0	0.277	0.504	Yes
alc2	108	7	47	4	-1.035	0.50874	2.08113	0.0812484	6.684	3.251	3.25	2.018	Yes
BPSS1297	180	8	299	27	1.0348	0.409019	3.6286	0.0548709	11.141	3.715	20.674	13.618	Yes
oxa	207	19	417	39	1.03473	0.278145	4.12133	0.0297053	12.812	8.824	28.833	19.671	Yes
BPSS1037	5	0	9	1	1.03452	0.839947	-0.734238	0.24765	0.309	0	0.622	0.504	Yes
hypothetical protein 497	5	0	9	1	1.03444	0.839947	-0.734238	0.247549	0.309	0	0.622	0.504	Yes
BPSL1202	228	21	528	34	1.0339	0.312631	4.26297	0.0354366	14.111	9.753	36.507	17.149	Yes
hyi	75	8	32	5	-1.03375	0.50874	1.79129	0.0807707	4.642	3.715	2.213	2.522	Yes
BPSL1898	204	38	425	73	1.03352	0.331602	4.58092	0.0391211	12.626	17.647	29.386	36.82	Yes
BPSS2263	45	3	75	10	1.03351	0.51073	1.90261	0.0816498	2.785	1.393	5.186	5.044	Yes
BPSL1306	10500	1136	5275	521	-1.03329	0.11791	8.82651	0.00909301	649.871	527.564	364.728	262.782	Yes
BPSS1884	485	72	1057	134	1.03317	0.168224	5.65833	0.0141908	30.018	33.437	73.084	67.587	Yes
BPSS0262	53	3	107	7	1.03237	0.533342	2.09105	0.087973	3.28	1.393	7.398	3.531	Yes
BPSS1652	3521	410	1905	173	-1.03201	0.11791	7.30438	0.00909673	217.923	190.406	131.717	87.258	Yes
BPSL1566	402	26	866	47	1.03178	0.349496	4.87975	0.0425922	24.881	12.075	59.878	23.706	Yes
BPSL2110	5015	428	2354	212	-1.03175	0.122742	7.60316	0.00963038	310.391	198.765	162.762	106.929	Yes
BPSL3352	46	4	19	3	-1.03032	0.579319	1.07887	0.102863	2.847	1.858	1.314	1.513	Yes
BPSS1836	15543	2849	13228	742	-1.03006	0.299951	9.82079	0.0329671	961.995	1323.09	914.62	374.25	Yes
BPSL3089	18875	2906	9740	1336	-1.02783	0.199705	9.94962	0.0177952	1168.22	1349.56	673.45	673.852	Yes
BPSS1951	846	6	290	16	-1.02781	0.793876	4.406	0.204938	52.361	2.786	20.051	8.07	Yes
BPSS2007	381	66	744	133	1.02667	0.266786	5.42907	0.0275779	23.581	30.651	51.442	67.083	Yes
BPSS0781	88	5	46	1	-1.02649	0.656832	1.77594	0.130506	5.447	2.322	3.181	0.504	Yes
BPSS1521	20	3	39	6	1.02499	0.594429	1.0922	0.107202	1.238	1.393	2.697	3.026	Yes
BPSS1918	24737	1329	10407	812	-1.02449	0.276198	9.65006	0.0293955	1531.03	617.195	719.569	409.557	Yes
BPSL1400	1344	171	868	56	-1.02379	0.192073	5.98215	0.016832	83.183	79.413	60.016	28.245	Yes
BPSS0921	375	56	219	22	-1.02353	0.288086	4.26349	0.0311496	23.21	26.007	15.142	11.096	Yes
hypothetical protein 296	3	0	5	1	1.02334	0.90699	-1.14291	0.328085	0.186	0	0.346	0.504	Yes
BPSL3375	11	0	5	0	-1.02264	0.853545	-0.725685	0.261703	0.681	0	0.346	0	Yes
clpS	7342	2301	4396	1027	-1.0222	0.445332	9.27154	0.0631708	454.415	1068.6	303.952	517.998	Yes
BPSS0780	113	3	48	2	-1.02163	0.716486	1.94354	0.157263	6.994	1.393	3.319	1.009	Yes
betA	2069	270	5065	434	1.02129	0.131029	7.64784	0.0104308	128.056	125.389	350.208	218.901	Yes
BPSL1834	1326	150	681	68	-1.0207	0.150686	5.88062	0.0124399	82.069	69.661	47.086	34.298	Yes
BPSS0027	2035	177	1062	76	-1.02039	0.172027	6.32071	0.0146244	125.951	82.2	73.43	38.333	Yes
BPSL1067	10374	1224	4333	674	-1.01899	0.15314	8.87765	0.0127429	642.073	568.432	299.596	339.952	Yes
BPSL0837	112	11	51	6	-1.01887	0.471116	2.29855	0.068989	6.932	5.108	3.526	3.026	Yes
oppF	163	6	49	8	-1.01854	0.609911	2.47221	0.11344	10.088	2.786	3.388	4.035	Yes
BPSS0060	8	1	14	3	1.01844	0.761191	-0.0844147	0.184738	0.495	0.464	0.968	1.513	Yes
BPSL1889	90	6	161	16	1.01744	0.436053	2.81923	0.0610689	5.57	2.786	11.132	8.07	Yes
BPSL0218	863	87	354	51	-1.01722	0.209262	5.19131	0.0190924	53.413	40.403	24.477	25.723	Yes
hypothetical protein 104	154	18	282	39	1.01537	0.332842	3.82221	0.0394176	9.531	8.359	19.498	19.671	Yes
hxuA	8533	1518	4616	691	-1.01433	0.206149	8.93386	0.0186961	528.129	704.967	319.163	348.527	Yes
BPSS1679	69491	7789	33449	3856	-1.01163	0.254698	11.5853	0.0255324	4300.97	3617.25	2312.76	1944.89	Yes
BPSL3340	14130	1689	6544	866	-1.0104	0.165744	9.33571	0.0138731	874.541	784.38	452.47	436.793	Yes
BPSS1048b	14	5	11	1	-1.0103	0.829067	0.174401	0.232386	0.866	2.322	0.761	0.504	Yes
BPSS1119	204	20	360	46	1.00981	0.302744	4.11734	0.0334233	12.626	9.288	24.891	23.201	Yes
BPSL0709	14	0	27	1	1.00796	0.768538	0.288225	0.189165	0.866	0	1.867	0.504	Yes
BPSL0595	2275	229	821	147	-1.00787	0.179017	6.58399	0.0153653	140.805	106.349	56.766	74.144	Yes
hypothetical protein 66	7	0	2	1	-1.00765	0.907339	-1.06763	0.329496	0.433	0	0.138	0.504	Yes
BPSS2031	39	1	14	2	-1.00736	0.741086	0.669424	0.171177	2.414	0.464	0.968	1.009	Yes
BPSS1655	54	3	30	0	-1.00731	0.747546	1.15956	0.175688	3.342	1.393	2.074	0	Yes
add	873	70	431	33	-1.00708	0.257227	5.06693	0.0259582	54.032	32.508	29.801	16.645	Yes
hypothetical protein 322	50	5	20	4	-1.00607	0.609911	1.24211	0.114121	3.095	2.322	1.383	2.018	Yes
BPSS0012	514	42	265	18	-1.00577	0.326852	4.32573	0.0382264	31.813	19.505	18.323	9.079	Yes
BPSL0062	842	47	366	28	-1.00577	0.347807	4.83725	0.0422724	52.113	21.827	25.306	14.123	Yes
BPSL2017	145	9	61	6	-1.00212	0.50874	2.46874	0.0811081	8.974	4.18	4.218	3.026	Yes
BPSS0860	4170	539	6621	1240	1.00195	0.210719	8.63902	0.0192798	258.092	250.314	457.794	625.431	Yes
BPSS1321	13	2	25	4	1.00175	0.675421	0.531035	0.139731	0.805	0.929	1.729	2.018	Yes
BPSL0500A	162	9	265	27	1.00084	0.41648	3.53644	0.0564857	10.027	4.18	18.323	13.618	No (FC=3.44, FDR=0.00)
BPSL2081	55	2	104	6	1.00072	0.629086	2.02597	0.120157	3.404	0.929	7.191	3.026	Yes
cobW	2128	137	4674	216	0.998981	0.335028	7.21971	0.0398961	131.707	63.624	323.173	108.946	Yes
fdsB	1523	72	612	51	-0.998104	0.327484	5.60654	0.0383965	94.262	33.437	42.315	25.723	Yes
hypothetical protein 152	23	9	19	3	-0.997959	0.827805	0.966573	0.229156	1.424	4.18	1.314	1.513	Yes
BPSL1375	11422	1252	19444	2793	0.997797	0.206149	9.96658	0.0186963	706.936	581.435	1344.41	1408.73	Yes
wbiF	2070	279	1131	125	-0.996961	0.142573	6.66142	0.0116534	128.117	129.569	78.2	63.048	Yes
BPSS1484	1839	230	816	125	-0.996541	0.171556	6.43557	0.0145282	113.82	106.813	56.42	63.048	Yes
BPSS0877	351	27	723	50	0.996384	0.311434	4.74897	0.0351843	21.724	12.539	49.99	25.219	Yes
BPSL1269	265	12	90	12	-0.996228	0.506386	3.17638	0.0793188	16.402	5.573	6.223	6.053	Yes
BPSS1920	38161	2624	17407	1449	-0.995766	0.276196	10.4117	0.0292257	2361.88	1218.6	1203.57	730.847	Yes
BPSL1591	9563	1104	22851	1717	0.995737	0.211489	9.74693	0.0194341	591.878	512.703	1579.98	866.021	Yes
BPSS0139	541	72	1156	129	0.99519	0.180763	5.70747	0.0155447	33.484	33.437	79.929	65.065	Yes
pcm	4602	421	8854	846	0.995186	0.150133	8.53035	0.0123451	284.829	195.515	612.19	426.706	Yes
BPSL2016	92	9	174	19	0.994928	0.404143	2.98951	0.053952	5.694	4.18	12.031	9.583	Yes
BPSL1263	239	28	389	65	0.994789	0.321348	4.43824	0.0372143	14.792	13.003	26.897	32.785	Yes
BPSL1578	13819	1540	8027	628	-0.99381	0.195771	9.25691	0.0172392	855.292	715.184	555.009	316.751	Yes
glpK	3870	268	9286	337	0.993803	0.407009	8.11367	0.0544012	239.524	124.461	642.06	169.976	Yes
BPSS0239	463	22	213	12	-0.993637	0.494692	3.94514	0.0761687	28.656	10.217	14.727	6.053	Yes
BPSS1453	50205	4375	17856	2928	-0.993526	0.288086	10.9498	0.0311916	3107.31	2031.77	1234.61	1476.83	Yes
BPSS0438	744	84	453	30	-0.993229	0.27228	5.05454	0.0286145	46.048	39.01	31.322	15.131	Yes
BPSL1741	2103	320	4220	614	0.992077	0.17766	7.77504	0.0152197	130.16	148.61	291.782	309.689	Yes
BPSS1137	115	19	246	33	0.991303	0.409204	3.61763	0.0549627	7.118	8.824	17.009	16.645	Yes
BPSS1841	968	46	483	21	-0.990698	0.48836	4.97109	0.0747138	59.912	21.363	33.396	10.592	Yes
hypothetical protein 164	4	2	2	1	-0.988376	0.929807	-1.04342	0.363896	0.248	0.929	0.138	0.504	Yes
BPSL0590	13277	2010	5962	1069	-0.988102	0.255085	9.44117	0.0256472	821.746	933.454	412.229	539.182	Yes
BPSL0374	369	17	682	40	0.987764	0.452396	4.59161	0.0644792	22.838	7.895	47.155	20.175	Yes
BPSS2235	31	1	52	5	0.986946	0.641647	1.28094	0.125386	1.919	0.464	3.595	2.522	Yes
hypothetical protein 178	25	2	14	0	-0.986448	0.743369	0.296204	0.173359	1.547	0.929	0.968	0	Yes
ftsL	234	30	378	68	0.985985	0.343292	4.46149	0.0413862	14.483	13.932	26.136	34.298	Yes
BPSL1604	9	1	23	0	0.9836	0.826518	0.0314284	0.227971	0.557	0.464	1.59	0	Yes
BPSL0355	115	14	82	2	-0.983394	0.608118	2.4513	0.112559	7.118	6.502	5.67	1.009	Yes
hypothetical protein 43	14	3	44	1	0.983033	0.779925	0.822809	0.198162	0.866	1.393	3.042	0.504	Yes
BPSL0212A	8890	559	4946	219	-0.98177	0.37684	8.2685	0.0473982	550.224	259.603	341.98	110.459	Yes
BPSS0388	7602	1246	3895	612	-0.980478	0.221499	8.70656	0.0207168	470.507	578.649	269.311	308.681	Yes
hypothetical protein 371	8	2	4	1	-0.979909	0.866951	-0.641691	0.279185	0.495	0.929	0.277	0.504	Yes
BPSL1890	289	36	673	55	0.977792	0.288713	4.74599	0.0313541	17.887	16.719	46.533	27.741	Yes
BPSL0790	541	56	881	129	0.977429	0.225894	5.52097	0.0214014	33.484	26.007	60.915	65.065	Yes
hypothetical protein 567	49	5	89	11	0.97604	0.519795	2.12512	0.0833783	3.033	2.322	6.154	5.548	Yes
BPSL1793	31	2	45	8	0.97478	0.654516	1.36714	0.129295	1.919	0.929	3.111	4.035	Yes
BPSS1842	1174	40	519	27	-0.974303	0.536766	5.13142	0.0893495	72.662	18.576	35.885	13.618	Yes
BPSS1567	574	50	1106	98	0.973499	0.225894	5.49806	0.0214567	35.526	23.22	76.472	49.429	Yes
hypothetical protein 165	5	1	3	0	-0.973377	0.922464	-1.14439	0.353999	0.309	0.464	0.207	0	Yes
hypothetical protein 176	5	1	3	0	-0.973225	0.922464	-1.14439	0.353933	0.309	0.464	0.207	0	Yes
BPSS1611	15	3	40	2	0.971721	0.719128	0.821721	0.159376	0.928	1.393	2.766	1.009	Yes
BPSL0234	232	11	114	5	-0.970806	0.594907	3.01479	0.107452	14.359	5.108	7.882	2.522	Yes
BPSS1152	257	22	437	51	0.970436	0.318625	4.34532	0.0363248	15.906	10.217	30.215	25.723	Yes
BPSS1192	10366	683	4722	396	-0.969509	0.235379	8.51881	0.0228247	641.577	317.189	326.492	199.734	Yes
BPSS1153	153	2	207	18	0.96734	0.673552	3.13043	0.13907	9.47	0.929	14.313	9.079	Yes
BPSL1401	641	33	326	15	-0.967089	0.506999	4.43377	0.0795672	39.673	15.325	22.541	7.566	Yes
BPSL1038a	21	1	11	0	-0.965979	0.799249	0.0266707	0.208356	1.3	0.464	0.761	0	Yes
BPSL0337	36	4	82	5	0.96497	0.613931	1.75191	0.115287	2.228	1.858	5.67	2.522	Yes
asnO	147	29	93	12	-0.964755	0.501287	3.14268	0.0782421	9.098	13.468	6.43	6.053	Yes
aqpZ	18063	1261	9111	634	-0.96417	0.287875	9.35237	0.0310274	1117.96	585.615	629.96	319.777	Yes
BPSS0427	4222	276	2329	115	-0.964033	0.347807	7.22395	0.0421206	261.31	128.176	161.033	58.004	Yes
BPSS0277	5746	284	2128	229	-0.963924	0.301418	7.53215	0.0331782	355.634	131.891	147.136	115.503	Yes
BPSL1605	24	3	70	1	0.96354	0.802828	1.32979	0.213824	1.485	1.393	4.84	0.504	Yes
BPSS0796	30	1	49	5	0.962827	0.658306	1.23072	0.132391	1.857	0.464	3.388	2.522	Yes
BPSS0566	31	6	67	9	0.962708	0.620705	1.79119	0.117126	1.919	2.786	4.633	4.539	Yes
BPSS0244	210	13	105	6	-0.961982	0.535721	2.97295	0.0889797	12.997	6.037	7.26	3.026	Yes
BPSS0331	1184	42	507	31	-0.961312	0.50874	5.1601	0.0810902	73.281	19.505	35.055	15.636	Yes
metK	10859	1428	18417	3002	0.961238	0.26871	10.0066	0.0279934	672.09	663.171	1273.4	1514.15	Yes
BPSS2111	287	35	483	75	0.959122	0.321521	4.70583	0.037287	17.763	16.254	33.396	37.829	Yes
BPSS0378	2178	235	1160	112	-0.958695	0.16806	6.5822	0.0141495	134.802	109.135	80.206	56.491	Yes
BPSS1126	247	55	152	25	-0.957991	0.500199	4.01673	0.0778357	15.287	25.542	10.51	12.61	Yes
BPSS1038	21	0	30	4	0.95742	0.742664	0.690661	0.172257	1.3	0	2.074	2.018	Yes
BPSS1197	101458	5223	46287	3203	-0.956924	0.463438	11.6876	0.0671055	6279.49	2425.59	3200.41	1615.53	Yes
BPSL2283	181	17	272	43	0.956123	0.408898	3.88562	0.0547207	11.203	7.895	18.807	21.688	Yes
BPSL2951	27	1	14	0	-0.955443	0.801314	0.283636	0.212976	1.671	0.464	0.968	0	Yes
tdh	1709	237	4373	326	0.955112	0.221258	7.37575	0.020658	105.774	110.064	302.361	164.428	Yes
BPSS1812	1705	85	1772	332	0.95447	0.358434	6.74867	0.0445621	105.527	39.474	122.521	167.454	Yes
BPSL1615	3383	127	1654	70	-0.954095	0.53037	6.66732	0.0871352	209.382	58.979	114.362	35.307	Yes
BPSL1129	66	4	29	3	-0.953451	0.647083	1.45337	0.127218	4.085	1.858	2.005	1.513	Yes
BPSL1339	406	29	627	75	0.953216	0.324	4.88519	0.0378138	25.128	13.468	43.353	37.829	Yes
BPSS1554	191	18	311	42	0.952747	0.383497	3.9643	0.0487104	11.821	8.359	21.503	21.184	Yes
dppD	4454	672	8861	1237	0.951693	0.221704	8.82538	0.0207722	275.669	312.08	612.674	623.918	Yes
BPSL2376	459	44	795	94	0.951504	0.25624	5.2211	0.0258128	28.409	20.434	54.968	47.412	Yes
BPSS0184	264	41	168	16	-0.950797	0.418203	3.80924	0.0571625	16.34	19.041	11.616	8.07	Yes
wcbH	10572	1832	5073	970	-0.950714	0.322928	9.24128	0.037503	654.327	850.79	350.761	489.249	Yes
BPSS2213	5	0	10	0	0.950147	0.884206	-0.779994	0.298791	0.309	0	0.691	0	Yes
BPSS2290	151	15	79	7	-0.949533	0.48836	2.73297	0.0746371	9.346	6.966	5.462	3.531	Yes
BPSS1320	64	11	139	17	0.949496	0.522945	2.76224	0.0842299	3.961	5.108	9.611	8.574	Yes
BPSS1396	4	1	9	1	0.949197	0.872543	-0.687012	0.287516	0.248	0.464	0.622	0.504	Yes
BPSS0164	61	5	40	0	-0.94805	0.767666	1.43989	0.18761	3.775	2.322	2.766	0	Yes
BPSS1270	94	9	38	7	-0.94746	0.600266	2.07905	0.109555	5.818	4.18	2.627	3.531	Yes
BPSS0683	8672	1210	14784	2483	0.947388	0.27635	9.7202	0.0294683	536.732	561.93	1022.21	1252.38	Yes
radA	693	53	1415	90	0.947169	0.308046	5.67611	0.0345132	42.891	24.613	97.837	45.394	Yes
BPSS1378	3	0	6	0	0.946279	0.931836	-1.19125	0.367611	0.186	0	0.415	0	Yes
BPSL1396	3	0	6	0	0.94621	0.931836	-1.19125	0.36781	0.186	0	0.415	0	Yes
BPSL0067	400	50	882	79	0.945711	0.27117	5.1942	0.0283829	24.757	23.22	60.984	39.846	Yes
BPSL1609	115	5	231	9	0.945703	0.658657	2.9865	0.132702	7.118	2.322	15.972	4.539	Yes
hypothetical protein 266	6	0	12	0	0.945698	0.870266	-0.614728	0.285225	0.371	0	0.83	0	Yes
crcB	1171	108	589	56	-0.944368	0.237057	5.59176	0.0231815	72.476	50.156	40.725	28.245	Yes
BPSL2282	131	9	290	12	0.94153	0.586836	3.3072	0.105256	8.108	4.18	20.051	6.053	Yes
BPSS0182	1218	99	578	56	-0.940238	0.257227	5.57379	0.0259966	75.385	45.976	39.965	28.245	Yes
BPSS0900	16	4	13	0	-0.93913	0.831855	0.151239	0.240103	0.99	1.858	0.899	0	Yes
BPSS0002	1629	316	1013	143	-0.938323	0.276198	6.64468	0.0294068	100.823	146.752	70.042	72.126	Yes
BPSL2694	8803	424	4042	269	-0.9383	0.386221	8.14168	0.0494596	544.84	196.908	279.475	135.678	Yes
hypothetical protein 269	61	3	108	8	0.937695	0.622138	2.17458	0.118007	3.775	1.393	7.467	4.035	Yes
BPSL2699	487	50	267	23	-0.937598	0.348095	4.40628	0.0423644	30.142	23.22	18.461	11.601	Yes
BPSL2022	18	1	44	0	0.936629	0.856504	0.737737	0.269087	1.114	0.464	3.042	0	Yes
BPSS1421	2152	162	961	100	-0.936093	0.225894	6.34588	0.02138	133.193	75.234	66.446	50.438	Yes
BPSL2404	124	9	60	5	-0.935706	0.574269	2.33365	0.101315	7.675	4.18	4.149	2.522	Yes
BPSL1053	221	11	374	28	0.934703	0.501287	3.88072	0.0783338	13.678	5.108	25.859	14.123	Yes
BPSL1876	1196	127	541	75	-0.933984	0.239477	5.72062	0.0234574	74.023	58.979	37.406	37.829	Yes
BPSL0362	271	23	160	8	-0.93379	0.50874	3.46946	0.0805655	16.773	10.681	11.063	4.035	Yes
BPSL0706	920	79	520	34	-0.93372	0.331602	5.20465	0.0391298	56.941	36.688	35.954	17.149	Yes
hypothetical protein 442	93	5	166	12	0.932684	0.570195	2.74587	0.100403	5.756	2.322	11.478	6.053	Yes
BPSS1494	57	3	72	13	0.931437	0.658306	2.06369	0.13181	3.528	1.393	4.978	6.557	Yes
nadX	21	5	15	1	-0.931241	0.791963	0.479722	0.203895	1.3	2.322	1.037	0.504	Yes
BPSS0155	85	6	51	1	-0.931048	0.727276	1.82483	0.162916	5.261	2.786	3.526	0.504	Yes
hypothetical protein 250	1	0	1	1	0.930423	0.993412	-1.7406	0.539498	0.062	0	0.069	0.504	Yes
BPSS1079	1	0	1	1	0.930423	0.993412	-1.7406	0.539498	0.062	0	0.069	0.504	Yes
BPSS0779	65	11	45	3	-0.930273	0.65295	1.85238	0.128879	4.023	5.108	3.111	1.513	Yes
BPSS1996	87	16	155	30	0.929817	0.564862	3.24181	0.0983536	5.385	7.43	10.717	15.131	Yes
BPSL3161	1506	216	2407	451	0.929013	0.27997	7.20239	0.0300378	93.21	100.312	166.427	227.475	Yes
BPSS1194	55529	2130	26719	1312	-0.928533	0.591931	10.7052	0.106557	3436.83	989.183	1847.42	661.747	Yes
cysH	211	16	131	4	-0.928389	0.609911	3.07358	0.113845	13.059	7.43	9.058	2.018	Yes
BPSL0763	4961	877	2712	439	-0.928299	0.288713	8.17445	0.031335	307.049	407.283	187.515	221.423	Yes
hypothetical protein 78	32	0	15	0	-0.926938	0.876675	0.369295	0.290789	1.981	0	1.037	0	Yes
ureE	2	0	4	0	0.926579	0.969584	-1.45804	0.442976	0.124	0	0.277	0	Yes
sctT	2	0	4	0	0.926562	0.969584	-1.45804	0.443025	0.124	0	0.277	0	Yes
BPSS2227A	2	0	4	0	0.926492	0.969584	-1.45804	0.443221	0.124	0	0.277	0	Yes
BPSS1491	2	0	4	0	0.92642	0.969584	-1.45804	0.44342	0.124	0	0.277	0	Yes
BPSL1899	672	156	1362	278	0.926366	0.41652	6.45832	0.0566958	41.592	72.447	94.172	140.218	Yes
BPSL2408	2792	360	6115	573	0.926253	0.202414	8.00817	0.0181029	172.804	167.186	422.808	289.01	Yes
nagZ	421	39	816	70	0.926185	0.311434	5.06142	0.0352219	26.057	18.112	56.42	35.307	Yes
BPSS0636	4801	622	8584	1207	0.925926	0.229794	8.79404	0.021869	297.146	288.86	593.521	608.787	Yes
BPSS0238	621	30	295	18	-0.925236	0.519795	4.37934	0.0834397	38.435	13.932	20.397	9.079	Yes
hypothetical protein 222	118	8	37	9	-0.924799	0.690216	2.25207	0.146387	7.303	3.715	2.558	4.539	Yes
BPSS1377	14	1	24	3	0.924034	0.742664	0.403554	0.172111	0.866	0.464	1.659	1.513	Yes
phbA	32930	3521	20335	1470	-0.923072	0.331589	10.5038	0.0389977	2038.12	1635.17	1406.02	741.439	Yes
BPSS0996	2224	485	5635	739	0.923063	0.320429	8.1331	0.0368193	137.649	225.237	389.619	372.737	Yes
BPSL0048	11	0	4	1	-0.922791	0.893561	-0.680351	0.308694	0.681	0	0.277	0.504	Yes
BPSS0394	3783	604	1774	337	-0.921697	0.302758	7.69709	0.033521	234.139	280.501	122.659	169.976	Yes
BPSS1191	16223	1119	8028	624	-0.921395	0.311434	9.20549	0.0350527	1004.08	519.669	555.078	314.733	Yes
ilvE	2264	271	3592	575	0.92036	0.235379	7.64565	0.0227562	140.125	125.854	248.361	290.019	Yes
BPSL1291	352	54	201	26	-0.920323	0.411355	4.23064	0.0555212	21.786	25.078	13.898	13.114	Yes
cysD	222	48	161	19	-0.919812	0.523862	3.84373	0.0849201	13.74	22.291	11.132	9.583	Yes
BPSL1376	4005	366	1833	219	-0.919379	0.215092	7.36164	0.0198709	247.879	169.972	126.739	110.459	Yes
BPSL2365	286	34	579	57	0.919325	0.337928	4.65991	0.0403521	17.701	15.79	40.034	28.75	Yes
BPSS0713	2149	176	4241	301	0.918669	0.270464	7.31506	0.0282647	133.007	81.735	293.234	151.818	Yes
BPSS0666	2634	458	1941	174	-0.918277	0.266468	7.24731	0.0274352	163.025	212.698	134.206	87.762	Yes
BPSL0610	38	1	75	2	0.917486	0.822445	1.49169	0.225381	2.352	0.464	5.186	1.009	Yes
BPSL1363	1102	119	628	55	-0.916938	0.266786	5.61622	0.0276618	68.206	55.264	43.422	27.741	Yes
BPSL1754	1360	139	2809	226	0.916126	0.237057	6.79683	0.0231802	84.174	64.552	194.222	113.99	Yes
BPSL1457	447	30	253	12	-0.914857	0.533342	4.06176	0.0878432	27.666	13.932	17.493	6.053	Yes
BPSS0717	327	36	214	12	-0.914399	0.483113	3.88805	0.0722493	20.239	16.719	14.797	6.053	Yes
BPSS1877	57	7	35	2	-0.913971	0.658306	1.50154	0.131863	3.528	3.251	2.42	1.009	Yes
BPSL1486	3072	263	1508	148	-0.913763	0.235441	6.94015	0.0228692	190.134	122.139	104.267	74.648	Yes
BPSL0500	275	33	128	20	-0.913454	0.46672	3.70675	0.0680395	17.02	15.325	8.85	10.088	Yes
BPSL1952	21	3	12	1	-0.91317	0.768538	0.267727	0.190718	1.3	1.393	0.83	0.504	Yes
BPSS1512	5	2	4	0	-0.912869	0.931836	-0.944405	0.365744	0.309	0.929	0.277	0	Yes
BPSS0538	480	167	1323	258	0.911906	0.541585	6.37884	0.0903972	29.708	77.556	91.476	130.13	Yes
BPSS0274	409	58	990	78	0.911512	0.321348	5.29728	0.0371635	25.314	26.936	68.451	39.342	Yes
hypothetical protein 520	5004	1111	2564	590	-0.911483	0.443469	8.40406	0.0628339	309.71	515.954	177.282	297.584	Yes
rsmA	245	26	508	41	0.910438	0.389446	4.3623	0.0505866	15.164	12.075	35.125	20.68	Yes
BPSL2003	89	11	190	16	0.910235	0.506999	3.0129	0.0797306	5.508	5.108	13.137	8.07	Yes
BPSS2026	1199	112	631	58	-0.907802	0.267551	5.64582	0.0277849	74.209	52.013	43.629	29.254	Yes
BPSL2971	813	28	382	19	-0.907742	0.636074	4.64564	0.122758	50.319	13.003	26.413	9.583	Yes
BPSS1919	6673	696	3363	381	-0.906986	0.217133	8.18996	0.0201131	413.009	323.226	232.527	192.169	Yes
BPSL0148	40	4	51	12	0.906336	0.733057	1.76403	0.166304	2.476	1.858	3.526	6.053	Yes
BPSL1277	140	3	61	3	-0.906253	0.799249	2.21705	0.20873	8.665	1.393	4.218	1.513	Yes
pilS	256	67	715	92	0.905597	0.479074	5.15043	0.0710241	15.844	31.115	49.437	46.403	Yes
oprM	25	1	41	4	0.905528	0.713706	1.00266	0.156302	1.547	0.464	2.835	2.018	Yes
BPSL1601	17	1	32	2	0.904849	0.755454	0.594427	0.18017	1.052	0.464	2.213	1.009	Yes
BPSL1308	441	28	238	13	-0.902755	0.535004	4.02217	0.0886039	27.295	13.003	16.456	6.557	Yes
BPSL2235	212	23	400	41	0.902455	0.402915	4.16271	0.053656	13.121	10.681	27.657	20.68	Yes
BPSS0625	318	31	557	61	0.901997	0.350174	4.67569	0.0429043	19.682	14.397	38.513	30.767	Yes
fsr	1345	66	480	62	-0.901655	0.424787	5.48036	0.0587256	83.245	30.651	33.189	31.272	Yes
BPSS2146	606	71	1317	106	0.901601	0.283324	5.71812	0.0304904	37.507	32.973	91.061	53.464	Yes
BPSL0311	1097	186	732	80	-0.901115	0.299424	5.96435	0.0328116	67.896	86.379	50.612	40.35	Yes
fliR	17	3	12	0	-0.899944	0.829067	0.0776118	0.234015	1.052	1.393	0.83	0	Yes
BPSL1610	42	4	90	5	0.89986	0.688783	1.86465	0.14529	2.599	1.858	6.223	2.522	Yes
rhlE1	441	34	686	79	0.899623	0.352361	5.00695	0.0434238	27.295	15.79	47.432	39.846	Yes
BPSS2238	31	3	64	4	0.899558	0.690216	1.4596	0.14674	1.919	1.393	4.425	2.018	Yes
BPSS1915	6303	442	2473	329	-0.898784	0.276198	7.86201	0.0293297	390.108	205.267	170.99	165.941	Yes
hypothetical protein 555	33	4	53	9	0.898693	0.675421	1.60176	0.139702	2.042	1.858	3.665	4.539	Yes
BPSL2416	155	6	73	4	-0.898072	0.719128	2.4533	0.159161	9.593	2.786	5.047	2.018	Yes
phbC	27452	2497	15436	1215	-0.897546	0.331602	10.1396	0.0391622	1699.07	1159.62	1067.29	612.822	Yes
BPSS0926	1511	167	1124	49	-0.897284	0.421246	6.0923	0.0578911	93.52	77.556	77.716	24.715	Yes
BPSL1395	7	1	3	1	-0.897127	0.917931	-0.876393	0.347732	0.433	0.464	0.207	0.504	Yes
BPSL1464	741	102	500	40	-0.896692	0.341476	5.22661	0.0409995	45.862	47.369	34.571	20.175	Yes
BPSS1030	13	0	5	1	-0.896379	0.886388	-0.523305	0.303209	0.805	0	0.346	0.504	Yes
tauC	11	1	5	1	-0.895925	0.873058	-0.527437	0.289017	0.681	0.464	0.346	0.504	Yes
BPSS0433	454	23	234	12	-0.895513	0.596175	3.9738	0.10814	28.099	10.681	16.179	6.053	Yes
bopA	16	2	31	3	0.895378	0.728074	0.667856	0.163504	0.99	0.929	2.143	1.513	Yes
BPSL2655	16	2	31	3	0.895325	0.72859	0.667856	0.163739	0.99	0.929	2.143	1.513	Yes
BPSL0721	6	0	3	0	-0.894807	0.94622	-1.19327	0.394756	0.371	0	0.207	0	Yes
BPSS0241	6	0	3	0	-0.894804	0.94622	-1.19327	0.394766	0.371	0	0.207	0	Yes
BPSS1259	517	45	186	36	-0.894803	0.473267	4.41531	0.0694476	31.998	20.898	12.861	18.158	Yes
BPSL1337	1775	109	1029	46	-0.892602	0.484434	5.97548	0.0726331	109.859	50.62	71.148	23.201	Yes
BPSS2131b	37	3	42	11	0.892556	0.768567	1.56818	0.191662	2.29	1.393	2.904	5.548	Yes
BPSL1927	94	9	52	4	-0.892478	0.620904	2.08243	0.117367	5.818	4.18	3.595	2.018	Yes
BPSL0267	211	38	323	76	0.892147	0.553751	4.50632	0.0928813	13.059	17.647	22.333	38.333	Yes
hypothetical protein 448	5	1	2	1	-0.891697	0.94622	-1.09483	0.396129	0.309	0.464	0.138	0.504	Yes
BPSL0955	1520	213	894	103	-0.891372	0.26184	6.28258	0.0267202	94.077	98.918	61.814	51.951	Yes
BPSL2005	41	8	94	10	0.890852	0.662422	2.16579	0.134438	2.538	3.715	6.499	5.044	Yes
BPSL1253	4274	410	2097	237	-0.890808	0.235379	7.49673	0.0226908	264.528	190.406	144.992	119.538	Yes
BPSL0452	4084	337	2456	145	-0.890313	0.347807	7.33406	0.0421987	252.769	156.505	169.815	73.135	Yes
BPSL1544	28037	3280	15452	1683	-0.889174	0.320429	10.3492	0.0368454	1735.28	1523.25	1068.39	848.872	Yes
BPSS0411	12762	1160	3855	942	-0.888434	0.412655	9.03828	0.0558994	789.872	538.71	266.545	475.126	Yes
hypothetical protein 124	372	56	158	36	-0.888022	0.535004	4.31088	0.0887287	23.024	26.007	10.925	18.158	Yes
BPSS1927	144	31	113	11	-0.887694	0.596175	3.21039	0.108564	8.913	14.397	7.813	5.548	Yes
BPSL2001	286	38	564	63	0.887551	0.377415	4.71534	0.0476471	17.701	17.647	38.997	31.776	Yes
BPSS0272	108	8	61	3	-0.887295	0.673552	2.16892	0.139124	6.684	3.715	4.218	1.513	Yes
BPSS0029	163	10	343	13	0.887142	0.670463	3.52558	0.136692	10.088	4.644	23.716	6.557	Yes
hypothetical protein 465	71	18	151	28	0.887057	0.665704	3.18437	0.135213	4.394	8.359	10.441	14.123	Yes
hypothetical protein 626	12	7	18	1	-0.886617	0.922464	0.463071	0.353229	0.743	3.251	1.245	0.504	Yes
BPSL1623	687	55	327	34	-0.886522	0.387505	4.76939	0.0498995	42.52	25.542	22.61	17.149	Yes
BPSS1109	1068	125	1579	269	0.885413	0.292577	6.52303	0.0319655	66.101	58.051	109.176	135.678	Yes
BPSS1384	130	35	110	13	-0.885377	0.656062	3.2659	0.129841	8.046	16.254	7.606	6.557	Yes
BPSS1923	595	34	268	24	-0.884321	0.488048	4.40271	0.0742849	36.826	15.79	18.53	12.105	Yes
BPSS1454	16508	1347	7083	908	-0.884252	0.303203	9.34219	0.033623	1021.72	625.554	489.738	457.977	Yes
hypothetical protein 413	1	1	1	0	-0.88419	0.997185	-1.74071	0.560513	0.062	0.464	0.069	0	Yes
hypothetical protein 58	1	1	1	0	-0.88419	0.997185	-1.74071	0.560513	0.062	0.464	0.069	0	Yes
hypothetical protein 401	38	7	26	2	-0.88391	0.743144	1.16141	0.172731	2.352	3.251	1.798	1.009	Yes
BPSL2920	97	10	256	7	0.883906	0.719128	3.06094	0.159446	6.004	4.644	17.701	3.531	Yes
BPSS2011	148	13	207	33	0.883762	0.530405	3.52071	0.0872279	9.16	6.037	14.313	16.645	Yes
recX	2237	154	1322	66	-0.882012	0.42727	6.36844	0.0594071	138.453	71.518	91.407	33.289	Yes
BPSS0317	72	4	126	9	0.881371	0.658306	2.38684	0.131554	4.456	1.858	8.712	4.539	Yes
BPSS0364	204	22	362	41	0.881241	0.438797	4.09002	0.0615411	12.626	10.217	25.03	20.68	Yes
BPSS0347	16	0	8	0	-0.881173	0.886388	-0.340718	0.303294	0.99	0	0.553	0	Yes
hypothetical protein 551	22	2	28	7	0.880954	0.799756	0.945248	0.210296	1.362	0.929	1.936	3.531	Yes
BPSS1972	120	16	157	37	0.879229	0.620904	3.44523	0.117298	7.427	7.43	10.855	18.662	Yes
fdhA	11	1	10	5	0.879102	0.914785	0.040824	0.342193	0.681	0.464	0.691	2.522	Yes
BPSL1045	1503	95	2768	168	0.878893	0.392692	6.63411	0.0512012	93.024	44.118	191.387	84.736	Yes
BPSS2056	1157	168	617	91	-0.878516	0.320429	5.92308	0.0366035	71.61	78.02	42.661	45.899	Yes
BPSS0003	889	80	486	41	-0.877863	0.350285	5.20456	0.0429752	55.022	37.152	33.603	20.68	Yes
bglB	1234	100	644	55	-0.876928	0.329424	5.61156	0.0386891	76.375	46.441	44.528	27.741	Yes
hypothetical protein 731	4	0	2	0	-0.876103	0.974197	-1.45951	0.469554	0.248	0	0.138	0	Yes
BPSL0159	4	0	2	0	-0.876098	0.974197	-1.45951	0.469566	0.248	0	0.138	0	Yes
BPSL0133	4	0	2	0	-0.876019	0.974197	-1.45951	0.469787	0.248	0	0.138	0	Yes
BPSL2351	346	47	602	87	0.875452	0.396352	4.99822	0.0521977	21.415	21.827	41.624	43.881	Yes
hypothetical protein 13	28	2	47	5	0.875268	0.701803	1.22314	0.151626	1.733	0.929	3.25	2.522	Yes
pdhA	6361	773	3489	407	-0.874692	0.254689	8.24334	0.0254898	393.698	358.985	241.239	205.283	Yes
BPSS1281	2273	352	1451	163	-0.87416	0.291285	6.95105	0.0317288	140.682	163.471	100.326	82.214	Yes
BPSL1581	1196	144	749	64	-0.873797	0.296004	5.82552	0.0323883	74.023	66.874	51.788	32.28	Yes
scrK	98	3	58	0	-0.873402	0.878706	1.84885	0.29306	6.065	1.393	4.01	0	Yes
BPSL3054	438	37	794	67	0.873189	0.387505	5.03056	0.0499536	27.109	17.183	54.899	33.793	Yes
BPSS2047	422	45	592	102	0.873083	0.399638	5.11468	0.0530887	26.119	20.898	40.933	51.447	Yes
BPSL1323	3842	482	2750	181	-0.872644	0.321306	7.53986	0.0369988	237.791	223.843	190.143	91.293	Yes
wcbS	3790	285	1874	171	-0.872502	0.301748	7.17869	0.033264	234.573	132.355	129.574	86.249	Yes
BPSL0629	614	29	282	21	-0.872413	0.564198	4.37379	0.0969031	38.002	13.468	19.498	10.592	Yes
BPSL0870	766	94	1098	202	0.872007	0.347807	6.0691	0.0422176	47.41	43.654	75.919	101.885	Yes
BPSS2175	427	57	257	27	-0.87119	0.424787	4.41996	0.0586351	26.428	26.471	17.77	13.618	Yes
BPSS0443	109	12	52	8	-0.870931	0.631339	2.36849	0.121097	6.746	5.573	3.595	4.035	Yes
BPSL1190	1433	115	732	66	-0.870615	0.314548	5.82226	0.0357055	88.692	53.407	50.612	33.289	Yes
BPSS2299	1507	77	738	49	-0.870116	0.479074	5.66649	0.071096	93.272	35.759	51.027	24.715	Yes
bsaQ	86	8	43	5	-0.869623	0.656062	1.96474	0.130039	5.323	3.715	2.973	2.522	Yes
iscS	2179	202	3564	404	0.869512	0.26179	7.38038	0.0266435	134.864	93.81	246.425	203.77	Yes
BPSL0541	142	3	166	20	0.869215	0.718055	3.02908	0.15796	8.789	1.393	11.478	10.088	Yes
BPSS1199	309006	68914	151587	38877	-0.868696	0.697553	14.3737	0.149901	19125.1	32004	10481.1	19608.8	Yes
BPSL1947	442	81	745	150	0.868618	0.46672	5.59048	0.068025	27.356	37.617	51.511	75.657	Yes
BPSS0441	328	18	163	11	-0.866763	0.609911	3.56749	0.113149	20.301	8.359	11.27	5.548	Yes
hypothetical protein 175	1	3	2	1	-0.866342	0.987242	-1.15702	0.530099	0.062	1.393	0.138	0.504	Yes
BPSL2540	201	17	92	12	-0.865394	0.54586	3.08595	0.0913886	12.44	7.895	6.361	6.053	Yes
pchB	1	0	2	0	0.865071	0.997185	-1.79197	0.564115	0.062	0	0.138	0	Yes
hypothetical protein 99	1	0	2	0	0.865071	0.997185	-1.79197	0.564115	0.062	0	0.138	0	Yes
BPSL0165	1	0	2	0	0.865071	0.997185	-1.79197	0.564115	0.062	0	0.138	0	Yes
hypothetical protein 462	1	0	2	0	0.865071	0.997185	-1.79197	0.564115	0.062	0	0.138	0	Yes
ureF	1	0	2	0	0.865071	0.997185	-1.79197	0.564115	0.062	0	0.138	0	Yes
hypothetical protein 288	1	0	2	0	0.865071	0.997185	-1.79197	0.564115	0.062	0	0.138	0	Yes
BPSL1820	1	0	2	0	0.865071	0.997185	-1.79197	0.564115	0.062	0	0.138	0	Yes
BPSS1190	10496	567	5340	341	-0.864967	0.448813	8.47235	0.0638115	649.623	263.318	369.222	171.994	Yes
BPSL1608	217	18	411	30	0.864844	0.506999	4.02671	0.0798287	13.431	8.359	28.418	15.131	Yes
BPSS0730	998	105	1612	209	0.864565	0.27228	6.33806	0.0286774	61.769	48.763	111.458	105.415	Yes
BPSS0108	23	5	59	4	0.863843	0.768538	1.39689	0.188978	1.424	2.322	4.079	2.018	Yes
BPSS0115	37	9	93	10	0.863496	0.733057	2.16359	0.166012	2.29	4.18	6.43	5.044	Yes
hypothetical protein 464	3	1	5	2	0.862244	0.946004	-0.893208	0.390798	0.186	0.464	0.346	1.009	Yes
BPSS1413	651	64	384	30	-0.862124	0.420993	4.8189	0.0577185	40.292	29.722	26.551	15.131	Yes
hypothetical protein 414	74	8	34	6	-0.861273	0.697553	1.835	0.149786	4.58	3.715	2.351	3.026	Yes
BPSS0004	378	42	628	81	0.86081	0.393369	4.97706	0.0513682	23.395	19.505	43.422	40.855	Yes
bsaZ	26	2	16	0	-0.860582	0.829067	0.372323	0.233696	1.609	0.929	1.106	0	Yes
cpo	406	63	267	28	-0.859912	0.45535	4.46487	0.0651432	25.128	29.258	18.461	14.123	Yes
BPSL3404	207	16	315	37	0.859807	0.49957	3.91869	0.0774108	12.812	7.43	21.78	18.662	Yes
BPSL0892a	97	13	62	5	-0.859007	0.647083	2.30432	0.127297	6.004	6.037	4.287	2.522	Yes
BPSS2264	595	49	1082	86	0.858924	0.379517	5.4425	0.0480535	36.826	22.756	74.812	43.377	Yes
BPSL1787	23	1	13	0	-0.858584	0.853545	0.147774	0.264038	1.424	0.464	0.899	0	Yes
BPSL0898	24693	8458	14607	4477	-0.857762	0.733057	11.1752	0.166217	1528.31	3927.94	1009.97	2258.11	Yes
BPSS0056	42	8	77	13	0.856312	0.727276	2.15134	0.162282	2.599	3.715	5.324	6.557	Yes
BPSL0332	254	19	428	38	0.854512	0.489992	4.1878	0.0751214	15.721	8.824	29.593	19.166	Yes
BPSS2109	81	4	145	8	0.854378	0.720702	2.49748	0.160077	5.013	1.858	10.026	4.035	Yes
BPSL3001	23	3	49	3	0.853641	0.758783	1.13804	0.182033	1.424	1.393	3.388	1.513	Yes
czcB	4	0	6	1	0.85351	0.940661	-0.992104	0.382063	0.248	0	0.415	0.504	Yes
BPSS0848	4	0	6	1	0.853246	0.940661	-0.992104	0.381921	0.248	0	0.415	0.504	Yes
BPSL2992	5657	499	9506	949	0.853203	0.290375	8.71128	0.0315822	350.126	231.738	657.271	478.657	Yes
BPSL1799	94	4	41	4	-0.853111	0.760874	1.84861	0.18433	5.818	1.858	2.835	2.018	Yes
BPSL1463	2083	337	1354	159	-0.853082	0.327484	6.86942	0.0384076	128.922	156.505	93.619	80.196	Yes
hypothetical protein 79	4	1	10	0	0.853041	0.91931	-0.73378	0.349151	0.248	0.464	0.691	0	Yes
hypothetical protein 579	94	7	53	3	-0.850025	0.714619	1.999	0.156736	5.818	3.251	3.665	1.513	Yes
BPSL3312	259	23	531	32	0.84932	0.526232	4.30284	0.0858337	16.03	10.681	36.715	16.14	Yes
BPSS0159	1159	127	683	63	-0.848664	0.321348	5.72306	0.0371387	71.733	58.979	47.225	31.776	Yes
BPSL0281	842	171	1333	320	0.848663	0.50874	6.60882	0.0808967	52.113	79.413	92.167	161.402	Yes
BPSS2231	5	1	12	0	0.848563	0.90784	-0.569713	0.330068	0.309	0.464	0.83	0	Yes
BPSL0498	620	40	331	22	-0.84849	0.523557	4.52493	0.0847278	38.373	18.576	22.886	11.096	Yes
hypothetical protein 26	213	36	99	23	-0.848341	0.658657	3.60561	0.132638	13.183	16.719	6.845	11.601	Yes
hypothetical protein 455	1365	110	734	61	-0.846806	0.354792	5.763	0.0438768	84.483	51.085	50.751	30.767	Yes
hypothetical protein 361	95	16	53	9	-0.846629	0.69717	2.43249	0.149137	5.88	7.43	3.665	4.539	Yes
BPSS1844	2225	157	1083	101	-0.846408	0.337218	6.38836	0.0402121	137.711	72.912	74.882	50.942	Yes
lrp	327	58	224	26	-0.844945	0.516115	4.26536	0.0826798	20.239	26.936	15.488	13.114	Yes
BPSS0960	1384	225	820	117	-0.844162	0.355305	6.28663	0.0440207	85.659	104.491	56.697	59.012	Yes
BPSL3351	63	5	36	2	-0.842939	0.742054	1.49602	0.171627	3.899	2.322	2.489	1.009	Yes
BPSL0499	909	94	472	55	-0.842429	0.359823	5.33968	0.0447937	56.26	43.654	32.635	27.741	Yes
BPSL1904	2315	396	4948	601	0.841702	0.341476	7.91552	0.0409912	143.281	183.904	342.118	303.132	Yes
hypothetical protein 412	102	30	77	14	-0.841258	0.759487	3.00437	0.183586	6.313	13.932	5.324	7.061	Yes
ahpC	1049	262	893	108	-0.8411	0.478227	6.28118	0.0708137	64.925	121.674	61.744	54.473	Yes
BPSL1979	8632	1466	6085	658	-0.841058	0.352361	8.96893	0.0434608	534.256	680.818	420.734	331.882	Yes
BPSL2434	1581	195	2746	348	0.840568	0.308227	7.09835	0.034584	97.852	90.559	189.866	175.524	Yes
BPSS0092	7	2	17	1	0.84045	0.865358	-0.0905373	0.278067	0.433	0.929	1.175	0.504	Yes
BPSL0665	80	5	97	17	0.839369	0.698857	2.50632	0.150875	4.951	2.322	6.707	8.574	Yes
hypothetical protein 649	7079	1368	4281	712	-0.839334	0.42727	8.79955	0.059412	438.137	635.306	296	359.119	Yes
BPSL2120	90	14	145	26	0.839298	0.636074	3.11426	0.123469	5.57	6.502	10.026	13.114	Yes
BPSS1214	6118	1595	3086	912	-0.839129	0.636074	8.879	0.123437	378.658	740.726	213.375	459.995	Yes
hypothetical protein 40	790	135	601	54	-0.838596	0.417993	5.51622	0.0569648	48.895	62.695	41.555	27.237	Yes
BPSS0938	1662	197	977	101	-0.838485	0.303945	6.30219	0.033755	102.865	91.488	67.552	50.942	Yes
flgH	89	14	108	31	0.837919	0.738593	3.0876	0.169374	5.508	6.502	7.467	15.636	Yes
BPSL0022	144	11	234	23	0.837846	0.564198	3.39853	0.097591	8.913	5.108	16.179	11.601	Yes
BPSS1681	221	29	146	12	-0.837201	0.564198	3.47077	0.096808	13.678	13.468	10.095	6.053	Yes
BPSL3289	1413	225	1627	491	0.836031	0.561702	7.13531	0.0958711	87.454	104.491	112.495	247.651	Yes
pdxY	2130	180	1228	92	-0.836013	0.350174	6.43227	0.0428901	131.831	83.593	84.907	46.403	Yes
fptA	36	5	61	9	0.835982	0.725862	1.74518	0.161461	2.228	2.322	4.218	4.539	Yes
hypothetical protein 130	63	10	45	3	-0.835452	0.734652	1.80126	0.166906	3.899	4.644	3.111	1.513	Yes
BPSL0378	35	8	67	12	0.834498	0.781363	1.99794	0.199276	2.166	3.715	4.633	6.053	Yes
hypothetical protein 8	22	3	46	3	0.834282	0.768538	1.08106	0.190604	1.362	1.393	3.181	1.513	Yes
BPSS1634	905	121	1100	268	0.834112	0.47765	6.34875	0.0704475	56.013	56.193	76.057	135.174	Yes
hypothetical protein 210	27	3	23	10	0.833754	0.895451	1.15382	0.312627	1.671	1.393	1.59	5.044	Yes
BPSL3388	31130	6673	19771	3414	-0.832757	0.564198	11.0368	0.0974005	1926.71	3098.98	1367.02	1721.95	Yes
BPSL2637	533	97	374	44	-0.832381	0.484724	5.00316	0.0728078	32.989	45.047	25.859	22.193	Yes
BPSS0279	3795	225	1914	144	-0.832157	0.434229	7.06736	0.0605289	234.882	104.491	132.339	72.631	Yes
srkA	2492	197	1277	120	-0.831891	0.324	6.62025	0.0378398	154.236	91.488	88.295	60.526	Yes
BPSL1380	1923	196	975	119	-0.831307	0.30789	6.40989	0.0344454	119.019	91.023	67.414	60.021	Yes
hypothetical protein 334	15	1	10	6	0.830576	0.945498	0.249781	0.38948	0.928	0.464	0.691	3.026	Yes
BPSS0567	51	5	68	13	0.830532	0.738824	2.05666	0.169548	3.157	2.322	4.702	6.557	Yes
BPSS0183	479	47	277	24	-0.830155	0.480698	4.39241	0.0716519	29.646	21.827	19.153	12.105	Yes
BPSS0209	2058	116	3008	271	0.828149	0.426791	6.99412	0.0590726	127.375	53.871	207.981	136.687	Yes
BPSS1553	929	125	1223	264	0.827834	0.438797	6.38805	0.061821	57.498	58.051	84.562	133.156	Yes
lexA	2159	272	1259	144	-0.827194	0.311434	6.72927	0.0351115	133.626	126.318	87.051	72.631	Yes
BPSS1601	654	60	1203	98	0.827039	0.386843	5.62	0.0497415	40.478	27.864	83.179	49.429	Yes
hypothetical protein 524	3399	518	1955	281	-0.825905	0.354076	7.53673	0.0437302	210.373	240.562	135.174	141.731	Yes
hypothetical protein 489	26	4	35	9	0.825598	0.83371	1.31185	0.241197	1.609	1.858	2.42	4.539	Yes
BPSL0191	504	53	867	94	0.824969	0.378088	5.33127	0.0478107	31.194	24.613	59.947	47.412	Yes
BPSL2784	276	26	179	10	-0.824865	0.609911	3.58833	0.11391	17.082	12.075	12.377	5.044	Yes
purU	538	45	745	103	0.824686	0.409903	5.28554	0.0551908	33.298	20.898	51.511	51.951	Yes
mnmA	450	55	869	85	0.824309	0.389779	5.26926	0.0507574	27.852	25.542	60.085	42.872	Yes
BPSS1629	21	3	48	2	0.824159	0.817434	1.04865	0.22133	1.3	1.393	3.319	1.009	Yes
BPSL3083	168	15	304	25	0.82396	0.564198	3.67875	0.0974786	10.398	6.966	21.019	12.61	Yes
BPSL1655	21	7	16	3	-0.823709	0.886388	0.753108	0.302626	1.3	3.251	1.106	1.513	Yes
BPSL2753	73	7	47	2	-0.823433	0.750631	1.76316	0.178148	4.518	3.251	3.25	1.009	Yes
BPSS1344	55	0	58	8	0.82255	0.853545	1.67072	0.265618	3.404	0	4.01	4.035	Yes
BPSL1192	42	0	63	3	0.822346	0.873058	1.40913	0.288818	2.599	0	4.356	1.513	Yes
BPSL0380	1083	73	2059	108	0.821976	0.50874	6.16344	0.0807246	67.03	33.902	142.365	54.473	Yes
BPSS2022	11118	1505	5961	865	-0.821751	0.377008	9.15159	0.0474888	688.121	698.93	412.16	436.289	Yes
BPSS0933	288	54	530	89	0.82156	0.54586	4.9551	0.0914684	17.825	25.078	36.646	44.89	Yes
flhG	45	4	28	1	-0.821104	0.791963	1.10113	0.204015	2.785	1.858	1.936	0.504	Yes
BPSS1072	18	0	16	5	0.82087	0.906329	0.364527	0.327199	1.114	0	1.106	2.522	Yes
BPSS1110	1866	204	3215	358	0.820708	0.307226	7.23706	0.0343208	115.491	94.739	222.294	180.568	Yes
bapC	17	4	41	3	0.820101	0.820712	0.976548	0.223266	1.052	1.858	2.835	1.513	Yes
BPSS2098	69	6	130	9	0.820033	0.690216	2.44163	0.146233	4.271	2.786	8.989	4.539	Yes
hypothetical protein 293	2	0	1	0	-0.818708	1	-1.79278	0.585634	0.124	0	0.069	0	Yes
hypothetical protein 312	2	0	1	0	-0.818708	1	-1.79278	0.585634	0.124	0	0.069	0	Yes
BPSS0758	740	74	406	42	-0.818493	0.427153	5.03082	0.0591927	45.8	34.366	28.072	21.184	Yes
BPSL2389	2226	127	837	118	-0.818448	0.452325	6.29247	0.064385	137.773	58.979	57.872	59.517	Yes
BPSL1595	50	4	105	4	0.81775	0.796936	1.99929	0.206251	3.095	1.858	7.26	2.018	Yes
BPSS2174	209	21	109	13	-0.817236	0.580109	3.2426	0.103479	12.936	9.753	7.537	6.557	Yes
BPSL3347	60	4	75	13	0.81709	0.741086	2.13433	0.171031	3.714	1.858	5.186	6.557	Yes
ctaD	15659	2267	10224	1105	-0.817038	0.388449	9.70158	0.0501793	969.174	1052.81	706.916	557.34	Yes
mscL	1620	295	855	172	-0.816892	0.47964	6.62347	0.0712585	100.266	137	59.117	86.753	Yes
BPSL1657	44	17	52	5	-0.816359	0.853545	2.01678	0.265235	2.723	7.895	3.595	2.522	Yes
BPSL1130	85	7	46	4	-0.816318	0.726577	1.91572	0.161977	5.261	3.251	3.181	2.018	Yes
BPSL0233	419	45	215	28	-0.815919	0.501287	4.26778	0.0782679	25.933	20.898	14.866	14.123	Yes
BPSS0798	33	6	20	3	-0.815853	0.801314	0.99288	0.211431	2.042	2.786	1.383	1.513	Yes
BPSL0537	619	56	1012	105	0.815793	0.389003	5.52585	0.0504016	38.311	26.007	69.972	52.96	Yes
BPSS1050	75	19	59	8	-0.815555	0.778295	2.41196	0.196656	4.642	8.824	4.079	4.035	Yes
hypothetical protein 155	7	0	1	2	-0.813082	0.973086	-1.01859	0.452672	0.433	0	0.069	1.009	Yes
msrB	505	91	956	146	0.812551	0.459452	5.73432	0.0660016	31.256	42.261	66.1	73.639	Yes
bpeA	762	117	1625	165	0.812367	0.37684	6.19641	0.0473847	47.162	54.335	112.357	83.223	Yes
BPSL0382	825	130	1661	196	0.81199	0.371981	6.33259	0.0466119	51.061	60.373	114.846	98.858	Yes
BPSL1293	42	6	31	1	-0.811469	0.801314	1.19294	0.213134	2.599	2.786	2.143	0.504	Yes
cyoA	203	60	755	53	0.811279	0.672339	4.8828	0.137772	12.564	27.864	52.203	26.732	Yes
BPSL2780	14	0	26	0	0.81114	0.914785	0.197195	0.344112	0.866	0	1.798	0	Yes
BPSS0956	200	40	133	20	-0.810656	0.657887	3.66278	0.131078	12.378	18.576	9.196	10.088	Yes
hypothetical protein 313	5	2	3	1	-0.810493	0.96121	-0.894645	0.419622	0.309	0.929	0.207	0.504	Yes
BPSS2012	5	0	9	0	0.810346	0.940661	-0.840335	0.380949	0.309	0	0.622	0	Yes
BPSS1027	23	0	10	1	-0.809823	0.896833	0.0576205	0.313804	1.424	0	0.691	0.504	Yes
phoB	780	110	555	47	-0.809424	0.435747	5.35095	0.0609546	48.276	51.085	38.374	23.706	Yes
BPSS2269	14	2	8	1	-0.808286	0.870266	-0.170144	0.285144	0.866	0.929	0.553	0.504	Yes
BPSL2367	375	42	625	75	0.808215	0.463438	4.93761	0.0670794	23.21	19.505	43.214	37.829	Yes
BPSS1452	14	1	24	2	0.808208	0.829355	0.338916	0.235154	0.866	0.464	1.659	1.009	Yes
BPSS0997	996	181	625	95	-0.807273	0.465046	5.92018	0.0674146	61.645	84.057	43.214	47.916	Yes
BPSL0153	7	0	9	2	0.807107	0.917931	-0.52515	0.347191	0.433	0	0.622	1.009	Yes
wcbK	8450	1351	5114	722	-0.806751	0.398895	8.89852	0.0528593	522.991	627.411	353.596	364.162	Yes
BPSS0654	411	69	285	32	-0.806393	0.528221	4.56609	0.0863497	25.438	32.044	19.706	16.14	Yes
BPSL0202	2658	420	5141	659	0.806227	0.365405	8.0243	0.045728	164.51	195.05	355.463	332.386	Yes
BPSL1923	255	12	454	20	0.806092	0.733057	3.98041	0.165615	15.783	5.573	31.391	10.088	Yes
BPSS0812	1616	221	3109	342	0.805246	0.34266	7.18649	0.0412539	100.018	102.634	214.965	172.498	Yes
BPSS2252	36	0	44	5	0.804686	0.853545	1.19874	0.263508	2.228	0	3.042	2.522	Yes
hypothetical protein 52	30	2	51	4	0.804028	0.778295	1.25605	0.196705	1.857	0.929	3.526	2.018	Yes
BPSS0473	3875	294	2174	166	-0.803272	0.398895	7.24001	0.0527507	239.833	136.535	150.316	83.727	Yes
BPSL2096	59904	13444	107864	22592	0.803086	0.693373	12.8394	0.147597	3707.61	6243.46	7458.01	11395	Yes
recA	9146	1463	5880	747	-0.803042	0.398895	9.01443	0.0528188	566.069	679.425	406.559	376.772	Yes
BPSL1367	6037	471	3395	266	-0.80232	0.393369	7.89466	0.0514183	373.645	218.735	234.74	134.165	Yes
BPSS1343	6	1	4	0	-0.801955	0.957479	-0.993504	0.412163	0.371	0.464	0.277	0	Yes
hypothetical protein 185	6	1	4	0	-0.801674	0.957479	-0.993504	0.412028	0.371	0.464	0.277	0	Yes
BPSL2635	1299	96	602	70	-0.801393	0.421054	5.66234	0.0577958	80.398	44.583	41.624	35.307	Yes
BPSS1077	16	4	10	2	-0.801003	0.885148	0.205311	0.299689	0.99	1.858	0.691	1.009	Yes
BPSL0794	616	52	774	124	0.800313	0.46095	5.46724	0.0663678	38.126	24.149	53.516	62.543	Yes
BPSS1196	13586	987	7545	571	-0.800083	0.438797	9.02219	0.0617546	840.871	458.368	521.682	288.001	Yes
BPSS0746	448	52	243	31	-0.799665	0.50874	4.41941	0.081213	27.728	24.149	16.802	15.636	Yes
BPSS1466	6838	740	10548	1397	0.799381	0.377415	9.08839	0.0476637	423.221	343.66	729.318	704.619	Yes
wbiG	1390	76	759	45	-0.799352	0.567716	5.6064	0.0995013	86.031	35.295	52.479	22.697	Yes
BPSL3254B	53	5	118	4	0.797971	0.808646	2.13132	0.218023	3.28	2.322	8.159	2.018	Yes
BPSL3007	738	148	490	76	-0.797622	0.523557	5.57705	0.084703	45.677	68.732	33.88	38.333	Yes
BPSS0550	13	1	22	2	0.797497	0.842134	0.258715	0.249812	0.805	0.464	1.521	1.009	Yes
atpD2	45199	2106	18853	1931	-0.796583	0.596175	10.5336	0.108334	2797.48	978.037	1303.55	973.958	Yes
BPSL1262	174	25	327	38	0.796486	0.570001	3.99502	0.100182	10.769	11.61	22.61	19.166	Yes
BPSL0026	12	0	5	1	-0.796377	0.926521	-0.573349	0.360715	0.743	0	0.346	0.504	Yes
BPSS1907	131	13	290	13	0.794979	0.713497	3.38155	0.155752	8.108	6.037	20.051	6.557	Yes
BPSS1576	46	8	40	1	-0.793916	0.831855	1.4379	0.240311	2.847	3.715	2.766	0.504	Yes
BPSS0974	1496	147	690	103	-0.793368	0.397197	6.03993	0.052374	92.591	68.268	47.709	51.951	Yes
BPSS0959	149	25	94	13	-0.793345	0.665762	3.0975	0.135334	9.222	11.61	6.499	6.557	Yes
BPSL1301	29	1	17	0	-0.791818	0.886543	0.406584	0.304144	1.795	0.464	1.175	0	Yes
BPSS1381	10	0	18	0	0.79033	0.914785	-0.180932	0.343714	0.619	0	1.245	0	Yes
BPSL0066	10	0	18	0	0.790194	0.914785	-0.180932	0.344258	0.619	0	1.245	0	Yes
BPSS1796	260	20	382	43	0.7901	0.561315	4.19181	0.095359	16.092	9.288	26.413	21.688	Yes
BPSS0962	4929	558	3210	272	-0.789222	0.363106	7.85308	0.0453213	305.068	259.138	221.948	137.191	Yes
hypothetical protein 338	21	2	14	8	0.788852	0.946004	0.710916	0.390087	1.3	0.929	0.968	4.035	Yes
BPSL1818	6	2	5	0	-0.788301	0.952197	-0.810247	0.40677	0.371	0.929	0.346	0	Yes
BPSS2006	67	3	87	11	0.788065	0.762437	2.16703	0.185957	4.147	1.393	6.015	5.548	Yes
BPSL0613	30	3	48	6	0.786963	0.768538	1.3483	0.189706	1.857	1.393	3.319	3.026	Yes
pilN	671	77	1211	122	0.786879	0.395678	5.7766	0.0519793	41.53	35.759	83.732	61.534	Yes
wcbJ	2718	549	2068	256	-0.786391	0.46672	7.47632	0.0679657	168.224	254.958	142.987	129.121	Yes
hypothetical protein 575	52	3	87	6	0.786114	0.778295	1.91641	0.196977	3.218	1.393	6.015	3.026	Yes
BPSL3094	25	4	44	6	0.785218	0.793532	1.27975	0.204719	1.547	1.858	3.042	3.026	Yes
BPSL2470	345	34	238	13	-0.78504	0.636074	3.94346	0.122888	21.353	15.79	16.456	6.557	Yes
hypothetical protein 527	737	198	667	85	-0.784668	0.594907	5.86157	0.107483	45.615	91.952	46.118	42.872	Yes
BPSL1326	153	9	96	3	-0.783837	0.801314	2.5929	0.21297	9.47	4.18	6.638	1.513	Yes
BPSL1550	7166	688	4646	331	-0.783619	0.412655	8.2794	0.0558636	443.522	319.511	321.237	166.95	Yes
acnA	8324	475	10845	1164	0.782968	0.487551	8.97697	0.0737116	515.193	220.592	749.853	587.098	Yes
hypothetical protein 531	47	9	32	4	-0.782935	0.801314	1.5244	0.213271	2.909	4.18	2.213	2.018	No (FC=-1.82, FDR=0.005)
dsbA	1685	258	3338	381	0.782365	0.397429	7.32388	0.0524697	104.289	119.817	230.799	192.169	Yes
BPSL0256	130	21	204	37	0.7822	0.678169	3.64262	0.140949	8.046	9.753	14.105	18.662	Yes
tRNA-Lys(ctt)	11	3	4	3	-0.78203	0.96121	-0.19705	0.420732	0.681	1.393	0.277	1.513	Yes
BPSS0782	4	0	1	1	-0.781952	0.982651	-1.40974	0.517159	0.248	0	0.069	0.504	Yes
BPSS2201	3	0	4	1	0.781314	0.974197	-1.22577	0.47105	0.186	0	0.277	0.504	Yes
BPSL1690	23	4	14	2	-0.781262	0.843593	0.503572	0.251618	1.424	1.858	0.968	1.009	Yes
hypothetical protein 336	3	0	4	1	0.780914	0.974197	-1.22577	0.470996	0.186	0	0.277	0.504	Yes
hypothetical protein 81	3	0	4	1	0.780577	0.974197	-1.22577	0.47095	0.186	0	0.277	0.504	Yes
hoxN	229	23	425	34	0.78055	0.575007	4.15129	0.101721	14.173	10.681	29.386	17.149	Yes
BPSL3332	182	17	112	8	-0.780019	0.660962	3.01754	0.1336	11.264	7.895	7.744	4.035	Yes
BPSS2052	5347	816	3155	459	-0.779885	0.418203	8.20855	0.0571989	330.939	378.955	218.145	231.51	Yes
BPSL1553	85	34	72	17	-0.779507	0.853545	3.06957	0.263682	5.261	15.79	4.978	8.574	Yes
BPSS1274	13299	793	7784	435	-0.77902	0.569554	8.8925	0.0999169	823.108	368.273	538.207	219.405	Yes
BPSL2288	973	118	1742	187	0.777545	0.37684	6.34542	0.0474059	60.221	54.8	120.447	94.319	Yes
hypothetical protein 15	89	25	64	13	-0.777518	0.829067	2.77738	0.23319	5.508	11.61	4.425	6.557	Yes
BPSL3245	193	20	296	38	0.777467	0.587702	3.92135	0.105507	11.945	9.288	20.466	19.166	Yes
BPSS1263	160	5	81	4	-0.775871	0.838246	2.48987	0.243716	9.903	2.322	5.601	2.018	Yes
ndh	4859	427	2748	250	-0.775456	0.386221	7.66531	0.0494718	300.736	198.301	190.004	126.095	Yes
wcbQ	1543	226	993	118	-0.77496	0.399105	6.3816	0.0529525	95.5	104.956	68.659	59.517	Yes
BPSL1257	1804	251	3577	361	0.774692	0.39552	7.3398	0.051829	111.654	116.566	247.324	182.081	Yes
BPSL3344	301	54	165	33	-0.773865	0.678169	4.18391	0.141063	18.63	25.078	11.409	16.645	Yes
BPSS1561	9466	1465	17687	2273	0.773559	0.474848	9.82023	0.0698466	585.874	680.354	1222.93	1146.46	Yes
hypothetical protein 635	1082	236	686	130	-0.772266	0.586836	6.22075	0.10525	66.968	109.6	47.432	65.569	Yes
BPSS1048d	10	3	9	0	-0.772105	0.930514	-0.292757	0.36489	0.619	1.393	0.622	0	Yes
gspH	318	25	533	43	0.77188	0.56467	4.4758	0.0981453	19.682	11.61	36.853	21.688	Yes
BPSS2108	38	1	44	7	0.771001	0.842134	1.35254	0.249017	2.352	0.464	3.042	3.531	Yes
bprA	33	7	26	2	-0.770825	0.842143	1.08851	0.250643	2.042	3.251	1.798	1.009	Yes
BPSS2189	3	1	6	1	0.770643	0.962797	-0.942986	0.428989	0.186	0.464	0.415	0.504	Yes
BPSL0155	3	1	6	1	0.770612	0.962797	-0.942986	0.429073	0.186	0.464	0.415	0.504	Yes
BPSL0664	227	28	408	43	0.769344	0.561702	4.25686	0.0958202	14.05	13.003	28.21	21.688	Yes
BPSL3256	223	29	146	14	-0.769217	0.636074	3.50399	0.123145	13.802	13.468	10.095	7.061	Yes
bioB	327	40	681	50	0.768878	0.557498	4.77762	0.0938752	20.239	18.576	47.086	25.219	Yes
moaC	858	121	679	47	-0.76853	0.506999	5.50294	0.0797735	53.104	56.193	46.948	23.706	Yes
BPSS0573	266	71	713	85	0.768384	0.645348	5.13966	0.126533	16.463	32.973	49.299	42.872	Yes
BPSS0735	7	1	13	1	0.767739	0.909761	-0.335809	0.332526	0.433	0.464	0.899	0.504	Yes
BPSS2078	221	43	158	21	-0.767195	0.681689	3.80079	0.142367	13.678	19.969	10.925	10.592	Yes
BPSS2320	29	0	40	3	0.766665	0.872543	0.951745	0.287846	1.795	0	2.766	1.513	Yes
BPSS1727	346	63	661	94	0.765382	0.55825	5.16242	0.0941847	21.415	29.258	45.703	47.412	Yes
BPSS2225	4	0	4	2	0.765354	0.974197	-1.01658	0.461346	0.248	0	0.277	1.009	Yes
oppA	419	34	184	28	-0.76505	0.618382	4.12489	0.116563	25.933	15.79	12.722	14.123	Yes
BPSL1573	745	16	368	16	-0.764153	0.843593	4.46064	0.251627	46.11	7.43	25.445	8.07	Yes
BPSL1633	259	46	439	75	0.764039	0.618382	4.71686	0.116586	16.03	21.363	30.354	37.829	Yes
BPSS1163	1494	113	735	81	-0.763067	0.466935	5.88824	0.0681473	92.467	52.478	50.82	40.855	Yes
BPSS0271	221	30	150	14	-0.762158	0.657463	3.5226	0.130801	13.678	13.932	10.371	7.061	Yes
flhB	40	5	23	3	-0.762143	0.803847	1.09859	0.214918	2.476	2.322	1.59	1.513	Yes
BPSS1331	85	5	56	1	-0.762069	0.85692	1.83152	0.269498	5.261	2.322	3.872	0.504	Yes
hslV	1621	238	1066	124	-0.761098	0.423162	6.45982	0.0582238	100.328	110.528	73.706	62.543	Yes
BPSS1690	558	81	991	127	0.761032	0.471116	5.66784	0.068982	34.536	37.617	68.52	64.056	Yes
glnB1	92	35	95	15	-0.760101	0.83881	3.14739	0.244917	5.694	16.254	6.569	7.566	Yes
BPSS0414	5898	545	3350	325	-0.759933	0.389446	7.98262	0.050525	365.042	253.101	231.628	163.924	Yes
BPSL2902	148	9	253	15	0.759918	0.732049	3.30284	0.16503	9.16	4.18	17.493	7.566	Yes
dnaG	7327	1077	3894	669	-0.758872	0.487551	8.63989	0.0735663	453.486	500.164	269.242	337.43	Yes
BPSS0135	157	25	231	45	0.75871	0.697553	3.89216	0.150251	9.717	11.61	15.972	22.697	Yes
BPSS2114	746	87	499	42	-0.75864	0.499919	5.16492	0.0775468	46.172	40.403	34.502	21.184	Yes
BPSS0528	62	8	74	18	0.757002	0.820892	2.39859	0.223604	3.837	3.715	5.117	9.079	Yes
divK	58	14	27	10	-0.756688	0.899962	1.99811	0.319004	3.59	6.502	1.867	5.044	Yes
BPSS1330	31	1	32	7	0.756566	0.870531	1.10128	0.285614	1.919	0.464	2.213	3.531	Yes
BPSL0085	79	23	124	38	0.756025	0.849681	3.38779	0.257479	4.89	10.681	8.574	19.166	Yes
BPSS0458	7	1	9	3	0.755814	0.939131	-0.334897	0.377806	0.433	0.464	0.622	1.513	Yes
BPSL0050	58	2	77	8	0.754532	0.821938	1.91785	0.224434	3.59	0.929	5.324	4.035	Yes
BPSS1714	121	15	165	30	0.754336	0.708218	3.34225	0.154172	7.489	6.966	11.409	15.131	Yes
BPSS0194	490	29	624	73	0.754149	0.596175	4.9338	0.108209	30.327	13.468	43.145	36.82	Yes
BPSL1370	2083	308	1458	152	-0.754055	0.435511	6.82996	0.060824	128.922	143.037	100.81	76.666	Yes
BPSL3368	150	17	201	35	0.753742	0.685079	3.59565	0.143997	9.284	7.895	13.898	17.653	Yes
BPSL0335	519	67	867	110	0.753685	0.484434	5.46971	0.0726849	32.122	31.115	59.947	55.482	Yes
BPSL2639	6445	482	3461	315	-0.75196	0.438826	7.98277	0.0619603	398.897	223.843	239.303	158.88	Yes
pntB	11237	1593	7411	839	-0.751738	0.463117	9.22961	0.0669073	695.486	739.797	512.417	423.175	Yes
hypothetical protein 245	118	14	70	8	-0.751662	0.733057	2.55437	0.165465	7.303	6.502	4.84	4.035	Yes
BPSS2209	727	132	427	78	-0.750563	0.596175	5.48462	0.108223	44.996	61.301	29.524	39.342	Yes
BPSS0351	6	3	5	1	-0.750543	0.968707	-0.591822	0.43777	0.371	1.393	0.346	0.504	No (FC=-2.99, FDR=0.00)
BPSS1654	1566	119	882	73	-0.7498	0.488048	5.96124	0.0741826	96.924	55.264	60.984	36.82	Yes
dinB	753	72	447	41	-0.749173	0.523557	5.05168	0.0847296	46.605	33.437	30.907	20.68	Yes
hypothetical protein 483	7	1	11	2	0.748418	0.91931	-0.335365	0.350315	0.433	0.464	0.761	1.009	Yes
hypothetical protein 375	7636	1214	5369	613	-0.748372	0.461653	8.76881	0.0665445	472.611	563.788	371.227	309.185	Yes
BPSS1121	527	91	263	60	-0.748065	0.681689	4.9757	0.142201	32.617	42.261	18.185	30.263	Yes
sctR	111	17	115	37	0.747348	0.822445	3.33208	0.22515	6.87	7.895	7.951	18.662	Yes
BPSS1359	2016	287	1124	176	-0.746786	0.473267	6.75643	0.069459	124.775	133.284	77.716	88.771	Yes
BPSS2261	102	7	127	19	0.746729	0.743369	2.81874	0.173572	6.313	3.251	8.781	9.583	Yes
hypothetical protein 348	20	0	11	0	-0.746344	0.931836	-0.0788785	0.368155	1.238	0	0.761	0	Yes
BPSS0376	59	4	109	5	0.745718	0.829067	2.11223	0.230225	3.652	1.858	7.537	2.522	Yes
BPSL1379	124	20	94	8	-0.745527	0.743369	2.81566	0.173549	7.675	9.288	6.499	4.035	Yes
BPSL1537	23244	3301	14004	1902	-0.745126	0.528795	10.2823	0.0866272	1438.63	1533	968.275	959.331	Yes
irlR	137	11	178	26	0.744386	0.689435	3.28841	0.145679	8.479	5.108	12.307	13.114	Yes
BPSL0608	8	0	10	2	0.744041	0.934364	-0.427361	0.372674	0.495	0	0.691	1.009	Yes
hypothetical protein 373	1035	221	694	121	-0.743983	0.600266	6.14657	0.109631	64.059	102.634	47.985	61.03	Yes
BPSL2751	952	67	1278	146	0.743311	0.492379	5.95261	0.0756835	58.922	31.115	88.364	73.639	Yes
BPSS1647	78	8	113	16	0.743119	0.742735	2.61986	0.172514	4.828	3.715	7.813	8.07	Yes
BPSL0055	278	26	182	12	-0.743014	0.685079	3.6246	0.143456	17.206	12.075	12.584	6.053	Yes
BPSS2027	543	67	959	102	0.742129	0.488048	5.49491	0.0743507	33.608	31.115	66.308	51.447	Yes
BPSL1842	1678	188	1158	90	-0.741524	0.462233	6.30947	0.0667039	103.856	87.308	80.067	45.394	Yes
fusA1	15288	2082	8913	1237	-0.741517	0.496755	9.64535	0.0766491	946.212	966.892	616.269	623.918	Yes
BPSL0108	282	46	164	28	-0.740616	0.690216	4.02388	0.146553	17.454	21.363	11.339	14.123	Yes
BPSL2126	18	1	24	4	0.739792	0.860309	0.559909	0.272104	1.114	0.464	1.659	2.018	Yes
fliA	179	10	242	25	0.738996	0.713497	3.50894	0.155961	11.079	4.644	16.733	12.61	Yes
BPSL1546	114	8	79	2	-0.737758	0.842143	2.2792	0.250374	7.056	3.715	5.462	1.009	Yes
BPSS2000	64	7	97	13	0.737179	0.758787	2.37356	0.182208	3.961	3.251	6.707	6.557	Yes
BPSS0076	643	120	418	67	-0.736885	0.604404	5.33501	0.11091	39.797	55.729	28.902	33.793	Yes
BPSL3386	1870	100	985	72	-0.736703	0.602908	6.04164	0.110385	115.739	46.441	68.106	36.315	Yes
BPSS1298	186	16	254	34	0.736603	0.65876	3.74337	0.132831	11.512	7.43	17.562	17.149	Yes
BPSS0288	2558	273	3662	508	0.736587	0.433395	7.62165	0.0603416	158.321	126.783	253.201	256.225	Yes
BPSS0268	2107	306	1309	174	-0.736538	0.474098	6.83943	0.0696587	130.407	142.108	90.508	87.762	Yes
trmJ	2262	147	1258	95	-0.73582	0.533951	6.40774	0.0882484	140.001	68.268	86.982	47.916	Yes
dppF	4249	411	6417	735	0.735692	0.42727	8.28479	0.0594189	262.981	190.871	443.689	370.719	Yes
BPSS0161	63	6	42	2	-0.735461	0.822445	1.59384	0.225062	3.899	2.786	2.904	1.009	Yes
BPSS0645	16263	1624	10111	905	-0.735101	0.487529	9.50603	0.0734687	1006.56	754.194	699.102	456.464	Yes
BPSS0478	138	8	213	16	0.733678	0.737382	3.17228	0.168855	8.541	3.715	14.727	8.07	Yes
BPSS1797	1763	86	873	70	-0.733605	0.625334	5.9194	0.119147	109.116	39.939	60.362	35.307	Yes
BPSS0160	107	19	82	8	-0.732528	0.768567	2.677	0.191054	6.622	8.824	5.67	4.035	Yes
BPSL2617	44	9	32	4	-0.732527	0.846841	1.49154	0.254538	2.723	4.18	2.213	2.018	Yes
BPSS0116	96	8	130	18	0.73217	0.742664	2.8076	0.172376	5.942	3.715	8.989	9.079	Yes
cyoB	3561	565	8446	631	0.731552	0.506999	8.40351	0.0799226	220.399	262.389	583.98	318.264	Yes
hypothetical protein 481	4	1	3	0	-0.731314	0.976643	-1.22658	0.501084	0.248	0.464	0.207	0	Yes
BPSL2070	25	1	51	0	0.731283	0.947975	0.9648	0.400289	1.547	0.464	3.526	0	Yes
dctA	856	47	522	25	-0.731232	0.733514	4.94835	0.166527	52.98	21.827	36.093	12.61	Yes
BPSL1369	745	49	413	32	-0.730904	0.637875	4.83599	0.124141	46.11	22.756	28.556	16.14	Yes
BPSL2273	2007	149	2947	282	0.730709	0.488048	7.0398	0.0744112	124.218	69.196	203.764	142.235	Yes
BPSL0173	229	22	112	17	-0.730414	0.705469	3.38015	0.153112	14.173	10.217	7.744	8.574	Yes
hypothetical protein 306	10	0	13	2	0.730068	0.918327	-0.211693	0.348378	0.619	0	0.899	1.009	Yes
BPSS1746	1218	93	1901	163	0.730043	0.488048	6.34024	0.0743756	75.385	43.19	131.44	82.214	Yes
BPSL1777	177	6	92	5	-0.730005	0.849223	2.65248	0.256506	10.955	2.786	6.361	2.522	Yes
BPSS0800	150	23	128	7	-0.730002	0.755912	3.06	0.180527	9.284	10.681	8.85	3.531	Yes
BPSL2087A	420	58	262	33	-0.729276	0.605584	4.47459	0.111892	25.995	26.936	18.115	16.645	Yes
BPSL2973	402	70	844	90	0.729257	0.564198	5.32057	0.0975729	24.881	32.508	58.356	45.394	Yes
BPSS2275	942	54	552	32	-0.727985	0.681689	5.10317	0.142272	58.303	25.078	38.167	16.14	Yes
BPSS1123	153	10	78	8	-0.727903	0.768538	2.64993	0.190673	9.47	4.644	5.393	4.035	Yes
BPSL1019	309	18	401	44	0.726726	0.666364	4.26742	0.135565	19.125	8.359	27.726	22.193	Yes
BPSL2185	467	22	250	16	-0.726458	0.759487	4.04605	0.182967	28.904	10.217	17.286	8.07	Yes
hypothetical protein 351	1043	233	603	142	-0.726426	0.690216	6.20747	0.146492	64.554	108.206	41.693	71.622	Yes
BPSL0061	1323	110	817	61	-0.726338	0.528795	5.78	0.0865335	81.884	51.085	56.49	30.767	Yes
wcbL	6561	1763	5748	849	-0.725473	0.662148	9.05264	0.133948	406.077	818.746	397.433	428.219	Yes
paaC	2093	240	2835	455	0.7251	0.486531	7.37644	0.0732386	129.541	111.457	196.02	229.493	Yes
hypothetical protein 389	246	37	396	60	0.724986	0.637875	4.48494	0.124231	15.226	17.183	27.381	30.263	Yes
BPSL0150	75	7	84	18	0.723664	0.820892	2.49281	0.223664	4.642	3.251	5.808	9.079	Yes
BPSS1058	3988	655	2856	338	-0.72237	0.492234	7.86864	0.0755485	246.827	304.185	197.472	170.48	Yes
BPSS1649	27	4	41	7	0.722294	0.843859	1.31166	0.252013	1.671	1.858	2.835	3.531	Yes
BPSL1993	147	9	92	4	-0.722218	0.829067	2.57272	0.230544	9.098	4.18	6.361	2.018	Yes
BPSS1147	5284	520	7467	968	0.721887	0.469326	8.60192	0.0685731	327.04	241.491	516.289	488.24	Yes
rpoH	6915	392	2967	363	-0.721653	0.560212	7.94826	0.0949746	427.987	182.047	205.147	183.09	Yes
hypothetical protein 382	150	28	103	15	-0.721639	0.758783	3.21636	0.181982	9.284	13.003	7.122	7.566	Yes
pilR	882	65	1268	126	0.721598	0.524618	5.85487	0.0852451	54.589	30.186	87.673	63.552	Yes
tRNA-Thr(tgt)	7	0	4	0	-0.720316	0.974197	-1.04144	0.465221	0.433	0	0.277	0	Yes
BPSS0597	2325	127	1123	106	-0.720188	0.574477	6.36884	0.101533	143.9	58.979	77.647	53.464	Yes
BPSL1569	461	47	839	65	0.720049	0.573439	5.11841	0.101068	28.532	21.827	58.011	32.785	Yes
hypothetical protein 379	4037	882	2729	494	-0.719611	0.625334	8.14778	0.11907	249.86	409.605	188.691	249.164	Yes
BPSS1393	6	1	3	1	-0.719391	0.974197	-0.944935	0.459782	0.371	0.464	0.207	0.504	Yes
BPSS1013	6	1	3	1	-0.719381	0.974197	-0.944935	0.459809	0.371	0.464	0.207	0.504	Yes
BPSS1149	856	108	1375	176	0.719127	0.487551	6.15345	0.0736929	52.98	50.156	95.071	88.771	Yes
BPSL2108	6066	486	3221	336	-0.718221	0.478227	7.94916	0.0707043	375.44	225.701	222.709	169.472	Yes
BPSS1428	382	52	197	36	-0.718072	0.680007	4.33468	0.141571	23.643	24.149	13.621	18.158	Yes
BPSS0151	21	1	34	2	0.71778	0.868001	0.713136	0.283107	1.3	0.464	2.351	1.009	Yes
BPSL0046	10	0	17	0	0.717522	0.945498	-0.218394	0.38926	0.619	0	1.175	0	Yes
ampD	316	23	519	37	0.716668	0.67275	4.39492	0.137966	19.558	10.681	35.885	18.662	Yes
BPSL0194	308	29	523	44	0.716639	0.618382	4.49384	0.11642	19.063	13.468	36.162	22.193	Yes
BPSS0724	855	59	455	42	-0.716404	0.609911	5.06106	0.113579	52.918	27.4	31.46	21.184	Yes
BPSL1960	7034	926	3157	674	-0.716128	0.580109	8.50841	0.103346	435.352	430.039	218.284	339.952	Yes
wcbM	4437	851	3561	411	-0.714753	0.545048	8.16351	0.0911538	274.617	395.209	246.217	207.3	Yes
BPSS0504	44	2	66	5	0.714481	0.842134	1.60831	0.249749	2.723	0.929	4.563	2.522	Yes
hypothetical protein 407	44	9	52	17	0.714068	0.898171	2.15082	0.317781	2.723	4.18	3.595	8.574	Yes
rpoD	30882	3418	17627	2151	-0.714056	0.564198	10.5117	0.0968164	1911.36	1587.34	1218.78	1084.92	Yes
BPSL1779	49	3	22	4	-0.714008	0.860919	1.16457	0.272448	3.033	1.393	1.521	2.018	Yes
hypothetical protein 291	7	0	10	1	0.713113	0.94622	-0.570665	0.397707	0.433	0	0.691	0.504	Yes
hypothetical protein 50	37	7	63	10	0.712981	0.843859	1.87861	0.252188	2.29	3.251	4.356	5.044	Yes
BPSL2234	113	10	225	10	0.711924	0.799249	3.06778	0.208423	6.994	4.644	15.557	5.044	Yes
argD	1103	116	2062	154	0.711762	0.503923	6.38467	0.0788283	68.267	53.871	142.572	77.675	Yes
BPSS0295	6757	543	3889	345	-0.711015	0.496996	8.10873	0.0767678	418.208	252.172	268.896	174.011	Yes
ssrA	862746	117773	1624587	164170	0.710934	0.779335	16.1882	0.197738	53397.5	54694.4	112328	82804.1	Yes
ihfB	3317	167	1932	106	-0.710924	0.694434	6.84243	0.1481	205.297	77.556	133.584	53.464	Yes
BPSL0900	552	58	366	30	-0.710166	0.609911	4.68104	0.113516	34.165	26.936	25.306	15.131	Yes
BPSL1233	359	72	641	107	0.709867	0.66222	5.26722	0.134076	22.219	33.437	44.321	53.969	Yes
BPSS1023	14	0	8	0	-0.709697	0.952197	-0.426265	0.406752	0.866	0	0.553	0	Yes
BPSL1891	275	19	334	46	0.709596	0.685079	4.16703	0.143912	17.02	8.824	23.094	23.201	Yes
BPSS0937	142	8	227	14	0.709201	0.779925	3.18841	0.19821	8.789	3.715	15.695	7.061	Yes
hypothetical protein 398	139	52	130	26	-0.709013	0.855474	3.77466	0.267697	8.603	24.149	8.989	13.114	Yes
BPSS1097	5869	306	3315	207	-0.708968	0.657463	7.67714	0.130846	363.247	142.108	229.208	104.407	Yes
BPSL0149	48	5	44	14	0.708804	0.895451	1.88117	0.31253	2.971	2.322	3.042	7.061	Yes
hypothetical protein 486	12	2	17	4	0.708113	0.913792	0.297083	0.337062	0.743	0.929	1.175	2.018	Yes
hypothetical protein 310	5	1	9	1	0.707613	0.957193	-0.630753	0.411267	0.309	0.464	0.622	0.504	Yes
BPSS0975	79	7	56	2	-0.707333	0.850383	1.8824	0.25797	4.89	3.251	3.872	1.009	Yes
hypothetical protein 108	210	17	301	33	0.707304	0.690216	3.86676	0.146749	12.997	7.895	20.812	16.645	Yes
hypothetical protein 320	6	3	15	2	0.707229	0.94622	-0.0390521	0.395187	0.371	1.393	1.037	1.009	Yes
BPSS2127	104	11	52	9	-0.707143	0.803847	2.34154	0.214947	6.437	5.108	3.595	4.539	Yes
fdx	809	95	1270	156	0.707058	0.498592	6.01248	0.0771776	50.071	44.118	87.811	78.683	Yes
BPSS2055	672	41	316	36	-0.706407	0.670463	4.66724	0.136728	41.592	19.041	21.849	18.158	Yes
BPSL0257	647	81	1312	97	0.70629	0.555096	5.73608	0.0933797	40.044	37.617	90.715	48.925	Yes
BPSL2377	6229	876	9027	1515	0.705893	0.564198	9.0947	0.0965643	385.528	406.819	624.152	764.136	Yes
hypothetical protein 213	104	14	70	7	-0.705461	0.778295	2.46285	0.196566	6.437	6.502	4.84	3.531	Yes
BPSS1843	1163	135	786	71	-0.705224	0.50874	5.82106	0.0811676	71.981	62.695	54.346	35.811	Yes
BPSS0195	403	39	606	68	0.704794	0.604404	4.88422	0.111305	24.943	18.112	41.901	34.298	Yes
BPSS0815	32	3	55	4	0.703597	0.842134	1.37029	0.250088	1.981	1.393	3.803	2.018	Yes
BPSL0424	314	19	182	12	-0.701779	0.768538	3.60417	0.189713	19.434	8.824	12.584	6.053	Yes
BPSS2246	7957	263	4150	231	-0.701218	0.779925	7.93845	0.198399	492.478	122.139	286.942	116.512	Yes
BPSL0703	173	23	301	33	0.701133	0.695234	3.87439	0.148385	10.707	10.681	20.812	16.645	Yes
BPSS1251	6838	556	5652	167	-0.701087	0.768567	8.13699	0.191829	423.221	258.209	390.795	84.231	Yes
hypothetical protein 198	30	3	44	6	0.700778	0.83881	1.2986	0.245759	1.857	1.393	3.042	3.026	Yes
BPSL0269	128	6	189	13	0.700482	0.806671	2.98499	0.216611	7.922	2.786	13.068	6.557	Yes
BPSL1454	10	3	6	2	-0.700479	0.96121	-0.244251	0.418103	0.619	1.393	0.415	1.009	Yes
BPSL1059	984	131	531	88	-0.70017	0.577358	5.68755	0.102326	60.902	60.837	36.715	44.385	Yes
BPSS1631	455	28	647	56	0.700131	0.673552	4.81549	0.139114	28.161	13.003	44.735	28.245	Yes
BPSL1810	2	1	4	1	0.699994	0.982478	-1.17508	0.516907	0.124	0.464	0.277	0.504	Yes
hypothetical protein 350	10815	2014	6163	1267	-0.69967	0.672339	9.42914	0.13773	669.367	935.312	426.127	639.05	Yes
BPSL1617	20683	2517	13759	1392	-0.699178	0.559015	10.0095	0.0944969	1280.12	1168.91	951.335	702.097	Yes
BPSS2145	252	20	429	29	0.698455	0.719128	4.11022	0.158951	15.597	9.288	29.662	14.627	Yes
BPSS0268A	28	2	17	1	-0.698055	0.884831	0.503756	0.299437	1.733	0.929	1.175	0.504	Yes
BPSL1802	1713	107	971	72	-0.698003	0.609911	6.00464	0.11419	106.022	49.691	67.138	36.315	Yes
BPSS1455	4915	555	2418	401	-0.697925	0.526232	7.88257	0.0858655	304.202	257.745	167.187	202.256	Yes
BPSL2388	1400	119	790	79	-0.697744	0.539433	5.88672	0.0899496	86.649	55.264	54.623	39.846	Yes
BPSS1168	83	12	77	2	-0.697642	0.864056	2.20075	0.274416	5.137	5.573	5.324	1.009	Yes
yacG	478	27	677	55	0.697608	0.697553	4.8452	0.149951	29.585	12.539	46.81	27.741	Yes
BPSS0516	13	1	15	4	0.697574	0.927917	0.195003	0.362762	0.805	0.464	1.037	2.018	Yes
BPSS0086	40	5	54	10	0.696729	0.849081	1.75415	0.256241	2.476	2.322	3.734	5.044	Yes
hypothetical protein 370	138	69	107	40	-0.696625	0.914785	4.09653	0.343685	8.541	32.044	7.398	20.175	Yes
BPSL3255	1056	140	661	83	-0.696396	0.535004	5.7858	0.088773	65.358	65.017	45.703	41.864	Yes
BPSL2295	3272	355	3771	728	0.696001	0.56467	7.96259	0.0981913	202.512	164.864	260.737	367.189	Yes
acpS	157	10	222	21	0.695922	0.750631	3.35524	0.178368	9.717	4.644	15.35	10.592	Yes
BPSS1784	922	65	519	44	-0.695819	0.625334	5.18616	0.119049	57.065	30.186	35.885	22.193	Yes
BPSS1733	911	141	533	89	-0.695759	0.604404	5.69672	0.111377	56.384	65.481	36.853	44.89	Yes
BPSL3142	57	7	96	10	0.695532	0.799756	2.24669	0.210202	3.528	3.251	6.638	5.044	Yes
BPSS1747	661	101	1080	157	0.695355	0.569831	5.91353	0.100059	40.911	46.905	74.674	79.188	Yes
BPSS1469a	80	6	111	13	0.694998	0.796486	2.50002	0.206003	4.951	2.786	7.675	6.557	Yes
BPSS1783	35381	5988	15222	4343	-0.694153	0.777519	11.0562	0.195034	2189.82	2780.86	1052.49	2190.52	Yes
BPSS1372	527	49	729	92	0.693225	0.580487	5.23593	0.103641	32.617	22.756	50.405	46.403	Yes
BPSL0466	888	160	633	87	-0.692919	0.604404	5.78833	0.111365	54.961	74.305	43.767	43.881	Yes
hypothetical protein 392	5823	1154	3940	661	-0.692904	0.63139	8.59502	0.121254	360.4	535.924	272.422	333.395	Yes
BPSS0985	694	70	411	44	-0.692588	0.605118	4.99136	0.111607	42.953	32.508	28.418	22.193	Yes
BPSS2148a	57	4	75	10	0.692312	0.829067	2.0222	0.232545	3.528	1.858	5.186	5.044	Yes
hypothetical protein 362	74	14	45	9	-0.692277	0.856766	2.2079	0.269309	4.58	6.502	3.111	4.539	Yes
BPSL2710	122	5	57	6	-0.692132	0.853545	2.22692	0.264103	7.551	2.322	3.941	3.026	Yes
hypothetical protein 368	258	34	138	24	-0.69173	0.743369	3.75726	0.173604	15.968	15.79	9.542	12.105	Yes
BPSL0617	37	3	51	7	0.691341	0.83881	1.50278	0.244946	2.29	1.393	3.526	3.531	Yes
BPSS0886	793	79	559	38	-0.690899	0.624186	5.17156	0.1186	49.081	36.688	38.651	19.166	Yes
BPSS1504	11	1	6	1	-0.690115	0.94819	-0.477276	0.402929	0.681	0.464	0.415	0.504	Yes
BPSS0138	11	2	15	4	0.689929	0.932895	0.207627	0.371037	0.681	0.929	1.037	2.018	Yes
sulA	509	15	259	15	-0.688824	0.853155	4.03784	0.260165	31.503	6.966	17.908	7.566	Yes
hypothetical protein 466	73	20	127	29	0.688742	0.857852	3.17211	0.270353	4.518	9.288	8.781	14.627	Yes
BPSS1252	2407	260	1957	102	-0.68866	0.630504	6.82344	0.12073	148.975	120.745	135.312	51.447	Yes
fliG	132	6	134	22	0.688518	0.826518	2.98748	0.227259	8.17	2.786	9.265	11.096	Yes
BPSS2284	70663	4019	31169	3765	-0.688398	0.713706	11.3105	0.156272	4373.51	1866.44	2155.11	1898.99	Yes
BPSS0733	35	6	60	8	0.68838	0.839947	1.72685	0.246838	2.166	2.786	4.149	4.035	Yes
BPSS1845	416	20	208	18	-0.68806	0.778295	3.90921	0.196861	25.747	9.288	14.382	9.079	Yes
BPSS1999	82	11	62	4	-0.687875	0.829067	2.12985	0.232673	5.075	5.108	4.287	2.018	Yes
waaF	395	41	508	80	0.687632	0.657887	4.88695	0.131146	24.448	19.041	35.125	40.35	Yes
BPSL0935	391	21	205	17	-0.687454	0.768567	3.86506	0.191859	24.2	9.753	14.174	8.574	Yes
BPSL2305	8324	804	5355	461	-0.68724	0.522945	8.53575	0.0843735	515.193	373.382	370.259	232.519	Yes
BPSS0557	464	54	601	102	0.687041	0.631769	5.19318	0.12149	28.718	25.078	41.555	51.447	Yes
BPSL1614	3888	468	2590	262	-0.686968	0.495846	7.5949	0.0764278	240.638	217.342	179.08	132.148	Yes
hypothetical protein 557	31	0	15	1	-0.686025	0.94622	0.40608	0.393869	1.919	0	1.037	0.504	Yes
aprX	15106	2615	10675	1445	-0.685885	0.622107	9.85114	0.1179	934.948	1214.42	738.099	728.829	Yes
BPSL3405	1260	147	1827	252	0.685587	0.50874	6.63312	0.0806268	77.985	68.268	126.324	127.104	Yes
BPSL1801	1242	61	396	81	-0.685532	0.750434	5.44493	0.176929	76.87	28.329	27.381	40.855	Yes
BPSL1669	477	86	333	48	-0.685448	0.697553	4.88984	0.149708	29.523	39.939	23.025	24.21	Yes
BPSS1986	11	0	5	1	-0.685234	0.965435	-0.625452	0.433462	0.681	0	0.346	0.504	Yes
BPSL1806	1227	51	1871	90	0.685116	0.778295	6.04074	0.19624	75.942	23.685	129.366	45.394	Yes
BPSL2368	161	4	203	15	0.68493	0.853545	3.12425	0.261841	9.965	1.858	14.036	7.566	Yes
BPSL2876	174	16	99	11	-0.684633	0.759487	2.98773	0.183118	10.769	7.43	6.845	5.548	Yes
BPSL0625	230	18	254	44	0.684149	0.743369	3.95677	0.173636	14.235	8.359	17.562	22.193	Yes
BPSS2243	7	0	8	2	0.683821	0.965341	-0.577334	0.433028	0.433	0	0.553	1.009	Yes
BPSS0805	84	9	98	20	0.68368	0.829067	2.69614	0.233947	5.199	4.18	6.776	10.088	Yes
BPSS0454	7	0	8	2	0.683432	0.965341	-0.577334	0.433051	0.433	0	0.553	1.009	Yes
BPSS0664	21	9	13	6	-0.683347	0.976643	0.992112	0.479801	1.3	4.18	0.899	3.026	Yes
emrA	136	10	259	10	0.683156	0.83371	3.22546	0.241715	8.417	4.644	17.908	5.044	Yes
BPSS0559	277	43	195	23	-0.682835	0.727276	3.97798	0.162744	17.144	19.969	13.483	11.601	Yes
BPSL2274	863	81	1350	130	0.682807	0.545048	5.9406	0.0910908	53.413	37.617	93.343	65.569	Yes
traI	2291	287	1400	177	-0.682443	0.526232	6.86477	0.0859026	141.796	133.284	96.8	89.275	Yes
BPSS0527	37	6	25	3	-0.681816	0.864173	1.13275	0.27461	2.29	2.786	1.729	1.513	Yes
hipB	196	35	312	54	0.681601	0.750631	4.2621	0.177866	12.131	16.254	21.573	27.237	Yes
BPSL2972	2130	82	1126	70	-0.681467	0.768538	6.11556	0.188916	131.831	38.081	77.855	35.307	Yes
BPSL1189	264	20	131	17	-0.681069	0.754696	3.47538	0.179866	16.34	9.288	9.058	8.574	Yes
BPSL2011	55	9	101	11	0.680801	0.828725	2.34665	0.229748	3.404	4.18	6.983	5.548	Yes
BPSL0711	1083	44	1457	100	0.680299	0.747546	5.85237	0.17538	67.03	20.434	100.741	50.438	Yes
BPSL0836	244	22	122	18	-0.679788	0.750631	3.45369	0.17799	15.102	10.217	8.435	9.079	Yes
BPSL1522	73	3	118	5	0.67974	0.882875	2.22014	0.297913	4.518	1.393	8.159	2.522	Yes
BPSL0359	383	23	185	21	-0.678598	0.758783	3.88664	0.182083	23.705	10.681	12.791	10.592	Yes
mtgA	105	16	182	22	0.677844	0.761504	3.23036	0.185302	6.499	7.43	12.584	11.096	Yes
BPSS0614	1548	131	871	90	-0.677834	0.554616	6.0358	0.0932082	95.81	60.837	60.223	45.394	Yes
flhF	71	7	63	19	0.675655	0.886388	2.38668	0.301168	4.394	3.251	4.356	9.583	Yes
BPSS1429	475	85	892	115	0.6756	0.637875	5.55379	0.124055	29.399	39.474	61.675	58.004	Yes
BPSS2240	46	3	73	5	0.67549	0.853545	1.72458	0.261454	2.847	1.393	5.047	2.522	Yes
BPSL2297	2469	324	4537	435	0.675214	0.522945	7.68495	0.0843501	152.813	150.467	313.701	219.405	Yes
folE	580	92	901	145	0.67515	0.626938	5.74211	0.119637	35.898	42.725	62.298	73.135	Yes
hypothetical protein 239	65	9	90	16	0.675099	0.831855	2.47302	0.240436	4.023	4.18	6.223	8.07	Yes
BPSS0742	238	22	187	7	-0.67449	0.826518	3.42893	0.228295	14.73	10.217	12.93	3.531	Yes
BPSL0336	36	2	59	3	0.673208	0.886583	1.37937	0.3045	2.228	0.929	4.079	1.513	Yes
BPSL0038	79	9	47	6	-0.673195	0.831855	2.00735	0.236752	4.89	4.18	3.25	3.026	Yes
BPSL0830	63	15	43	9	-0.673098	0.895403	2.15314	0.310934	3.899	6.966	2.973	4.539	Yes
BPSS0928	607	58	980	88	0.673062	0.602892	5.442	0.110209	37.569	26.936	67.76	44.385	Yes
ribE	651	71	1199	90	0.672832	0.607323	5.62768	0.112313	40.292	32.973	82.902	45.394	Yes
BPSL2466	236	40	186	19	-0.672769	0.758783	3.81665	0.181686	14.607	18.576	12.861	9.583	Yes
BPSL1093	44	4	28	2	-0.672642	0.863288	1.13335	0.273905	2.723	1.858	1.936	1.009	Yes
BPSL0524	289	36	424	60	0.672209	0.675445	4.54992	0.139957	17.887	16.719	29.317	30.263	Yes
aroQ	338	57	493	93	0.670926	0.732049	5.00464	0.164915	20.92	26.471	34.087	46.907	Yes
BPSS0832	498	31	198	34	-0.67044	0.76087	4.27159	0.184199	30.822	14.397	13.69	17.149	Yes
BPSL1670	29	2	18	1	-0.669068	0.899351	0.547879	0.318444	1.795	0.929	1.245	0.504	No (FC=-3.078, FDR=0.00)
BPSL1314	180	17	113	10	-0.668307	0.768538	3.05107	0.188228	11.141	7.895	7.813	5.044	Yes
thiE	563	23	872	38	0.666915	0.83881	4.9323	0.244119	34.845	10.681	60.292	19.166	Yes
BPSL1661	1374	195	799	128	-0.666246	0.608281	6.23137	0.112689	85.04	90.559	55.245	64.561	Yes
BPSS1053	15	2	8	2	-0.666095	0.934441	-0.0504535	0.373539	0.928	0.929	0.553	1.009	Yes
hypothetical protein 452	1168	54	686	37	-0.666086	0.783392	5.3397	0.200179	72.29	25.078	47.432	18.662	Yes
BPSS0878	61	5	101	7	0.665396	0.842143	2.15979	0.250538	3.775	2.322	6.983	3.531	Yes
BPSS2118	824	177	578	103	-0.665329	0.719128	5.85105	0.15914	50.999	82.2	39.965	51.951	Yes
BPSL2954	1645	168	874	122	-0.665254	0.564198	6.24928	0.0972717	101.813	78.02	60.431	61.534	Yes
BPSS0282	2150	147	1244	101	-0.66468	0.609911	6.38899	0.114131	133.069	68.268	86.014	50.942	Yes
BPSL1441	1689	127	2547	209	0.664466	0.592243	6.75882	0.10671	104.536	58.979	176.107	105.415	Yes
cheA	995	209	1298	354	0.663835	0.768567	6.76686	0.191276	61.583	97.061	89.747	178.551	Yes
BPSS0049	1650	119	805	100	-0.663585	0.604404	6.04191	0.111272	102.123	55.264	55.66	50.438	Yes
hypothetical protein 596	37	4	24	2	-0.662947	0.865826	0.96982	0.278398	2.29	1.858	1.659	1.009	Yes
hypothetical protein 377	6865	793	3588	570	-0.662527	0.565667	8.39432	0.0985863	424.892	368.273	248.084	287.497	Yes
BPSL2811	357	61	791	65	0.662378	0.689885	5.09234	0.146	22.096	28.329	54.692	32.785	Yes
BPSL0467	503	46	696	83	0.662116	0.63139	5.14058	0.121314	31.132	21.363	48.123	41.864	Yes
BPSS1228	919	79	561	50	-0.661842	0.629086	5.30454	0.120253	56.879	36.688	38.789	25.219	Yes
BPSL2371	884	40	501	30	-0.660907	0.801314	4.94198	0.212413	54.713	18.576	34.641	15.131	Yes
BPSS1002	2007	282	1429	155	-0.660819	0.561679	6.77062	0.0956133	124.218	130.962	98.805	78.179	Yes
BPSS2310	235	9	366	15	0.660586	0.866998	3.71799	0.279768	14.545	4.18	25.306	7.566	Yes
hypothetical protein 648	3695	531	2228	340	-0.66026	0.580109	7.67095	0.103437	228.693	246.599	154.05	171.489	Yes
wcbO	4611	682	3101	400	-0.6601	0.564198	8.01386	0.096929	285.386	316.724	214.412	201.752	Yes
BPSS2323	17	2	33	1	0.66	0.91931	0.615103	0.350407	1.052	0.929	2.282	0.504	Yes
BPSS1289	67	0	34	1	-0.659939	0.974197	1.28244	0.466396	4.147	0	2.351	0.504	Yes
BPSL0844	325	10	410	29	0.65907	0.845987	4.08571	0.253727	20.115	4.644	28.349	14.627	Yes
BPSS1140	30160	2245	16140	1692	-0.658249	0.658306	10.2393	0.131658	1866.68	1042.59	1115.96	853.411	Yes
BPSL2189	600	40	406	20	-0.65765	0.785645	4.56451	0.201398	37.135	18.576	28.072	10.088	Yes
BPSL2913	191	9	275	18	0.657609	0.831855	3.49462	0.237117	11.821	4.18	19.014	9.079	Yes
BPSL3254	474	69	300	43	-0.656605	0.70296	4.71773	0.152186	29.337	32.044	20.743	21.688	Yes
BPSS0434	535	61	335	38	-0.65638	0.672339	4.7137	0.137507	33.112	28.329	23.163	19.166	Yes
BPSS0700	777	58	1187	93	0.656301	0.647931	5.64105	0.12757	48.09	26.936	82.072	46.907	Yes
BPSS0361	663	49	483	21	-0.65628	0.789682	4.75771	0.20308	41.035	22.756	33.396	10.592	Yes
hypothetical protein 16	782	133	521	80	-0.654453	0.675445	5.56971	0.139949	48.4	61.766	36.023	40.35	Yes
cheY1	109	21	108	40	0.654161	0.896872	3.42246	0.314706	6.746	9.753	7.467	20.175	Yes
BPSS2247	21	1	12	1	-0.654146	0.931836	0.12894	0.36781	1.3	0.464	0.83	0.504	Yes
BPSL2459	320	20	533	27	0.653848	0.804543	4.30688	0.215716	19.806	9.288	36.853	13.618	Yes
BPSL3387	543	32	356	17	-0.653847	0.813123	4.3702	0.21963	33.608	14.861	24.615	8.574	Yes
hypothetical protein 209	5	0	8	0	0.653814	0.976643	-0.90361	0.484894	0.309	0	0.553	0	Yes
BPSL2302	5100	635	2998	420	-0.653078	0.564198	8.02554	0.0971097	315.652	294.897	207.29	211.84	Yes
BPSL2965	289	27	191	15	-0.652961	0.759487	3.71338	0.183539	17.887	12.539	13.206	7.566	Yes
pilO	1057	72	1571	120	0.652845	0.656062	6.02847	0.129724	65.42	33.437	108.623	60.526	Yes
cpdB	220	29	164	14	-0.652646	0.777519	3.53696	0.195112	13.616	13.468	11.339	7.061	Yes
speG	22	2	10	3	-0.652545	0.934441	0.308347	0.373536	1.362	0.929	0.691	1.513	Yes
hypothetical protein 163	5	1	7	2	0.652183	0.974197	-0.639802	0.466266	0.309	0.464	0.484	1.009	Yes
BPSL3008	292	12	161	10	-0.651913	0.853545	3.3906	0.263408	18.073	5.573	11.132	5.044	Yes
BPSS1485	1242	147	724	99	-0.651719	0.596175	5.95318	0.107878	76.87	68.268	50.059	49.934	Yes
BPSL2465	419	106	484	182	0.65166	0.855537	5.67634	0.268082	25.933	49.227	33.465	91.797	Yes
hypothetical protein 457	6	0	8	1	0.651557	0.974197	-0.734816	0.461736	0.371	0	0.553	0.504	Yes
BPSS1899	241	16	369	26	0.651439	0.781363	3.93616	0.199189	14.916	7.43	25.514	13.114	Yes
BPSL0778	1271	159	691	113	-0.650731	0.623017	6.02826	0.118276	78.665	73.84	47.778	56.995	Yes
cheW	371	138	525	218	0.650555	0.896833	5.90689	0.314369	22.962	64.088	36.3	109.955	Yes
BPSL1819	5	0	3	0	-0.650418	0.996391	-1.27596	0.549261	0.309	0	0.207	0	Yes
BPSS0525	161	21	108	12	-0.650387	0.778991	3.08642	0.197448	9.965	9.753	7.467	6.053	Yes
hypothetical protein 380	6849	2010	4930	1195	-0.650136	0.827805	9.23515	0.229291	423.902	933.454	340.874	602.734	Yes
wzt2	2622	542	2046	296	-0.650021	0.673552	7.49782	0.138338	162.282	251.708	141.466	149.296	Yes
BPSL0888	221	18	322	31	0.649731	0.751959	3.90737	0.178968	13.678	8.359	22.264	15.636	Yes
hypothetical protein 95	45	9	76	12	0.649697	0.872696	2.16418	0.28804	2.785	4.18	5.255	6.053	Yes
btuF	61	2	78	7	0.649512	0.886388	1.91543	0.301336	3.775	0.929	5.393	3.531	Yes
BPSL1733	56	8	39	4	-0.649506	0.853576	1.64817	0.26629	3.466	3.715	2.697	2.018	Yes
groS	11332	3272	9412	1806	-0.649396	0.804543	9.94554	0.215624	701.366	1519.53	650.772	910.91	Yes
BPSS2019	115	4	147	12	0.649214	0.861457	2.73513	0.272901	7.118	1.858	10.164	6.053	Yes
BPSS0141	218	20	104	18	-0.649116	0.801314	3.31768	0.212078	13.493	9.288	7.191	9.079	Yes
hypothetical protein 321	15530	2754	9107	1805	-0.648102	0.736185	9.92716	0.167616	961.19	1278.97	629.683	910.406	Yes
gmhA	4293	836	3596	426	-0.647782	0.646213	8.15559	0.126864	265.704	388.243	248.637	214.866	Yes
hypothetical protein 516	8396	935	4866	634	-0.64697	0.576212	8.66364	0.102029	519.649	434.219	336.449	319.777	Yes
BPSS0988	447	49	300	28	-0.646934	0.713497	4.43215	0.155932	27.666	22.756	20.743	14.123	Yes
BPSL0679	214	19	401	20	0.646123	0.817587	3.91204	0.221546	13.245	8.824	27.726	10.088	Yes
BPSL0285	136	10	184	20	0.645831	0.785645	3.18639	0.201349	8.417	4.644	12.722	10.088	Yes
msr0960	402	83	466	145	0.64583	0.831855	5.41741	0.240495	24.881	38.546	32.221	73.135	Yes
BPSS0998	888	80	581	47	-0.645267	0.658306	5.28924	0.131983	54.961	37.152	40.172	23.706	Yes
BPSS0669	363	22	419	53	0.645052	0.750631	4.45753	0.178258	22.467	10.217	28.971	26.732	Yes
BPSL2591	805	89	484	59	-0.645012	0.636074	5.28392	0.12308	49.823	41.332	33.465	29.758	Yes
hypothetical protein 215	17319	3141	10842	1990	-0.644056	0.740972	10.1062	0.170206	1071.92	1458.7	749.646	1003.72	Yes
fdsG	691	36	306	39	-0.64388	0.768567	4.66154	0.191754	42.768	16.719	21.158	19.671	Yes
macB	273	24	475	30	0.643875	0.768538	4.24295	0.189046	16.897	11.146	32.843	15.131	Yes
BPSL1561	12355	1867	8725	1074	-0.643612	0.636074	9.46044	0.123568	764.682	867.045	603.271	541.704	Yes
hypothetical protein 461	45902	11613	30268	7190	-0.643287	0.844173	11.831	0.25263	2840.99	5393.14	2092.81	3626.49	Yes
BPSS1118	101	6	131	14	0.643001	0.83371	2.70248	0.241652	6.251	2.786	9.058	7.061	Yes
BPSL2494	87	14	60	8	-0.642944	0.853545	2.34688	0.261709	5.385	6.502	4.149	4.035	Yes
BPSL1394	15	0	9	0	-0.642573	0.970202	-0.34025	0.447215	0.928	0	0.622	0	Yes
hypothetical protein 131	16	0	23	1	0.642245	0.946829	0.234534	0.398428	0.99	0	1.59	0.504	Yes
BPSL1251	593	35	917	54	0.642094	0.768538	5.1343	0.190432	36.702	16.254	63.404	27.237	Yes
BPSL2255	902	143	609	86	-0.641506	0.658306	5.72201	0.132416	55.827	66.41	42.108	43.377	Yes
pntAB	932	140	853	56	-0.641459	0.685079	5.72148	0.144085	57.684	65.017	58.979	28.245	Yes
BPSL3284	41	6	58	10	0.641326	0.876991	1.83436	0.291037	2.538	2.786	4.01	5.044	Yes
hypothetical protein 444	2444	431	1632	263	-0.641223	0.66073	7.25507	0.133445	151.265	200.159	112.841	132.652	Yes
BPSL2969	386	26	249	15	-0.64009	0.803847	3.95872	0.215113	23.89	12.075	17.217	7.566	Yes
BPSL0282	151	13	227	21	0.639836	0.786141	3.39799	0.201654	9.346	6.037	15.695	10.592	Yes
BPSL3155	292	25	409	44	0.639732	0.733057	4.31802	0.165922	18.073	11.61	28.279	22.193	Yes
BPSL0418	139	20	114	8	-0.639003	0.829067	2.94151	0.233387	8.603	9.288	7.882	4.035	Yes
BPSS0739	113	13	197	16	0.638013	0.799249	3.14168	0.208536	6.994	6.037	13.621	8.07	Yes
BPSS1316	251	11	332	25	0.637953	0.831855	3.8263	0.240339	15.535	5.108	22.955	12.61	Yes
BPSL0069	89	3	145	4	0.637221	0.931836	2.41665	0.365819	5.508	1.393	10.026	2.018	Yes
hypothetical protein 153	32	6	23	3	-0.63688	0.902909	1.02597	0.323746	1.981	2.786	1.59	1.513	Yes
BPSL3098	3841	369	2071	275	-0.635927	0.5901	7.43869	0.106034	237.729	171.366	143.195	138.705	Yes
BPSL0925	237	5	344	11	0.635475	0.931836	3.58253	0.368082	14.669	2.322	23.785	5.548	Yes
hypothetical protein 441	7	0	5	3	0.634495	0.986001	-0.640849	0.527241	0.433	0	0.346	1.513	Yes
htpX	2568	309	3552	514	0.634452	0.596175	7.65105	0.108591	158.94	143.501	245.595	259.251	Yes
BPSS1879	1223	119	1326	245	0.634362	0.658306	6.43403	0.132012	75.695	55.264	91.683	123.573	Yes
hypothetical protein 162	435	77	280	49	-0.634318	0.77155	4.76095	0.192856	26.923	35.759	19.36	24.715	Yes
BPSL2031	79	9	89	19	0.634121	0.866951	2.61047	0.279124	4.89	4.18	6.154	9.583	Yes
virB5_1	33	7	46	11	0.63407	0.922464	1.72786	0.355817	2.042	3.251	3.181	5.548	Yes
BPSS0093	29	4	36	8	0.634067	0.914439	1.31779	0.340739	1.795	1.858	2.489	4.035	Yes
bipC	129	18	106	7	-0.633713	0.83881	2.81718	0.246353	7.984	8.359	7.329	3.531	Yes
BPSL3111	1097	173	2067	218	0.633451	0.609911	6.63497	0.113945	67.896	80.342	142.918	109.955	Yes
BPSL0193	196	19	322	26	0.633417	0.778175	3.82112	0.195659	12.131	8.824	22.264	13.114	Yes
BPSS0668	656	78	458	44	-0.633299	0.685079	5.04259	0.143344	40.601	36.224	31.667	22.193	Yes
hypothetical protein 277	2021	290	1272	186	-0.633146	0.632118	6.80948	0.121661	125.085	134.678	87.95	93.815	Yes
BPSS1204	105	10	151	17	0.632877	0.815978	2.9357	0.220802	6.499	4.644	10.441	8.574	Yes
BPSL0458	8106	1195	5220	752	-0.632525	0.636074	8.83617	0.122773	501.7	554.964	360.925	379.294	Yes
BPSS2120	187	18	120	11	-0.631594	0.799249	3.12835	0.209105	11.574	8.359	8.297	5.548	Yes
BPSS2249	23215	1778	12561	1371	-0.63068	0.673552	9.88953	0.138615	1436.83	825.712	868.502	691.505	Yes
gspG	864	172	1448	246	0.630419	0.718577	6.49189	0.158298	53.475	79.878	100.119	124.077	Yes
hypothetical protein 271	38	2	60	3	0.63033	0.912962	1.41209	0.336024	2.352	0.929	4.149	1.513	Yes
aidB	8161	723	4673	517	-0.63023	0.596175	8.4729	0.10853	505.105	335.765	323.104	260.764	Yes
BPSL2432	450	25	662	42	0.629854	0.799249	4.71398	0.209153	27.852	11.61	45.773	21.184	Yes
hypothetical protein 341	30	2	17	2	-0.629551	0.914439	0.605912	0.339552	1.857	0.929	1.175	1.009	Yes
gcl	48	4	35	1	-0.629339	0.914063	1.23425	0.338671	2.971	1.858	2.42	0.504	Yes
BPSL2703	399399	65903	243121	43228	-0.628995	0.841377	14.5562	0.248623	24719.8	30605.7	16810.1	21803.3	Yes
hypothetical protein 24	45	9	29	6	-0.628742	0.914785	1.55284	0.343955	2.785	4.18	2.005	3.026	Yes
BPSS1971	164	12	215	24	0.628081	0.801314	3.42954	0.21329	10.15	5.573	14.866	12.105	Yes
motB	414	83	515	139	0.628037	0.829067	5.42372	0.232812	25.623	38.546	35.609	70.109	Yes
BPSL0542	693	49	967	86	0.628025	0.697553	5.43272	0.150132	42.891	22.756	66.861	43.377	Yes
erpA	2396	443	1522	284	-0.627867	0.720641	7.27395	0.159946	148.294	205.732	105.235	143.244	Yes
BPSS0402	16	0	8	1	-0.62729	0.968707	-0.257387	0.439325	0.99	0	0.553	0.504	Yes
infA1	465	35	627	64	0.627279	0.733057	4.89931	0.165827	28.78	16.254	43.353	32.28	Yes
BPSS1198	61075	7759	39438	4893	-0.626955	0.736445	11.6326	0.168027	3780.08	3603.32	2726.85	2467.93	Yes
BPSS1671	24	3	38	4	0.626892	0.886388	1.03857	0.300771	1.485	1.393	2.627	2.018	Yes
BPSS2211	84	9	126	14	0.626843	0.831855	2.67874	0.237281	5.199	4.18	8.712	7.061	Yes
BPSS0555	24	2	31	5	0.625956	0.899351	0.925005	0.318493	1.485	0.929	2.143	2.522	Yes
BPSL1768	5093	341	8326	452	0.625752	0.745208	8.25545	0.174431	315.218	158.362	575.683	227.98	Yes
fpr	3920	976	5775	1504	0.625553	0.829067	8.89517	0.230206	242.619	453.259	399.299	758.588	Yes
BPSL0405	119	10	210	11	0.625409	0.846884	3.05806	0.254828	7.365	4.644	14.52	5.548	Yes
paaB	814	149	1230	226	0.625018	0.727276	6.32621	0.162786	50.38	69.196	85.046	113.99	Yes
BPSL1295	99	7	157	10	0.624939	0.853545	2.73358	0.26382	6.127	3.251	10.855	5.044	Yes
hypothetical protein 278	491	2	293	3	-0.624789	0.987724	3.80324	0.530831	30.389	0.929	20.259	1.513	Yes
BPSL1766	576	6	762	23	0.624663	0.962006	4.65608	0.425615	35.65	2.786	52.687	11.601	Yes
BPSL0353	381	49	355	16	-0.624535	0.824571	4.3208	0.226369	23.581	22.756	24.546	8.07	Yes
BPSL1240	373	75	281	43	-0.624124	0.799249	4.65113	0.208746	23.086	34.83	19.429	21.688	Yes
BPSS1335	8224	1941	10654	3150	0.623761	0.845477	9.91135	0.253297	509.004	901.41	736.647	1588.8	Yes
BPSS2178	710	71	462	44	-0.623657	0.69717	5.04395	0.149141	43.944	32.973	31.944	22.193	Yes
gspJ	286	19	423	31	0.623535	0.799249	4.15652	0.209274	17.701	8.824	29.247	15.636	Yes
BPSL1895	780	68	1287	91	0.623	0.688783	5.7143	0.14498	48.276	31.58	88.987	45.899	Yes
hypothetical protein 468	930	272	1842	363	0.622909	0.821109	6.97446	0.224073	57.56	126.318	127.361	183.09	Yes
BPSL2618	27	4	21	1	-0.622654	0.914785	0.684729	0.344337	1.671	1.858	1.452	0.504	Yes
BPSL1474	148	17	222	26	0.622195	0.799895	3.51065	0.210685	9.16	7.895	15.35	13.114	Yes
fis	131	19	86	12	-0.621663	0.842134	2.87441	0.249375	8.108	8.824	5.946	6.053	Yes
pgrs18	101	12	108	25	0.621443	0.867163	2.97083	0.280039	6.251	5.573	7.467	12.61	Yes
BPSL1786	25	0	15	0	-0.621137	0.974197	0.193308	0.465658	1.547	0	1.037	0	Yes
BPSL1387	396	39	293	19	-0.620918	0.782433	4.20099	0.199677	24.509	18.112	20.259	9.583	Yes
BPSL2741	153	8	80	8	-0.61927	0.867163	2.61401	0.281595	9.47	3.715	5.531	4.035	Yes
BPSL2749	7854	1040	12069	1551	0.618879	0.658306	9.32785	0.131745	486.104	482.981	834.484	782.293	Yes
BPSL3252	325	36	517	51	0.618684	0.736808	4.60894	0.168395	20.115	16.719	35.747	25.723	Yes
BPSS0333	82	1	43	2	-0.618265	0.962797	1.59855	0.428457	5.075	0.464	2.973	1.009	Yes
recD	5959	200	3340	180	-0.618037	0.849681	7.56099	0.257199	368.817	92.881	230.937	90.788	Yes
BPSL3065	484	46	697	74	0.617333	0.697553	5.08155	0.149837	29.956	21.363	48.193	37.324	Yes
BPSS1936	7953	803	4467	587	-0.616455	0.622107	8.52826	0.117855	492.231	372.917	308.861	296.071	Yes
codA	1379	256	3063	274	0.616346	0.693373	7.09815	0.147761	85.35	118.888	211.784	138.2	Yes
plsC	716	49	1144	67	0.615802	0.768538	5.45532	0.190282	44.315	22.756	79.099	33.793	Yes
BPSL1322	2855	312	2508	123	-0.615689	0.747546	7.10635	0.175713	176.703	144.894	173.41	62.039	Yes
ppsA	33901	4011	21299	2631	-0.615559	0.717709	10.7336	0.157767	2098.22	1862.73	1472.67	1327.02	Yes
BPSL1541	4743	582	3631	308	-0.615537	0.630074	7.92356	0.120545	293.556	270.284	251.057	155.349	Yes
BPSS0126	305	31	182	22	-0.614457	0.789682	3.85668	0.202986	18.877	14.397	12.584	11.096	Yes
BPSS0149	257	14	336	29	0.614383	0.829067	3.92015	0.230486	15.906	6.502	23.232	14.627	Yes
dtmL	76	6	128	7	0.614187	0.878706	2.41641	0.293201	4.704	2.786	8.85	3.531	Yes
BPSL1679	43	6	73	7	0.614061	0.878706	1.8708	0.292614	2.661	2.786	5.047	3.531	Yes
BPSL1664	232	40	190	20	-0.613854	0.820712	3.82876	0.223293	14.359	18.576	13.137	10.088	Yes
BPSL0306	670	72	996	110	0.613287	0.660588	5.62291	0.133308	41.468	33.437	68.866	55.482	Yes
BPSS1387	109	11	51	11	-0.61309	0.882875	2.41631	0.298137	6.746	5.108	3.526	5.548	Yes
tRNA-Arg(acg)	1006	291	352	222	-0.612613	0.927917	6.45474	0.362538	62.264	135.142	24.338	111.972	Yes
BPSL1055	143	9	266	7	0.612247	0.912311	3.19833	0.335485	8.851	4.18	18.392	3.531	Yes
hypothetical protein 41	172	19	128	9	-0.612221	0.829067	3.09065	0.231252	10.646	8.824	8.85	4.539	Yes
cat2	1223	194	917	110	-0.612173	0.672339	6.1734	0.137699	75.695	90.095	63.404	55.482	Yes
BPSL2713	95	5	103	15	0.611956	0.872543	2.55606	0.287706	5.88	2.322	7.122	7.566	Yes
BPSL2750	2185	219	2667	400	0.611886	0.646213	7.27497	0.126914	135.235	101.705	184.404	201.752	Yes
amn	2021	253	1288	165	-0.611491	0.625334	6.71114	0.119228	125.085	117.495	89.056	83.223	Yes
BPSS0191	364	20	425	47	0.611365	0.799756	4.40063	0.21028	22.529	9.288	29.386	23.706	Yes
hypothetical protein 449	18	2	14	0	-0.611194	0.957006	0.0994393	0.410466	1.114	0.929	0.968	0	Yes
hypothetical protein 135	44	3	75	3	0.611188	0.917931	1.65503	0.347715	2.723	1.393	5.186	1.513	Yes
BPSS0060B	2982	496	3206	175	-0.610549	0.750631	7.50232	0.178187	184.563	230.345	221.672	88.267	Yes
lptA	569	69	777	113	0.610422	0.697553	5.46964	0.149382	35.217	32.044	53.724	56.995	Yes
BPSL1662	45	6	22	6	-0.610264	0.932895	1.34004	0.370654	2.785	2.786	1.521	3.026	Yes
phnC	19	2	26	4	0.609783	0.914785	0.683599	0.343107	1.176	0.929	1.798	2.018	Yes
BPSS0326	27	1	37	3	0.609478	0.916763	0.921444	0.345945	1.671	0.464	2.558	1.513	Yes
ureC	23	2	29	5	0.609024	0.913792	0.872847	0.337258	1.424	0.929	2.005	2.522	Yes
BPSL0655	400	38	626	54	0.608477	0.743369	4.80439	0.173366	24.757	17.647	43.283	27.237	Yes
BPSS0085	21	0	24	3	0.607934	0.94622	0.50623	0.397444	1.3	0	1.659	1.513	Yes
BPSL2088	2539	420	1774	257	-0.607721	0.681689	7.26735	0.142049	157.145	195.05	122.659	129.626	Yes
tRNA-Leu(caa)	209	26	97	23	-0.607701	0.857852	3.44855	0.270324	12.936	12.075	6.707	11.601	Yes
BPSL0775	742	142	444	97	-0.607218	0.801314	5.61581	0.212586	45.924	65.946	30.699	48.925	Yes
treA	503	65	722	101	0.606717	0.707442	5.3354	0.153887	31.132	30.186	49.921	50.942	Yes
hypothetical protein 281	853	144	623	85	-0.606466	0.718577	5.70736	0.158311	52.794	66.874	43.076	42.872	Yes
BPSS0896	38	5	28	2	-0.606199	0.906491	1.09535	0.327406	2.352	2.322	1.936	1.009	Yes
BPSS0264	661	75	1083	101	0.606021	0.676638	5.63569	0.140315	40.911	34.83	74.882	50.942	Yes
BPSS2210	633	24	322	26	-0.605651	0.853576	4.43764	0.266272	39.178	11.146	22.264	13.114	Yes
BPSL2607	128	11	203	15	0.605172	0.831855	3.14995	0.239446	7.922	5.108	14.036	7.566	Yes
BPSS0999	145	10	94	6	-0.604532	0.870266	2.63973	0.285385	8.974	4.644	6.499	3.026	Yes
BPSL1680	135	9	145	23	0.604226	0.846618	3.10496	0.254208	8.355	4.18	10.026	11.601	Yes
BPSS2143	541	33	659	69	0.603764	0.768567	4.99569	0.191816	33.484	15.325	45.565	34.802	Yes
BPSS1973	313	82	547	112	0.60233	0.845477	5.25592	0.253288	19.372	38.081	37.821	56.491	Yes
gpo	1865	192	1304	113	-0.601669	0.652033	6.45733	0.128484	115.429	89.166	90.162	56.995	Yes
BPSL0807	890	35	1229	65	0.601172	0.853545	5.5174	0.263294	55.084	16.254	84.976	32.785	Yes
hscB	302	14	299	42	0.600877	0.843756	4.06724	0.251814	18.692	6.502	20.674	21.184	Yes
BPSS1633	2012	248	2163	465	0.600689	0.738593	7.29638	0.169357	124.528	115.172	149.556	234.537	Yes
BPSL3403	1556	240	2564	330	0.600192	0.678169	7.10255	0.141077	96.305	111.457	177.282	166.445	Yes
BPSL0456	5656	1165	4219	698	-0.60015	0.759487	8.6252	0.182811	350.064	541.032	291.713	352.057	Yes
BPSS0089	220	21	332	31	0.599675	0.798203	3.95421	0.20721	13.616	9.753	22.955	15.636	Yes
BPSL0853	23266	4238	18744	2359	-0.599312	0.768538	10.5537	0.189665	1439.99	1968.15	1296.01	1189.83	Yes
BPSS2234	63	3	89	6	0.599015	0.90784	2.00743	0.329835	3.899	1.393	6.154	3.026	Yes
tam	150	50	144	27	-0.59882	0.90784	3.80862	0.330124	9.284	23.22	9.957	13.618	Yes
BPSL2006	2694	214	1447	174	-0.598638	0.669142	6.82395	0.13624	166.738	99.383	100.05	87.762	Yes
BPSS1100	5187	251	2978	206	-0.59802	0.791963	7.50962	0.204055	321.036	116.566	205.907	103.902	Yes
BPSL0967	337	23	588	24	0.597692	0.860309	4.38759	0.272114	20.858	10.681	40.656	12.105	Yes
infA2	1577	210	850	158	-0.597651	0.71892	6.40744	0.158504	97.604	97.525	58.771	79.692	Yes
apt	202	26	340	33	0.597631	0.799924	4.01369	0.210823	12.502	12.075	23.509	16.645	Yes
BPSL1440	2367	369	3715	528	0.597572	0.678169	7.71633	0.140775	146.5	171.366	256.865	266.313	Yes
betB	2900	371	5373	434	0.597458	0.66222	7.85025	0.134255	179.488	172.294	371.504	218.901	Yes
BPSL2193	609	54	1070	61	0.597118	0.778175	5.35664	0.195582	37.693	25.078	73.983	30.767	Yes
BPSL0065	241	24	402	30	0.596992	0.803847	4.10693	0.214716	14.916	11.146	27.795	15.131	Yes
pmlI	8834	844	6393	477	-0.596478	0.688783	8.64949	0.145316	546.758	391.958	442.03	240.589	Yes
hypothetical protein 309	5	1	4	0	-0.596444	0.997185	-1.06643	0.552923	0.309	0.464	0.277	0	Yes
BPSS1934	956	91	1030	182	0.596225	0.719128	6.04347	0.158775	59.169	42.261	71.217	91.797	Yes
cheW2	41	7	75	7	0.59619	0.896872	1.90454	0.315755	2.538	3.251	5.186	3.531	Yes
BPSS1503	14	0	17	2	0.595781	0.96121	0.0700012	0.421285	0.866	0	1.175	1.009	Yes
groL1	93628	18555	91952	8707	-0.595621	0.831855	12.6414	0.237492	5794.87	8617.04	6357.81	4391.64	Yes
BPSS2058	16	1	23	2	0.595445	0.939819	0.363935	0.378391	0.99	0.464	1.59	1.009	Yes
BPSL2014	1434	305	2689	390	0.595056	0.750631	7.2676	0.178001	88.754	141.644	185.925	196.708	Yes
BPSL0360	690	62	420	44	-0.594973	0.750434	4.94946	0.176883	42.706	28.793	29.04	22.193	Yes
clsA	545	58	353	38	-0.594969	0.750434	4.71809	0.177129	33.731	26.936	24.407	19.166	Yes
tnpA	591	109	360	75	-0.594922	0.820712	5.25754	0.22323	36.578	50.62	24.891	37.829	Yes
BPSS0548	7	3	13	3	0.594593	0.976643	0.00592079	0.484105	0.433	1.393	0.899	1.513	Yes
BPSS1852	307	37	208	23	-0.594419	0.799895	3.9793	0.210648	19.001	17.183	14.382	11.601	Yes
metR	183	12	110	9	-0.594059	0.860309	2.94021	0.271882	11.326	5.573	7.606	4.539	Yes
BPSS1547	10	1	14	2	0.593444	0.96121	-0.0917373	0.418621	0.619	0.464	0.968	1.009	Yes
BPSS0513	1188	191	902	110	-0.593325	0.70296	6.15023	0.15222	73.528	88.701	62.367	55.482	Yes
thiC	1536	183	2651	229	0.593051	0.671488	6.8772	0.13709	95.067	84.986	183.297	115.503	Yes
BPSS1943	20	1	29	2	0.593033	0.936563	0.593539	0.374932	1.238	0.464	2.005	1.009	Yes
BPSL1913	220	22	376	26	0.592793	0.826518	3.97879	0.228101	13.616	10.217	25.998	13.114	Yes
hypothetical protein 388	91	15	60	10	-0.592678	0.889169	2.44891	0.305923	5.632	6.966	4.149	5.044	Yes
BPSS0374	536	46	333	32	-0.591856	0.77039	4.56442	0.19244	33.174	21.363	23.025	16.14	Yes
BPSS2224	422	8	656	9	0.591377	0.974197	4.31148	0.466272	26.119	3.715	45.358	4.539	Yes
BPSL2525	189	15	230	30	0.591307	0.829067	3.6393	0.234281	11.698	6.966	15.903	15.131	Yes
BPSS1669	75	8	116	11	0.590971	0.864288	2.50017	0.27567	4.642	3.715	8.021	5.548	Yes
gloA	363	68	780	70	0.590678	0.778295	5.15153	0.196784	22.467	31.58	53.931	35.307	Yes
BPSS1164	833	141	851	55	-0.590599	0.768538	5.67875	0.189904	51.556	65.481	58.84	27.741	Yes
mrdA	169	15	254	22	0.590365	0.831855	3.54078	0.238631	10.46	6.966	17.562	11.096	Yes
BPSS1057	2639	797	2891	393	-0.589994	0.826518	7.91031	0.228261	163.334	370.131	199.892	198.221	Yes
hypothetical protein 405	1520	425	1526	219	-0.589713	0.820892	7.03041	0.22388	94.077	197.372	105.512	110.459	Yes
BPSS0623	405	34	583	53	0.589596	0.768538	4.74003	0.189057	25.066	15.79	40.31	26.732	Yes
dnaK	14256	2960	13627	1466	-0.58943	0.778175	9.97163	0.195548	882.339	1374.64	942.208	739.421	Yes
BPSS0245	2947	210	1442	193	-0.589387	0.713497	6.89439	0.156009	182.397	97.525	99.704	97.345	Yes
BPSS1231	118	17	79	11	-0.589349	0.865252	2.73294	0.276654	7.303	7.895	5.462	5.548	Yes
BPSL1611	251	27	416	34	0.589311	0.799756	4.2051	0.210386	15.535	12.539	28.763	17.149	Yes
tRNA-Pro(cgg)	185	45	59	38	-0.589248	0.96121	3.79059	0.424002	11.45	20.898	4.079	19.166	No (FC=-3.05, FDR=0.003)
BPSS0032	5521	672	7288	1094	0.589202	0.685079	8.73641	0.143599	341.708	312.08	503.912	551.792	Yes
wcbI	6366	882	4267	567	-0.588692	0.673552	8.45422	0.138631	394.008	409.605	295.032	285.983	Yes
BPSL2748	30326	6484	20999	4128	-0.588475	0.842134	11.0893	0.249828	1876.95	3011.2	1451.93	2082.08	Yes
BPSS1145	566	83	823	124	0.588216	0.741086	5.59098	0.170832	35.031	38.546	56.904	62.543	Yes
BPSL2709	281	26	195	15	-0.588026	0.829067	3.69379	0.23367	17.392	12.075	13.483	7.566	Yes
BPSS0925	456	69	445	26	-0.587971	0.820892	4.71475	0.223775	28.223	32.044	30.769	13.114	Yes
BPSS1585	22429	1995	15836	1178	-0.587937	0.744918	9.94941	0.174213	1388.19	926.488	1094.94	594.16	Yes
BPSS2166	422	22	534	45	0.587378	0.829067	4.5719	0.234492	26.119	10.217	36.922	22.697	Yes
BPSL1763	21327	2576	13796	1710	-0.586473	0.727781	10.0922	0.163199	1319.98	1196.31	953.893	862.49	Yes
BPSL2048A	795	167	1071	258	0.586212	0.829067	6.39396	0.233607	49.205	77.556	74.052	130.13	Yes
hypothetical protein 87	50	9	78	12	0.586191	0.901795	2.20911	0.323199	3.095	4.18	5.393	6.053	Yes
BPSL2813	410	84	299	52	-0.58584	0.838246	4.82179	0.243697	25.376	39.01	20.674	26.228	Yes
BPSS2239	30	1	44	2	0.585747	0.947084	1.02679	0.398723	1.857	0.464	3.042	1.009	Yes
pchD	29	1	20	0	-0.585701	0.970202	0.475211	0.448617	1.795	0.464	1.383	0	Yes
clpB	35927	3706	22764	2519	-0.585528	0.750434	10.7298	0.17708	2223.61	1721.09	1573.97	1270.53	Yes
BPSS0704	22	5	43	4	0.585369	0.932339	1.1795	0.368738	1.362	2.322	2.973	2.018	Yes
hypothetical protein 231	75	28	76	15	-0.585222	0.94622	2.88214	0.393825	4.642	13.003	5.255	7.566	Yes
BPSS2221	70	4	90	9	0.584653	0.895451	2.17505	0.311428	4.332	1.858	6.223	4.539	Yes
BPSS1047	2	1	2	0	-0.584034	1	-1.51043	0.649852	0.124	0.464	0.138	0	Yes
BPSS1759	577	44	411	24	-0.583996	0.829067	4.60536	0.232706	35.712	20.434	28.418	12.105	Yes
BPSS1389	76	15	115	21	0.583928	0.898171	2.88642	0.317511	4.704	6.966	7.951	10.592	Yes
BPSL0430	1102	102	1446	172	0.58383	0.688783	6.22255	0.145211	68.206	47.369	99.98	86.753	Yes
hypothetical protein 456	15	3	14	0	-0.583763	0.970202	0.0784208	0.448204	0.928	1.393	0.968	0	Yes
BPSL0099	3346	246	1952	189	-0.583554	0.707134	7.09554	0.153705	207.092	114.244	134.967	95.328	Yes
BPSL3343	336	54	630	62	0.583514	0.786342	4.90562	0.201834	20.796	25.078	43.56	31.272	Yes
eno	4687	712	8868	833	0.583382	0.696083	8.67281	0.14868	290.09	330.657	613.158	420.149	Yes
BPSL0283	418	22	595	36	0.582666	0.852148	4.56127	0.259064	25.871	10.217	41.14	18.158	Yes
BPSL1832	332	32	217	21	-0.582358	0.812299	3.95606	0.219274	20.548	14.861	15.004	10.592	Yes
BPSL2701	3844	465	2703	286	-0.581955	0.658306	7.62343	0.13232	237.915	215.948	186.893	144.253	Yes
BPSS1818	358	51	276	28	-0.581884	0.801314	4.32205	0.212198	22.158	23.685	19.083	14.123	Yes
BPSS0953	64	7	44	4	-0.581552	0.895451	1.7307	0.312116	3.961	3.251	3.042	2.018	Yes
BPSL0371	9324	612	12514	1035	0.581311	0.75249	9.08821	0.179217	577.086	284.216	865.252	522.033	Yes
BPSS0893	4	2	11	0	0.5808	0.986001	-0.575923	0.524672	0.248	0.929	0.761	0	Yes
BPSS1911	1249	213	2187	273	0.580746	0.726577	6.85811	0.161916	77.304	98.918	151.215	137.696	Yes
cspA	36542	12406	25098	8077	-0.580336	0.925073	11.836	0.358665	2261.68	5761.41	1735.35	4073.88	Yes
hypothetical protein 285	3118	979	2558	591	-0.580315	0.865358	8.19699	0.277584	192.981	454.653	176.867	298.089	Yes
pilQ	1783	173	2700	246	0.580077	0.685079	6.94139	0.143906	110.354	80.342	186.685	124.077	Yes
BPSL0280	904	233	1270	349	0.579433	0.864288	6.77617	0.275685	55.951	108.206	87.811	176.029	Yes
BPSL1888	497	52	735	76	0.579001	0.741086	5.1564	0.171153	30.761	24.149	50.82	38.333	Yes
BPSS1001	598	113	522	59	-0.578444	0.778991	5.29984	0.197523	37.012	52.478	36.093	29.758	Yes
BPSS0897	23	1	12	2	-0.578404	0.96121	0.25507	0.419248	1.424	0.464	0.83	1.009	Yes
BPSS0119	15	3	10	2	-0.577633	0.969584	0.0980292	0.440927	0.928	1.393	0.691	1.009	Yes
BPSL0333	609	66	1050	78	0.577627	0.750434	5.47008	0.17702	37.693	30.651	72.6	39.342	Yes
BPSS0904	50	2	37	0	-0.577555	0.974197	1.15636	0.468369	3.095	0.929	2.558	0	Yes
BPSL1203	108	16	184	19	0.576918	0.849681	3.19322	0.2573	6.684	7.43	12.722	9.583	Yes
eco	1265	225	2396	268	0.576678	0.736471	6.91093	0.168164	78.294	104.491	165.666	135.174	Yes
BPSS2172a	80	8	62	3	-0.576226	0.910953	1.99623	0.334337	4.951	3.715	4.287	1.513	Yes
BPSS1571	828	94	1500	104	0.576001	0.741086	5.94237	0.171281	51.247	43.654	103.714	52.456	Yes
pdxJ	601	60	867	90	0.575711	0.736185	5.39656	0.167565	37.197	27.864	59.947	45.394	Yes
BPSS1234	10	1	6	1	-0.575536	0.976643	-0.526897	0.489146	0.619	0.464	0.415	0.504	Yes
BPSL0289	1011	106	1276	180	0.575498	0.705395	6.17517	0.15298	62.573	49.227	88.226	90.788	Yes
BPSL0196	176	26	277	35	0.575495	0.831855	3.89636	0.239398	10.893	12.075	19.153	17.653	Yes
hypothetical protein 530	139	4	92	2	-0.575415	0.965341	2.37384	0.432652	8.603	1.858	6.361	1.009	Yes
BPSL2233	197	21	360	21	0.574515	0.853545	3.85207	0.262552	12.193	9.753	24.891	10.592	Yes
BPSS2082	68	13	40	10	-0.574053	0.940818	2.13496	0.382621	4.209	6.037	2.766	5.044	Yes
BPSL2543	4169	388	5060	686	0.573926	0.689435	8.13307	0.14558	258.03	180.189	349.862	346.005	Yes
cysT	40	8	25	6	-0.573783	0.953461	1.40562	0.407466	2.476	3.715	1.729	3.026	Yes
BPSS1921	5976	412	3140	363	-0.5737	0.725512	7.89738	0.161264	369.869	191.335	217.108	183.09	Yes
BPSL2349	586	47	399	29	-0.573576	0.807636	4.65869	0.217486	36.269	21.827	27.588	14.627	Yes
hypothetical protein 641	274	71	263	37	-0.573219	0.866951	4.45721	0.279118	16.959	32.973	18.185	18.662	Yes
BPSL0886	391	38	618	50	0.572981	0.787967	4.76453	0.20238	24.2	17.647	42.73	25.219	Yes
hypothetical protein 339	36	3	21	3	-0.57251	0.922464	0.903859	0.354058	2.228	1.393	1.452	1.513	Yes
BPSL1973	127	8	69	8	-0.571508	0.895451	2.44617	0.311857	7.86	3.715	4.771	4.035	Yes
BPSS1314	100	18	176	21	0.571238	0.864349	3.21661	0.276082	6.189	8.359	12.169	10.592	Yes
BPSS0435	413	44	274	29	-0.571227	0.799249	4.33193	0.209336	25.562	20.434	18.945	14.627	Yes
BPSL2433	3189	354	5310	445	0.571099	0.693373	7.86597	0.147727	197.375	164.399	367.148	224.449	Yes
BPSL0972	7757	904	12564	1187	0.571098	0.716562	9.18347	0.157397	480.1	419.822	868.71	598.699	Yes
uvrA	10820	1161	7283	757	-0.570562	0.69803	9.03272	0.150468	669.677	539.174	503.567	381.816	Yes
BPSL0021	336	19	465	32	0.570263	0.853155	4.27975	0.260287	20.796	8.824	32.151	16.14	Yes
BPSS1890	246	10	312	22	0.569911	0.886388	3.73651	0.303829	15.226	4.644	21.573	11.096	Yes
hypothetical protein 349	19530	3691	12758	2474	-0.569861	0.831855	10.3464	0.237661	1208.76	1714.12	882.123	1247.84	Yes
BPSL1499	1951	165	2575	273	0.569715	0.70296	6.97766	0.152222	120.752	76.627	178.043	137.696	Yes
oppB	95	3	31	8	-0.569208	0.965435	1.87668	0.433774	5.88	1.393	2.143	4.035	Yes
BPSS1416	181	4	107	4	-0.569009	0.96121	2.66468	0.424768	11.203	1.858	7.398	2.018	Yes
BPSS0052	70	14	107	19	0.568827	0.909597	2.76657	0.332252	4.332	6.502	7.398	9.583	Yes
BPSS1729	13774	1676	19647	2497	0.568134	0.747546	10.0424	0.175691	852.507	778.343	1358.45	1259.44	Yes
BPSS2254	69	6	85	12	0.56792	0.895451	2.27944	0.312459	4.271	2.786	5.877	6.053	Yes
hypothetical protein 469	18	3	10	3	-0.567733	0.970202	0.265408	0.450021	1.114	1.393	0.691	1.513	Yes
hypothetical protein 422	456	81	832	97	0.567702	0.781363	5.42303	0.199186	28.223	37.617	57.527	48.925	Yes
BPSL1427	1822	203	1142	143	-0.56768	0.689875	6.49405	0.145885	112.768	94.274	78.961	72.126	Yes
hypothetical protein 365	4	1	5	2	0.567607	0.997185	-0.825241	0.558039	0.248	0.464	0.346	1.009	Yes
BPSS0251	6	0	9	0	0.567303	0.986001	-0.780566	0.528273	0.371	0	0.622	0	Yes
BPSS0246	14	0	14	3	0.566924	0.974197	0.0466106	0.465129	0.866	0	0.968	1.513	Yes
BPSS0825	737	69	909	121	0.566739	0.736808	5.64338	0.168482	45.615	32.044	62.851	61.03	Yes
BPSS0248	4	0	6	0	0.566651	0.997716	-1.11353	0.572478	0.248	0	0.415	0	Yes
ureG	4	0	6	0	0.566525	0.998287	-1.11353	0.572972	0.248	0	0.415	0	Yes
BPSL1132	767	93	448	70	-0.566482	0.768538	5.31163	0.188507	47.472	43.19	30.976	35.307	Yes
BPSS0743	181	23	158	9	-0.565907	0.867163	3.26711	0.280612	11.203	10.681	10.925	4.539	Yes
BPSL0534	805	52	1252	67	0.565403	0.831855	5.56249	0.239232	49.823	24.149	86.567	33.793	Yes
BPSL1632	56	11	84	15	0.565017	0.91931	2.42071	0.349229	3.466	5.108	5.808	7.566	Yes
cysA	171	15	129	7	-0.564724	0.884638	2.98221	0.299081	10.584	6.966	8.919	3.531	Yes
BPSL0070	54	6	82	8	0.564565	0.896872	2.0502	0.315364	3.342	2.786	5.67	4.035	Yes
BPSL0409	2719	201	1834	130	-0.564465	0.761191	6.80759	0.184905	168.286	93.345	126.808	65.569	Yes
hypothetical protein 2	30	2	18	2	-0.564173	0.945498	0.626924	0.389505	1.857	0.929	1.245	1.009	Yes
BPSL2729	46	2	60	5	0.56407	0.926521	1.56965	0.36124	2.847	0.929	4.149	2.522	Yes
BPSS0631	280	32	396	48	0.563868	0.803847	4.38276	0.215086	17.33	14.861	27.381	24.21	Yes
BPSL0376	1017	150	1870	172	0.563298	0.727276	6.42824	0.162882	62.945	69.661	129.297	86.753	Yes
BPSS0472	1805	193	913	163	-0.563259	0.745855	6.45476	0.174705	111.716	89.63	63.127	82.214	Yes
BPSL2862	640	68	930	99	0.562983	0.742664	5.51947	0.171951	39.611	31.58	64.303	49.934	Yes
BPSL2018	152	25	142	10	-0.562953	0.872543	3.19548	0.287733	9.408	11.61	9.818	5.044	Yes
BPSL2165	3082	271	1967	190	-0.562927	0.714111	7.0927	0.156508	190.753	125.854	136.004	95.832	Yes
BPSL2228	217	14	109	15	-0.562858	0.869433	3.18165	0.284399	13.431	6.502	7.537	7.566	Yes
BPSS2033	17	0	26	0	0.562751	0.976643	0.275531	0.509358	1.052	0	1.798	0	Yes
BPSS2193	5	0	2	1	-0.562168	1	-1.22717	0.602495	0.309	0	0.138	0.504	Yes
BPSL1126	279	16	295	39	0.562094	0.853545	4.0182	0.264897	17.268	7.43	20.397	19.671	Yes
hemN	5760	828	9645	1061	0.561164	0.727276	8.91154	0.162486	356.501	384.528	666.882	535.147	Yes
BPSL0054	178	7	107	6	-0.560854	0.927214	2.75591	0.361773	11.017	3.251	7.398	3.026	Yes
BPSS1412	340	68	345	30	-0.560773	0.842522	4.53351	0.25096	21.043	31.58	23.854	15.131	Yes
BPSL1751	45	9	68	12	0.560176	0.931836	2.10973	0.366534	2.785	4.18	4.702	6.053	Yes
BPSL1893	722	102	1144	136	0.560053	0.743369	5.89689	0.172946	44.686	47.369	79.099	68.596	Yes
gluQ	192	8	240	18	0.559986	0.896872	3.40502	0.315671	11.883	3.715	16.594	9.079	Yes
BPSS0769	45	4	40	0	-0.559606	0.970202	1.21718	0.449691	2.785	1.858	2.766	0	Yes
pchI	45	2	30	1	-0.559525	0.96121	1.03787	0.420753	2.785	0.929	2.074	0.504	Yes
[truncated: 4,106 more rows]

## Sheet: CF8_against MSHR8436
Gene name	MSHR8436a	MSHR8436b	MSHR8437a	MSHR8437b	Log2 fold change	FDR	AveExpr	P value	MSHR8436a CPM	MSHR8436b CPM	MSHR8437a CPM	MSHR8437b CPM	Matches K96243 analysis?
BPSS1133	4858	720	0	0	-13.927	2.2788e-44	4.78649	1.98675e-47	241.067	21.174	0	0	Yes
BPSS1143	4157	902	0	0	-13.9242	6.19799e-51	6.78632	3.24559e-54	253.41	175.592	0	0	Yes
BPSS1149	1357	332	0	0	-12.3907	4.93787e-35	5.285	5.17145e-38	82.723	64.63	0	0	Yes
BPSS1132	1176	307	0	0	-12.2297	1.20821e-33	5.12853	1.68715e-36	71.689	59.764	0	0	Yes
narJ	930	239	0	0	-11.8801	6.25064e-31	4.79135	9.81947e-34	56.693	46.526	0	0	Yes
BPSS1131	889	177	0	0	-11.6477	6.1664e-28	4.57155	1.29162e-30	54.193	34.456	0	0	Yes
narI	673	235	0	0	-11.6456	1.3044e-27	4.56197	2.95988e-30	41.026	45.747	0	0	Yes
BPSS1151	761	201	0	0	-11.6102	1.36109e-28	4.53184	2.61338e-31	46.391	39.129	0	0	Yes
BPSS1147	8919	2256	1	1	-11.5505	4.44997e-55	7.98114	7.76745e-59	543.702	439.174	0.099	0.563	Yes
BPSS1148	605	187	0	0	-11.395	1.01634e-26	4.32362	2.48363e-29	36.881	36.403	0	0	Yes
BPSS1141	3511	1212	0	1	-11.3137	5.3203e-47	6.88421	3.71465e-50	214.03	235.939	0	0.563	Yes
BPSS1140	25622	4833	5	2	-11.1243	1.6343e-53	9.30455	5.70537e-57	1561.91	940.837	0.493	1.125	Yes
BPSS1142	522	137	0	0	-11.0619	4.93389e-25	4.00885	1.29182e-27	31.821	26.67	0	0	Yes
BPSS1136	413	136	0	0	-10.8916	2.93305e-23	3.84294	8.19146e-26	25.176	26.475	0	0	Yes
BPSS1150	487	87	0	0	-10.7204	2.83936e-21	3.69369	9.41662e-24	29.687	16.936	0	0	Yes
BPSS1144	2021	629	0	1	-10.4353	1.84429e-40	6.01955	1.60961e-43	123.2	122.447	0	0.563	Yes
BPSS1152	362	80	0	0	-10.4217	1.69398e-21	3.40716	5.32232e-24	22.067	15.574	0	0	Yes
BPSS1134	267	95	0	0	-10.3196	3.50846e-20	3.30066	1.22481e-22	16.276	18.494	0	0	Yes
BPSS1155	220	75	0	0	-10.0036	6.03105e-19	3.00559	2.31599e-21	13.411	14.6	0	0	Yes
thiM	222	42	0	0	-9.63301	6.24201e-17	2.6742	2.61491e-19	13.533	8.176	0	0	Yes
BPSS1145	983	319	1	0	-9.49961	2.18121e-30	5.03526	3.80731e-33	59.924	62.1	0.099	0	Yes
BPSS1153	183	34	0	0	-9.34925	2.03582e-15	2.41191	9.23917e-18	11.156	6.619	0	0	Yes
BPSS1139	144	40	0	0	-9.24056	3.36485e-16	2.30275	1.46834e-18	8.778	7.787	0	0	Yes
BPSS1146	1373	422	2	0	-9.06773	5.66473e-34	5.46321	6.92147e-37	83.698	82.151	0.197	0	Yes
BPSS1137	120	34	0	0	-8.98897	4.46581e-15	2.07182	2.10468e-17	7.315	6.619	0	0	Yes
BPSS1138	105	14	0	0	-8.41461	1.20967e-09	1.57598	6.33445e-12	6.401	2.725	0	0	Yes
BPSS1163	1552	279	30	7	-4.63653	6.24201e-17	5.34335	2.51982e-19	94.61	54.313	2.956	3.938	Yes
hypothetical protein 320	306	90	8	2	-4.5771	2.9631e-13	3.40924	1.49991e-15	18.654	17.52	0.788	1.125	Unannotated in K96243
narG	7125	1920	201	33	-4.48893	3.14357e-23	7.76641	9.32812e-26	434.34	373.765	19.806	18.565	Yes
BPSS1162	899	232	22	8	-4.26136	1.52884e-13	4.82653	7.47206e-16	54.803	45.163	2.168	4.5	Yes
narH	2890	882	97	20	-4.20226	5.87516e-19	6.58578	2.15357e-21	176.174	171.698	9.558	11.251	Yes
narK	250	81	28	2	-2.91672	5.02013e-07	3.27799	2.71643e-09	15.24	15.768	2.759	1.125	Yes
BPSS2216	9	3	0	0	-5.32434	0.172039	-0.855102	0.000990972	0.549	0.584	0	0	Yes
BPSS1510	0	0	5	0	4.74928	0.402509	-1.4503	0.00245904	0	0	0.493	0	Yes
hypothetical protein 89	6	1	0	0	-4.55209	1	-1.28723	0.0113173	0.366	0.195	0	0	Yes
BPSS1382	7	0	0	0	-4.51958	1	-1.31754	0.012687	0.427	0	0	0	Yes
BPSS1501	0	0	4	0	4.44663	0.904637	-1.56699	0.0063162	0	0	0.394	0	Yes
BPSL1819	0	0	2	1	4.08404	1	-1.66286	0.0168492	0	0	0.197	0.563	Yes
pchB	0	0	2	0	3.51747	1	-1.83312	0.0513466	0	0	0.197	0	Yes
BPSS1551	1	0	9	0	3.47943	0.212324	-0.987503	0.00126008	0.061	0	0.887	0	Yes
BPSL1821	3	0	0	0	-3.40593	1	-1.72987	0.0935647	0.183	0	0	0	Yes
BPSS1628	3	0	0	0	-3.40593	1	-1.72987	0.0935647	0.183	0	0	0	Yes
hypothetical protein 96	3	0	0	0	-3.40593	1	-1.72987	0.0935647	0.183	0	0	0	Yes
pchC	3	0	0	0	-3.40593	1	-1.72987	0.0935647	0.183	0	0	0	Yes
BPSL1812	1	0	6	1	3.16779	0.739537	-1.12842	0.00490529	0.061	0	0.591	0.563	Yes
hypothetical protein 73	0	2	0	0	-2.93207	1	-1.79094	0.164547	0	0.389	0	0	Yes
BPSL1397	0	1	6	0	2.89403	1	-1.22194	0.013557	0	0.195	0.591	0	Yes
BPSS2201	2	0	0	0	-2.89124	1	-1.85774	0.169243	0.122	0	0	0	Yes
hypothetical protein 44	9	3	1	0	-2.68456	1	-0.783292	0.0151634	0.549	0.584	0.099	0	Yes
BPSS0396	0	0	1	0	2.64091	1	-1.98704	0.166441	0	0	0.099	0	Yes
BPSS1508	1	0	2	2	2.45081	1	-1.39964	0.0564435	0.061	0	0.197	1.125	Yes
BPSS1986	12	6	2	0	-2.44525	1	-0.333443	0.00803439	0.732	1.168	0.197	0	Yes
BPSS1618	3	0	11	0	2.42544	0.785605	-0.715255	0.00534799	0.183	0	1.084	0	Yes
BPSL0608	19	1	2	0	-2.40473	1	-0.376072	0.0120404	1.158	0.195	0.197	0	Yes
hypothetical protein 421	1	0	3	1	2.40134	1	-1.43099	0.0593682	0.061	0	0.296	0.563	Yes
BPSS0989	2	5	1	0	-2.23919	1	-1.06875	0.0941298	0.122	0.973	0.099	0	Yes
hypothetical protein 182	9	0	1	0	-2.21216	1	-1.06789	0.0635803	0.549	0	0.099	0	Yes
BPSS2188	4	0	8	3	2.19399	1	-0.570485	0.00905419	0.244	0	0.788	1.688	Yes
hypothetical protein 426	2	0	4	2	2.18346	1	-1.10828	0.0374943	0.122	0	0.394	1.125	Yes
BPSS1378	11	4	2	0	-2.13602	1	-0.526872	0.021728	0.671	0.779	0.197	0	Yes
BPSS0398	0	1	0	0	-2.09661	1	-1.96591	0.326574	0	0.195	0	0	Yes
BPSS1552	1	1	6	0	2.08336	1	-1.13902	0.0460162	0.061	0.195	0.591	0	Yes
BPSL2058	1	0	0	0	-2.07689	1	-1.99971	0.329183	0.061	0	0	0	Yes
BPSS1380	1	0	0	0	-2.07689	1	-1.99971	0.329183	0.061	0	0	0	Yes
BPSS1491	1	0	0	0	-2.07689	1	-1.99971	0.329183	0.061	0	0	0	Yes
BPSS1507	1	0	0	0	-2.07689	1	-1.99971	0.329183	0.061	0	0	0	Yes
BPSS2187	1	0	0	0	-2.07689	1	-1.99971	0.329183	0.061	0	0	0	Yes
BPSS2232	1	0	0	0	-2.07689	1	-1.99971	0.329183	0.061	0	0	0	Yes
hmuV	1	0	0	0	-2.07689	1	-1.99971	0.329183	0.061	0	0	0	Yes
hypothetical protein 13	1	0	0	0	-2.07689	1	-1.99971	0.329183	0.061	0	0	0	Yes
hypothetical protein 334	1	0	0	0	-2.07689	1	-1.99971	0.329183	0.061	0	0	0	Yes
hypothetical protein 87	1	0	0	0	-2.07689	1	-1.99971	0.329183	0.061	0	0	0	Yes
BPSL0072	2	2	9	2	2.06849	1	-0.54407	0.0121959	0.122	0.389	0.887	1.125	Yes
hypothetical protein 399	3	0	7	1	2.02587	1	-0.898933	0.0263771	0.183	0	0.69	0.563	Yes
BPSS2256	1	0	3	0	1.97997	1	-1.5787	0.141419	0.061	0	0.296	0	Yes
hypothetical protein 386	4	3	1	0	-1.96582	1	-1.13115	0.110628	0.244	0.584	0.099	0	Yes
hypothetical protein 86	5	2	1	0	-1.93347	1	-1.1618	0.113711	0.305	0.389	0.099	0	Yes
BPSS0659	52	14	7	3	-1.9309	0.0967108	1.21897	0.000540189	3.17	2.725	0.69	1.688	Yes
BPSL0026	32	3	4	1	-1.90021	1	0.298953	0.0111329	1.951	0.584	0.394	0.563	Yes
BPSS1626	6	0	13	1	1.88495	1	-0.362245	0.0108039	0.366	0	1.281	0.563	Yes
hypothetical protein 260	7	0	0	1	-1.83302	1	-1.19238	0.139831	0.427	0	0	0.563	Yes
BPSL0620	10	2	2	0	-1.78698	1	-0.742893	0.0628691	0.61	0.389	0.197	0	Yes
hypothetical protein 19	4	1	10	1	1.76692	1	-0.550171	0.0241647	0.244	0.195	0.985	0.563	Yes
hypothetical protein 302	1	2	7	0	1.74056	1	-0.948437	0.0670811	0.061	0.389	0.69	0	Yes
BPSS1492	4	2	1	0	-1.72713	1	-1.24561	0.170321	0.244	0.389	0.099	0	Yes
BPSL1675	4	2	1	0	-1.72699	1	-1.24561	0.170273	0.244	0.389	0.099	0	Yes
tRNA-His(gtg)	4	2	1	0	-1.72688	1	-1.24561	0.170238	0.244	0.389	0.099	0	Yes
BPSL1574	5	1	1	0	-1.70385	1	-1.27641	0.175421	0.305	0.195	0.099	0	Yes
BPSL1808	5	1	1	0	-1.70383	1	-1.27641	0.175597	0.305	0.195	0.099	0	Yes
paaF	12	15	11	19	1.65215	1	1.48997	0.106705	0.732	2.92	1.084	10.689	Yes
BPSS2156	25	20	73	18	1.62394	1	2.36325	0.00737019	1.524	3.893	7.193	10.126	Yes
BPSS2231	4	0	8	0	1.6156	1	-0.86359	0.0649122	0.244	0	0.788	0	Yes
BPSS1500	3	2	9	1	1.60541	1	-0.58373	0.0456666	0.183	0.389	0.887	0.563	Yes
BPSL0615	38	7	5	3	-1.59551	1	0.73102	0.0124277	2.316	1.363	0.493	1.688	Yes
BPSS2233	2	0	4	0	1.55511	1	-1.36461	0.171899	0.122	0	0.394	0	Yes
hypothetical protein 392	2	0	4	0	1.55507	1	-1.36461	0.172041	0.122	0	0.394	0	Yes
czcC	2	0	4	0	1.55503	1	-1.36461	0.172148	0.122	0	0.394	0	Yes
BPSS0894	15	1	2	1	-1.5342	1	-0.472911	0.0825187	0.914	0.195	0.197	0.563	Yes
BPSS1607	1	1	4	0	1.53013	1	-1.33334	0.178128	0.061	0.195	0.394	0	Yes
hypothetical protein 159	13	0	18	3	1.50612	1	0.229213	0.0182681	0.792	0	1.774	1.688	Yes
BPSS0091	8	6	1	2	-1.47639	1	-0.402247	0.120086	0.488	1.168	0.099	1.125	Yes
BPSS1512	5	4	2	0	-1.47116	1	-0.871224	0.155056	0.305	0.779	0.197	0	Yes
BPSS0096	7	1	13	1	1.46782	1	-0.252761	0.0337552	0.427	0.195	1.281	0.563	Yes
hypothetical protein 95	4	1	1	0	-1.45937	1	-1.36684	0.26124	0.244	0.195	0.099	0	Yes
BPSS0251	4	1	9	0	1.45459	1	-0.705881	0.0748417	0.244	0.195	0.887	0	Yes
BPSL0511	1	0	2	0	1.44068	1	-1.70597	0.324138	0.061	0	0.197	0	Yes
BPSS0345	5	0	1	0	-1.43292	1	-1.39776	0.272705	0.305	0	0.099	0	Yes
bapC	29	4	6	1	-1.42872	1	0.332314	0.0304106	1.768	0.779	0.591	0.563	Yes
BPSS0735	5	4	1	1	-1.42309	1	-0.840364	0.170314	0.305	0.779	0.099	0.563	Yes
hypothetical protein 131	0	1	2	0	1.41956	1	-1.67317	0.33034	0	0.195	0.197	0	Yes
hypothetical protein 55	4	0	3	3	1.41175	1	-0.926633	0.146171	0.244	0	0.296	1.688	Yes
BPSL0606	33	7	8	1	-1.40888	1	0.606795	0.0159739	2.012	1.363	0.788	0.563	Yes
BPSL0892a	12	7	32	3	1.4073	1	0.884149	0.0120521	0.732	1.363	3.153	1.688	Yes
BPSL2775	7	2	2	0	-1.39696	1	-0.930047	0.166061	0.427	0.389	0.197	0	Yes
BPSS1350	102	97	224	83	1.38836	1	4.52421	0.0273953	6.218	18.883	22.073	46.693	Yes
BPSL1787	9	0	15	0	1.38751	1	-0.21991	0.0564518	0.549	0	1.478	0	Yes
BPSS1007	14	2	26	1	1.3874	1	0.478667	0.0172883	0.853	0.389	2.562	0.563	Yes
hypothetical protein 261	18	4	4	1	-1.37531	1	-0.0605454	0.0556716	1.097	0.779	0.394	0.563	Yes
BPSS1013	8	1	2	0	-1.37436	1	-0.959004	0.175779	0.488	0.195	0.197	0	Yes
hypothetical protein 315	7	3	16	1	1.37009	1	0.00300391	0.0346851	0.427	0.584	1.577	0.563	Yes
hypothetical protein 202	17	5	3	2	-1.35439	1	-0.00764366	0.0640513	1.036	0.973	0.296	1.125	Yes
BPSS2064	6	3	14	1	1.34058	1	-0.117251	0.0472806	0.366	0.584	1.38	0.563	Yes
hypothetical protein 217	13	4	3	1	-1.33862	1	-0.297304	0.0873449	0.792	0.779	0.296	0.563	Yes
hypothetical protein 189	4	1	7	1	1.32862	1	-0.743792	0.107442	0.244	0.195	0.69	0.563	Yes
BPSL0607	128	17	29	3	-1.32775	1	2.16146	0.0109277	7.803	3.309	2.858	1.688	Yes
hypothetical protein 338	53	12	15	1	-1.3191	1	1.22659	0.00854787	3.231	2.336	1.478	0.563	Yes
BPSS0899	16	3	30	1	1.30907	1	0.664887	0.019556	0.975	0.584	2.956	0.563	Yes
BPSS1649	41	5	8	2	-1.30894	1	0.733094	0.0382414	2.499	0.973	0.788	1.125	Yes
hypothetical protein 2	4	3	12	0	1.30345	1	-0.373257	0.0847507	0.244	0.584	1.182	0	Yes
BPSL2333	124	103	188	91	1.29006	1	4.58422	0.0455559	7.559	20.051	18.525	51.193	Yes
BPSS1396	5	2	10	1	1.28903	1	-0.424879	0.0808156	0.305	0.389	0.985	0.563	Yes
flhC	439	132	112	22	-1.28276	0.442876	4.30201	0.00278295	26.761	25.696	11.036	12.376	Yes
hypothetical protein 121	197	295	594	214	1.28187	1	5.98869	0.0550291	12.009	57.427	58.532	120.388	Yes
hypothetical protein 216	1	3	1	0	-1.26029	1	-1.40003	0.362852	0.061	0.584	0.099	0	Yes
ureE	1	3	1	0	-1.25931	1	-1.40003	0.363022	0.061	0.584	0.099	0	Yes
hypothetical protein 300	12	4	3	1	-1.2577	1	-0.340301	0.112613	0.732	0.779	0.296	0.563	Yes
BPSS0119	15	8	4	2	-1.24568	1	0.138426	0.0922593	0.914	1.557	0.394	1.125	Yes
hypothetical protein 233	6	0	9	0	1.23834	1	-0.677792	0.124629	0.366	0	0.887	0	Yes
hypothetical protein 397	17	6	5	1	-1.23115	1	0.0614805	0.073607	1.036	1.168	0.493	0.563	Yes
BPSS0494	7	3	16	0	1.22654	1	-0.0666175	0.0695013	0.427	0.584	1.577	0	Yes
BPSS2215	4	0	6	0	1.22046	1	-1.01776	0.188089	0.244	0	0.591	0	Yes
hypothetical protein 328	19	10	6	2	-1.2052	1	0.421559	0.0782601	1.158	1.947	0.591	1.125	Yes
BPSS2079	21	13	8	2	-1.2029	1	0.657477	0.0819185	1.28	2.531	0.788	1.125	Yes
hypothetical protein 26	32	12	10	2	-1.20232	1	0.873797	0.0349139	1.951	2.336	0.985	1.125	Yes
BPSS2107	11	2	18	1	1.20224	1	0.149515	0.047031	0.671	0.389	1.774	0.563	Yes
hypothetical protein 200	2	0	2	1	1.19962	1	-1.44253	0.323495	0.122	0	0.197	0.563	Yes
hypothetical protein 147	2	0	2	1	1.19917	1	-1.44253	0.323482	0.122	0	0.197	0.563	Yes
BPSS1644	19	4	5	1	-1.18369	1	0.0138203	0.085148	1.158	0.779	0.493	0.563	Yes
BPSL3142	101	20	29	3	-1.17291	1	2.04691	0.0103489	6.157	3.893	2.858	1.688	Yes
tRNA-Stop(tta)	2	0	3	0	1.16557	1	-1.4731	0.335614	0.122	0	0.296	0	Yes
BPSL2027	157	24	37	6	-1.1643	1	2.53167	0.0159686	9.571	4.672	3.646	3.375	Yes
hypothetical protein 266	3	1	1	0	-1.16292	1	-1.4643	0.389507	0.183	0.195	0.099	0	Yes
BPSS1467	531	51	965	18	1.16059	1	5.11856	0.0921183	32.37	9.928	95.089	10.126	Yes
BPSS0756	8	3	3	0	-1.15415	1	-0.705594	0.197045	0.488	0.584	0.296	0	Yes
hypothetical protein 15	8	3	3	0	-1.15397	1	-0.705594	0.196944	0.488	0.584	0.296	0	Yes
bopA	32	3	14	10	1.15098	1	1.02179	0.156034	1.951	0.584	1.38	5.626	Yes
hypothetical protein 1	4	0	1	0	-1.1387	1	-1.49578	0.400309	0.244	0	0.099	0	Yes
BPSS2191	4	0	1	0	-1.13848	1	-1.49578	0.400544	0.244	0	0.099	0	Yes
BPSS0458	3	0	2	2	1.1277	1	-1.21344	0.295458	0.183	0	0.197	1.125	Yes
acoD	284	203	590	131	1.12059	1	5.55993	0.0245174	17.313	39.518	58.138	73.696	Yes
BPSS0527	22	3	30	3	1.12039	1	0.868058	0.0317427	1.341	0.584	2.956	1.688	Yes
BPSL2045	271	366	629	243	1.10292	1	6.20539	0.0918795	16.52	71.249	61.981	136.703	Yes
BPSS2269	9	2	2	1	-1.09789	1	-0.704127	0.219311	0.549	0.389	0.197	0.563	Yes
BPSS0709	11	3	4	0	-1.09165	1	-0.487529	0.178608	0.671	0.584	0.394	0	Yes
BPSS0060	11	3	4	0	-1.09163	1	-0.487529	0.178581	0.671	0.584	0.394	0	Yes
hypothetical protein 176	6	3	10	2	1.07926	1	-0.228551	0.123569	0.366	0.584	0.985	1.125	Yes
hypothetical protein 297	5	3	10	1	1.07647	1	-0.352259	0.139808	0.305	0.584	0.985	0.563	Yes
BPSL1793	17	6	7	0	-1.06093	1	0.0720986	0.113849	1.036	1.168	0.69	0	Yes
BPSL0619	62	10	18	2	-1.06029	1	1.3615	0.0384504	3.78	1.947	1.774	1.125	Yes
hypothetical protein 398	5	2	2	0	-1.05645	1	-1.07293	0.316935	0.305	0.389	0.197	0	Yes
BPSL2022	9	2	15	0	1.0552	1	-0.0982	0.113311	0.549	0.389	1.478	0	Yes
tRNA-Pro(ggg)	69	33	23	7	-1.0551	1	2.12543	0.0595267	4.206	6.424	2.266	3.938	Yes
BPSL1801	3647	773	1114	142	-1.04856	0.538736	7.1372	0.00347936	222.321	150.479	109.772	79.884	Yes
BPSL1394	30	3	8	1	-1.04246	1	0.371943	0.113371	1.829	0.584	0.788	0.563	Yes
flhD	633	138	182	28	-1.04011	1	4.66572	0.0103326	38.588	26.864	17.934	15.752	Yes
BPSL2065	69	15	23	2	-1.03831	1	1.61634	0.0236506	4.206	2.92	2.266	1.125	Yes
BPSL2311	16	5	28	1	1.03554	1	0.692964	0.0578579	0.975	0.973	2.759	0.563	Yes
BPSS0242	6	1	2	0	-1.0354	1	-1.10281	0.327219	0.366	0.195	0.197	0	Yes
BPSL0044	6	1	2	0	-1.03538	1	-1.10281	0.327384	0.366	0.195	0.197	0	Yes
tauB	6	1	2	0	-1.03538	1	-1.10281	0.327418	0.366	0.195	0.197	0	Yes
hypothetical protein 28	18	5	7	0	-1.03347	1	0.0487026	0.120896	1.097	0.973	0.69	0	Yes
BPSS2163	40	12	71	4	1.03117	1	1.90539	0.0262975	2.438	2.336	6.996	2.25	Yes
sctN	9	6	21	1	1.03073	1	0.392617	0.100998	0.549	1.168	2.069	0.563	Yes
BPSS2113	6	5	13	2	1.02927	1	0.0326347	0.132463	0.366	0.973	1.281	1.125	Yes
BPSL2031	123	10	28	4	-1.02737	1	2.03598	0.0899258	7.498	1.947	2.759	2.25	Yes
hypothetical protein 296	22	8	7	2	-1.02618	1	0.432905	0.0957809	1.341	1.557	0.69	1.125	Yes
BPSL1662	24	11	9	2	-1.0256	1	0.663145	0.0944197	1.463	2.141	0.887	1.125	Yes
BPSS0304	70	51	174	24	1.02103	1	3.45192	0.0491788	4.267	9.928	17.146	13.501	Yes
BPSS0495	14	6	23	3	1.01574	1	0.670703	0.0593706	0.853	1.168	2.266	1.688	Yes
BPSL1133	16	5	22	4	1.01483	1	0.69725	0.0546878	0.975	0.973	2.168	2.25	Yes
BPSS1244	25	3	7	1	-1.0063	1	0.212812	0.127534	1.524	0.584	0.69	0.563	Yes
hypothetical protein 20	71	46	127	28	1.00026	1	3.31815	0.0576656	4.328	8.955	12.514	15.752	Yes
BPSS2297	8	0	10	0	0.998319	1	-0.515633	0.194914	0.488	0	0.985	0	Yes
hypothetical protein 31	2	2	3	2	0.99261	1	-0.979389	0.308688	0.122	0.389	0.296	1.125	Yes
BPSL2030	142	17	43	3	-0.989985	1	2.33863	0.0615795	8.656	3.309	4.237	1.688	Yes
BPSS2014	10	2	14	1	0.988788	1	-0.0357203	0.121967	0.61	0.389	1.38	0.563	Yes
sctL	13	6	5	1	-0.987886	1	-0.0743347	0.172829	0.792	1.168	0.493	0.563	Yes
BPSL1798	218	47	70	9	-0.987101	1	3.18515	0.0190382	13.289	9.149	6.898	5.063	Yes
BPSS0138	12	9	8	0	-0.986851	1	0.119023	0.197643	0.732	1.752	0.788	0	Yes
BPSS0700	37	8	56	3	0.980293	1	1.60375	0.0363763	2.256	1.557	5.518	1.688	Yes
BPSS1088	24	1	22	4	0.975355	1	0.696178	0.10895	1.463	0.195	2.168	2.25	Yes
BPSL2474B	85	11	26	2	-0.97458	1	1.70347	0.0634691	5.182	2.141	2.562	1.125	Yes
BPSL3091	279	107	105	19	-0.96746	1	3.93426	0.0301546	17.008	20.83	10.347	10.689	Yes
BPSS2185	4	5	2	1	-0.964742	1	-0.736133	0.335749	0.244	0.973	0.197	0.563	Yes
BPSL2066	95	32	22	10	-0.963089	1	2.33642	0.0916399	5.791	6.229	2.168	5.626	Yes
BPSS1610	36	3	42	3	0.957695	1	1.27931	0.0819531	2.195	0.584	4.139	1.688	Yes
BPSL0613	77	15	19	6	-0.948182	1	1.76987	0.0610013	4.694	2.92	1.872	3.375	Yes
BPSL1717	51	5	58	5	0.94599	1	1.74805	0.0635518	3.109	0.973	5.715	2.813	Yes
rrrD	41	6	15	0	-0.939522	1	0.829792	0.109994	2.499	1.168	1.478	0	Yes
hypothetical protein 299	44	10	15	2	-0.936672	1	1.0913	0.0643687	2.682	1.947	1.478	1.125	Yes
BPSS0333	68	8	82	6	0.931676	1	2.17006	0.0618767	4.145	1.557	8.08	3.375	Yes
BPSL1601	32	1	34	2	0.928445	1	0.993184	0.159733	1.951	0.195	3.35	1.125	Yes
BPSS1598	112	29	199	9	0.926139	1	3.23409	0.0555175	6.828	5.645	19.609	5.063	Yes
BPSL2029	69	3	22	0	-0.920438	1	1.24512	0.236592	4.206	0.584	2.168	0	Yes
BPSS2046	11	4	5	0	-0.906689	1	-0.361093	0.237422	0.671	0.779	0.493	0	Yes
BPSS1646	44	13	14	4	-0.903461	1	1.24586	0.0755507	2.682	2.531	1.38	2.25	Yes
BPSS2013	15	6	6	1	-0.90261	1	0.0362346	0.184734	0.914	1.168	0.591	0.563	Yes
BPSS2225	4	1	6	0	0.899634	1	-0.919503	0.308477	0.244	0.195	0.591	0	Yes
BPSS0534	43	9	56	5	0.8982	1	1.74307	0.0380986	2.621	1.752	5.518	2.813	Yes
BPSL0828	57	9	66	7	0.8914	1	2.00909	0.0450236	3.475	1.752	6.504	3.938	Yes
hypothetical protein 345	10	5	16	2	0.891179	1	0.267723	0.136396	0.61	0.973	1.577	1.125	Yes
BPSL2484	27	7	40	2	0.890163	1	1.20974	0.0689193	1.646	1.363	3.942	1.125	Yes
BPSS0369	18	6	7	1	-0.890154	1	0.167321	0.162256	1.097	1.168	0.69	0.563	Yes
BPSS2251	9	0	9	1	0.890073	1	-0.440233	0.233451	0.549	0	0.887	0.563	Yes
BPSL0071	48	18	72	9	0.888945	1	2.21268	0.0410177	2.926	3.504	7.095	5.063	Yes
BPSS0092	13	5	5	1	-0.885905	1	-0.136298	0.217957	0.792	0.973	0.493	0.563	Yes
BPSS0553	8	2	12	0	0.885655	1	-0.271729	0.201179	0.488	0.389	1.182	0	Yes
BPSL1512	2048	423	2330	305	0.881953	1	7.21821	0.0131214	124.846	82.345	229.594	171.581	Yes
BPSS2033	15	0	17	0	0.8813	1	0.0638816	0.223962	0.914	0	1.675	0	Yes
BPSS0151	31	4	7	3	-0.879969	1	0.519661	0.173656	1.89	0.779	0.69	1.688	Yes
glnH	21	8	9	1	-0.878753	1	0.411655	0.145832	1.28	1.557	0.887	0.563	Yes
fliQ	4	2	6	1	0.876491	1	-0.724573	0.288116	0.244	0.389	0.591	0.563	Yes
hypothetical protein 188	4	2	6	1	0.876387	1	-0.724573	0.28843	0.244	0.389	0.591	0.563	Yes
BPSS0112	72	17	75	15	0.874758	1	2.49991	0.0419177	4.389	3.309	7.39	8.438	Yes
hypothetical protein 51	23	10	8	3	-0.872613	1	0.628073	0.161036	1.402	1.947	0.788	1.688	Yes
BPSS2101	18	6	29	1	0.871731	1	0.790106	0.107975	1.097	1.168	2.858	0.563	Yes
BPSS1321	12	5	18	2	0.87027	1	0.385798	0.12847	0.732	0.973	1.774	1.125	Yes
BPSS1634	83	62	157	32	0.86957	1	3.62253	0.106705	5.06	12.07	15.471	18.002	Yes
BPSL2653	5	1	7	0	0.867365	1	-0.783034	0.294883	0.305	0.195	0.69	0	Yes
fliO	16	3	21	1	0.865758	1	0.424813	0.124809	0.975	0.584	2.069	0.563	Yes
BPSS1924	12157	4922	18441	2667	0.860933	1	10.2855	0.0422821	741.09	958.163	1817.14	1500.35	Yes
BPSS2057	85	23	112	13	0.860038	1	2.79883	0.0335519	5.182	4.477	11.036	7.313	Yes
BPSL0041	10	2	4	0	-0.85948	1	-0.61462	0.303518	0.61	0.389	0.394	0	Yes
BPSL2652	7	2	3	0	-0.857886	1	-0.854717	0.352168	0.427	0.389	0.296	0	Yes
BPSS1130	2675	498	1166	72	-0.856232	1	6.67545	0.0424314	163.068	96.945	114.896	40.504	Yes
hypothetical protein 414	13	10	10	0	-0.855099	1	0.273263	0.251602	0.792	1.947	0.985	0	Yes
BPSL1112	190	31	289	10	0.853788	1	3.69206	0.118312	11.582	6.035	28.478	5.626	Yes
BPSS0505	63	9	70	7	0.852562	1	2.08374	0.0626923	3.84	1.752	6.898	3.938	Yes
BPSL1602	14	2	17	1	0.851799	1	0.199983	0.154278	0.853	0.389	1.675	0.563	Yes
BPSS0137	22	3	22	4	0.849332	1	0.735018	0.112971	1.341	0.584	2.168	2.25	Yes
BPSS1976	51	8	17	2	-0.846411	1	1.16064	0.108239	3.109	1.557	1.675	1.125	Yes
BPSS1319	20	4	7	1	-0.844801	1	0.121204	0.187703	1.219	0.779	0.69	0.563	Yes
BPSS2151	12	6	24	0	0.83892	1	0.495137	0.178821	0.732	1.168	2.365	0	Yes
BPSL1816	14	0	12	2	0.836782	1	-0.0292965	0.226667	0.853	0	1.182	1.125	Yes
BPSL1318	80	20	120	7	0.836519	1	2.66374	0.0640318	4.877	3.893	11.825	3.938	Yes
BPSS0286	22	4	29	1	0.830285	1	0.788146	0.125779	1.341	0.779	2.858	0.563	Yes
BPSL1327	66	13	27	1	-0.827578	1	1.55961	0.0859716	4.023	2.531	2.661	0.563	Yes
BPSS1504	5	1	2	0	-0.827573	1	-1.18152	0.446432	0.305	0.195	0.197	0	Yes
BPSL0378	47	13	16	4	-0.826744	1	1.31524	0.0925892	2.865	2.531	1.577	2.25	Yes
BPSL1779	37	6	15	0	-0.826364	1	0.762158	0.150195	2.256	1.168	1.478	0	Yes
BPSS0334	16	4	7	0	-0.825857	1	-0.0738489	0.226047	0.975	0.779	0.69	0	Yes
scrK	43	8	53	4	0.825088	1	1.65476	0.0657166	2.621	1.557	5.223	2.25	Yes
hypothetical protein 60	10	8	15	5	0.825068	1	0.560707	0.23677	0.61	1.557	1.478	2.813	Yes
divK	38	20	22	2	-0.822025	1	1.41372	0.142622	2.316	3.893	2.168	1.125	Yes
BPSS0378	30	8	8	4	-0.820946	1	0.740787	0.169693	1.829	1.557	0.788	2.25	Yes
BPSS1289	38	4	34	6	0.820903	1	1.32144	0.112269	2.316	0.779	3.35	3.375	Yes
BPSS2334	12	1	13	1	0.819341	1	-0.0670611	0.21098	0.732	0.195	1.281	0.563	Yes
BPSL2400	120	17	128	13	0.819308	1	2.93406	0.0678749	7.315	3.309	12.613	7.313	Yes
BPSL3251	30	4	31	4	0.815719	1	1.08698	0.106419	1.829	0.779	3.055	2.25	Yes
BPSL0482	366	167	609	78	0.812508	1	5.29212	0.0497489	22.311	32.51	60.01	43.88	Yes
BPSL2120	106	47	58	6	-0.811676	1	2.71983	0.0860824	6.462	9.149	5.715	3.375	Yes
metN2	18	3	19	3	0.808616	1	0.523426	0.138218	1.097	0.584	1.872	1.688	Yes
hpcH	60	14	83	5	0.803571	1	2.20027	0.0761208	3.658	2.725	8.179	2.813	Yes
BPSS1387	85	38	43	6	-0.801402	1	2.42231	0.09744	5.182	7.397	4.237	3.375	Yes
tauA	12	6	17	3	0.801035	1	0.459987	0.168257	0.732	1.168	1.675	1.688	Yes
bapB	28	2	10	0	-0.800747	1	0.28218	0.247256	1.707	0.389	0.985	0	Yes
BPSL3090	267	82	87	21	-0.798962	1	3.75925	0.0785692	16.276	15.963	8.573	11.814	Yes
BPSS1985	9	0	3	0	-0.798698	1	-0.911607	0.40059	0.549	0	0.296	0	Yes
BPSS0789	50	14	18	4	-0.797776	1	1.40698	0.0926029	3.048	2.725	1.774	2.25	Yes
BPSS1468	452	67	680	19	0.794679	1	4.83145	0.168397	27.554	13.043	67.006	10.689	Yes
BPSL0323	21	4	25	2	0.791858	1	0.72661	0.128345	1.28	0.779	2.463	1.125	Yes
BPSS0300	176	109	363	43	0.78991	1	4.50519	0.0971799	10.729	21.219	35.769	24.19	Yes
hypothetical protein 173	11	3	5	0	-0.787491	1	-0.432167	0.309025	0.671	0.584	0.493	0	Yes
hypothetical protein 150	2	1	1	0	-0.785977	1	-1.56997	0.579522	0.122	0.195	0.099	0	Yes
BPSS1981	29	5	8	3	-0.781888	1	0.545933	0.194592	1.768	0.973	0.788	1.688	Yes
BPSL3171	118	36	134	23	0.779722	1	3.29928	0.0582143	7.193	7.008	13.204	12.939	Yes
BPSL0036	81	20	32	4	-0.779294	1	1.96928	0.071205	4.938	3.893	3.153	2.25	Yes
BPSL1248	2474	888	1054	172	-0.77876	1	7.05999	0.0348915	150.815	172.866	103.859	96.761	Yes
BPSL1825	38	13	17	2	-0.778508	1	1.13585	0.125239	2.316	2.531	1.675	1.125	Yes
BPSS0999	95	34	52	3	-0.775435	1	2.40445	0.0954231	5.791	6.619	5.124	1.688	Yes
tRNA-Gly(ccc)	158	49	34	17	-0.773673	1	3.02444	0.181046	9.632	9.539	3.35	9.564	Yes
BPSL2859	33	2	40	0	0.772106	1	1.06348	0.292028	2.012	0.389	3.942	0	Yes
tRNA-Gln(ttg)	372	118	216	102	0.770554	1	4.95859	0.15017	22.677	22.971	21.284	57.381	Yes
BPSL1632	70	23	29	5	-0.769727	1	1.94795	0.0885755	4.267	4.477	2.858	2.813	Yes
ileS2	319	119	438	61	0.768258	1	4.88846	0.0538855	19.446	23.166	43.16	34.316	Yes
BPSS2095	24	3	26	2	0.768087	1	0.767262	0.155948	1.463	0.584	2.562	1.125	Yes
BPSS1877	44	7	17	1	-0.765261	1	0.992894	0.156499	2.682	1.363	1.675	0.563	Yes
BPSS0241	3	0	1	0	-0.764932	1	-1.60201	0.588756	0.183	0	0.099	0	Yes
BPSS1424	12	0	11	1	0.764784	1	-0.215015	0.2819	0.732	0	1.084	0.563	Yes
BPSL1295	79	19	99	9	0.762114	1	2.57013	0.0661812	4.816	3.699	9.755	5.063	Yes
BPSL1800	1694	243	609	59	-0.757965	1	5.91596	0.0648298	103.266	47.305	60.01	33.191	Yes
sctJ	61	11	11	7	-0.757392	1	1.46096	0.245055	3.719	2.141	1.084	3.938	Yes
BPSS1675	17	5	20	3	0.756125	1	0.613361	0.152755	1.036	0.973	1.971	1.688	Yes
BPSL0614	73	13	27	3	-0.75388	1	1.68776	0.103136	4.45	2.531	2.661	1.688	Yes
BPSS0705	25	2	8	1	-0.751858	1	0.197242	0.267325	1.524	0.389	0.788	0.563	Yes
BPSS1204	138	43	61	8	-0.751559	1	2.84935	0.0724863	8.412	8.371	6.011	4.5	Yes
hypothetical protein 343	15	8	8	1	-0.749846	1	0.220476	0.261966	0.914	1.557	0.788	0.563	Yes
BPSS2109	48	25	75	11	0.749627	1	2.39554	0.122072	2.926	4.867	7.39	6.188	Yes
BPSL2026	88	22	30	7	-0.749346	1	2.1179	0.0985986	5.364	4.283	2.956	3.938	Yes
BPSL1122	150	27	50	8	-0.748956	1	2.65811	0.0917369	9.144	5.256	4.927	4.5	Yes
BPSS0689	25	10	28	7	0.744716	1	1.27428	0.149322	1.524	1.947	2.759	3.938	Yes
BPSS0526	33	11	40	6	0.740092	1	1.53458	0.0959221	2.012	2.141	3.942	3.375	Yes
motA	324	187	120	43	-0.738492	1	4.57797	0.178825	19.751	36.403	11.825	24.19	Yes
BPSL0483	1356	602	1891	303	0.737209	1	7.12041	0.056748	82.662	117.191	186.336	170.456	Yes
hypothetical protein 388	11	5	5	6	0.737091	1	0.156042	0.41787	0.671	0.973	0.493	3.375	Yes
BPSL1811	4	4	2	1	-0.736206	1	-0.830197	0.452599	0.244	0.779	0.197	0.563	Yes
hypothetical protein 396	4	4	2	1	-0.735905	1	-0.830197	0.452556	0.244	0.779	0.197	0.563	Yes
BPSL3173	164	26	198	12	0.735473	1	3.37811	0.119023	9.997	5.061	19.511	6.751	Yes
BPSS0909	182	50	84	8	-0.735365	1	3.15023	0.0760223	11.095	9.733	8.277	4.5	Yes
acyP	86	18	94	11	0.73471	1	2.60241	0.0734192	5.243	3.504	9.263	6.188	Yes
BPSS0086	53	17	22	4	-0.734152	1	1.56804	0.113593	3.231	3.309	2.168	2.25	Yes
tRNA-Thr(tgt)	37	21	11	7	-0.73328	1	1.4587	0.313376	2.256	4.088	1.084	3.938	Yes
BPSS2148a	23	4	6	3	-0.731114	1	0.295792	0.257171	1.402	0.779	0.591	1.688	Yes
BPSS0895	8	3	3	1	-0.731067	1	-0.610821	0.387779	0.488	0.584	0.296	0.563	Yes
BPSL0612	87	8	30	2	-0.730843	1	1.7024	0.208677	5.304	1.557	2.956	1.125	Yes
BPSL0487	347	196	522	96	0.730658	1	5.36316	0.105005	21.153	38.155	51.437	54.006	Yes
hypothetical protein 408	5	3	3	0	-0.729858	1	-0.890792	0.444318	0.305	0.584	0.296	0	Yes
BPSL2971	299	33	351	16	0.729334	1	4.07089	0.182868	18.227	6.424	34.587	9.001	Yes
BPSS1550	15	2	5	1	-0.729106	1	-0.250637	0.317647	0.914	0.389	0.493	0.563	Yes
sctU	13	1	5	0	-0.728982	1	-0.48444	0.361766	0.792	0.195	0.493	0	Yes
BPSS0652a	30	12	16	1	-0.728408	1	0.921986	0.184575	1.829	2.336	1.577	0.563	Yes
BPSS1888	245	108	109	23	-0.727044	1	3.94212	0.121312	14.935	21.024	10.741	12.939	Yes
BPSS1627	25	8	13	0	-0.72599	1	0.560665	0.202396	1.524	1.557	1.281	0	Yes
tRNA-Lys(ctt)	23	5	8	2	-0.72589	1	0.348852	0.226358	1.402	0.973	0.788	1.125	Yes
hypothetical protein 154	124	28	62	2	-0.725835	1	2.50048	0.12521	7.559	5.451	6.109	1.125	Yes
BPSS0404	13	0	10	2	0.724004	1	-0.149425	0.308735	0.792	0	0.985	1.125	Yes
hypothetical protein 348	50	7	14	4	-0.723644	1	1.14816	0.202991	3.048	1.363	1.38	2.25	Yes
BPSL0412	70	20	34	2	-0.723468	1	1.85016	0.104127	4.267	3.893	3.35	1.125	Yes
BPSS1034	1818	618	900	110	-0.723117	1	6.59152	0.0473671	110.825	120.306	88.684	61.882	Yes
BPSL1810	4	1	3	2	0.722222	1	-0.937666	0.437628	0.244	0.195	0.296	1.125	Yes
BPSL1747	58	9	75	2	0.721497	1	1.95644	0.187883	3.536	1.752	7.39	1.125	Yes
BPSL1092	19	2	5	2	-0.721017	1	-0.0319963	0.314058	1.158	0.389	0.493	1.125	Yes
BPSL1270	61	16	26	3	-0.719075	1	1.63595	0.101777	3.719	3.115	2.562	1.688	Yes
BPSL1061	68	11	44	14	0.718003	1	2.12009	0.178927	4.145	2.141	4.336	7.876	Yes
BPSL1064	47	10	19	2	-0.718001	1	1.20031	0.139837	2.865	1.947	1.872	1.125	Yes
BPSL0489	125	66	210	27	0.716357	1	3.79941	0.122826	7.62	12.848	20.693	15.189	Yes
BPSS1399	14	3	4	2	-0.716105	1	-0.196575	0.324876	0.853	0.584	0.394	1.125	Yes
hypothetical protein 164	10	1	4	0	-0.715584	1	-0.695654	0.399399	0.61	0.195	0.394	0	Yes
BPSS0101	45	11	19	2	-0.714988	1	1.20351	0.136613	2.743	2.141	1.872	1.125	Yes
BPSL1782	11	1	11	1	0.714705	1	-0.190249	0.289294	0.671	0.195	1.084	0.563	Yes
BPSS0787	23	8	11	1	-0.712595	1	0.516443	0.21535	1.402	1.557	1.084	0.563	Yes
BPSL2730	405	81	401	54	0.712233	1	4.75793	0.069875	24.689	15.768	39.514	30.378	Yes
BPSS0793	23	8	28	4	0.711742	1	1.05609	0.145492	1.402	1.557	2.759	2.25	Yes
BPSL2776	6	2	6	2	0.711471	1	-0.51948	0.358478	0.366	0.389	0.591	1.125	Yes
BPSS0752	5	2	5	2	0.709327	1	-0.636224	0.387163	0.305	0.389	0.493	1.125	Yes
hisQ	226	57	87	14	-0.708857	1	3.41931	0.0857295	13.777	11.096	8.573	7.876	Yes
BPSS1202	99	20	118	9	0.708551	1	2.76675	0.101815	6.035	3.893	11.628	5.063	Yes
BPSS0704	41	9	15	3	-0.705929	1	1.06045	0.166156	2.499	1.752	1.478	1.688	Yes
hypothetical protein 124	53	53	80	28	0.705352	1	3.1447	0.285038	3.231	10.317	7.883	15.752	Yes
tRNA-Arg(tct)	110	34	40	10	-0.705345	1	2.56105	0.126179	6.706	6.619	3.942	5.626	Yes
BPSS0626	157	43	77	6	-0.705198	1	2.94887	0.0970818	9.571	8.371	7.587	3.375	Yes
hypothetical protein 384	39	23	61	10	0.704637	1	2.17738	0.174732	2.377	4.477	6.011	5.626	Yes
hypothetical protein 339	9	2	3	1	-0.70443	1	-0.638851	0.40551	0.549	0.389	0.296	0.563	Yes
BPSL3327	33	5	37	2	0.703422	1	1.1791	0.169166	2.012	0.973	3.646	1.125	Yes
BPSL0484	365	150	486	74	0.703124	1	5.12661	0.0855499	22.25	29.2	47.89	41.63	Yes
BPSS0498	87	11	85	8	0.702612	1	2.38837	0.138156	5.304	2.141	8.376	4.5	Yes
BPSS2100	16	6	23	1	0.701197	1	0.606986	0.202641	0.975	1.168	2.266	0.563	Yes
BPSL1975	95	28	46	4	-0.700268	1	2.30089	0.106473	5.791	5.451	4.533	2.25	Yes
BPSL1823	9	0	9	0	0.698459	1	-0.524126	0.366466	0.549	0	0.887	0	Yes
BPSS1280	44	15	20	3	-0.696805	1	1.35742	0.148149	2.682	2.92	1.971	1.688	Yes
BPSS1423	66	25	36	3	-0.693287	1	1.96506	0.137701	4.023	4.867	3.547	1.688	Yes
BPSS2097	19	6	26	1	0.691206	1	0.739181	0.196877	1.158	1.168	2.562	0.563	Yes
BPSS0554	36	11	39	7	0.690945	1	1.58712	0.117414	2.195	2.141	3.843	3.938	Yes
BPSS0828	4137	1018	1819	210	-0.689978	1	7.54281	0.0561085	252.191	198.173	179.241	118.138	Yes
BPSS0358	36	5	14	1	-0.689788	1	0.733044	0.22746	2.195	0.973	1.38	0.563	Yes
BPSS0904	27	14	41	5	0.689512	1	1.52448	0.171421	1.646	2.725	4.04	2.813	Yes
BPSL1298	132	31	54	7	-0.688902	1	2.634	0.100539	8.047	6.035	5.321	3.938	Yes
BPSS0264	2408	416	863	111	-0.688534	1	6.54376	0.0655721	146.792	80.982	85.038	62.444	Yes
BPSS0560	39	5	15	1	-0.68832	1	0.807614	0.233967	2.377	0.973	1.478	0.563	Yes
BPSL1274	47	2	44	2	0.687723	1	1.3689	0.30046	2.865	0.389	4.336	1.125	Yes
BPSS2180	11	5	16	1	0.68684	1	0.233176	0.254023	0.671	0.973	1.577	0.563	Yes
BPSL0070	120	33	52	7	-0.685644	1	2.59683	0.100484	7.315	6.424	5.124	3.938	Yes
hypothetical protein 119	3	0	2	1	0.685587	1	-1.34535	0.545923	0.183	0	0.197	0.563	Yes
BPSS2227	2	0	0	2	0.683834	1	-1.52843	0.606869	0.122	0	0	1.125	Yes
BPSS0294	105	42	172	13	0.682811	1	3.28848	0.129392	6.401	8.176	16.949	7.313	Yes
BPSS2219	14	4	16	2	0.681143	1	0.325668	0.229118	0.853	0.779	1.577	1.125	Yes
phnI	55	11	62	5	0.680924	1	1.93623	0.121106	3.353	2.141	6.109	2.813	Yes
phnH	27	5	36	0	0.680746	1	0.998371	0.247222	1.646	0.973	3.547	0	Yes
BPSS1264	25	8	12	1	-0.679765	1	0.586784	0.22058	1.524	1.557	1.182	0.563	Yes
BPSL1395	9	4	4	1	-0.67778	1	-0.422629	0.389975	0.549	0.779	0.394	0.563	Yes
BPSS0504	54	10	56	6	0.676748	1	1.88082	0.116542	3.292	1.947	5.518	3.375	Yes
flhG	43	3	39	3	0.67491	1	1.31448	0.242327	2.621	0.584	3.843	1.688	Yes
BPSL2970	347	41	382	21	0.674853	1	4.26801	0.187828	21.153	7.981	37.642	11.814	Yes
BPSS1292	36	7	38	4	0.673973	1	1.36284	0.137507	2.195	1.363	3.744	2.25	Yes
BPSL1733	71	33	33	8	-0.672794	1	2.24925	0.195549	4.328	6.424	3.252	4.5	Yes
BPSS1023	17	3	19	1	0.671013	1	0.389297	0.236237	1.036	0.584	1.872	0.563	Yes
BPSS0197	23	8	27	4	0.670284	1	1.03672	0.172706	1.402	1.557	2.661	2.25	Yes
BPSS2255	19	5	7	2	-0.670121	1	0.207851	0.283239	1.158	0.973	0.69	1.125	Yes
BPSL1771	52	6	54	3	0.668796	1	1.66896	0.19852	3.17	1.168	5.321	1.688	Yes
BPSL0345	88	23	38	5	-0.66734	1	2.14723	0.118525	5.364	4.477	3.744	2.813	Yes
hypothetical protein 118	4	0	4	0	0.665504	1	-1.19051	0.509859	0.244	0	0.394	0	Yes
BPSS1233	13	4	3	3	-0.665349	1	-0.141363	0.381861	0.792	0.779	0.296	1.688	Yes
BPSL2070	24	9	14	0	-0.664558	1	0.606854	0.250485	1.463	1.752	1.38	0	Yes
phnE	13	0	11	1	0.663989	1	-0.177396	0.351067	0.792	0	1.084	0.563	Yes
BPSS0804	35	9	15	2	-0.663521	1	0.925184	0.194591	2.134	1.752	1.478	1.125	Yes
BPSL0898	26213	12471	15391	8571	0.663177	1	11.4159	0.272564	1597.94	2427.72	1516.6	4821.72	Yes
BPSS2012	11	2	5	0	-0.662768	1	-0.505521	0.40055	0.671	0.389	0.493	0	Yes
BPSS1633	2244	797	3142	342	0.661269	1	7.60845	0.0764286	136.794	155.152	309.607	192.396	Yes
BPSL2059	7	1	8	0	0.660865	1	-0.606198	0.395478	0.427	0.195	0.788	0	Yes
BPSL0185	176	32	72	7	-0.657823	1	2.89764	0.129857	10.729	6.229	7.095	3.938	Yes
BPSS1651	3	2	4	1	0.657595	1	-0.93829	0.474316	0.183	0.389	0.394	0.563	Yes
BPSS0382	97	28	41	7	-0.657218	1	2.3502	0.128794	5.913	5.451	4.04	3.938	Yes
BPSL0046	14	7	9	0	-0.657159	1	0.109492	0.331789	0.853	1.363	0.887	0	Yes
BPSL1301	11	4	6	0	-0.656942	1	-0.309939	0.37357	0.671	0.779	0.591	0	Yes
BPSS0975	78	12	72	9	0.654295	1	2.28847	0.140469	4.755	2.336	7.095	5.063	Yes
BPSS1655	64	5	59	4	0.653525	1	1.82949	0.2479	3.901	0.973	5.814	2.25	Yes
phnD	22	6	10	1	-0.65311	1	0.374635	0.262716	1.341	1.168	0.985	0.563	Yes
BPSS1316	127	41	160	18	0.651871	1	3.37112	0.108669	7.742	7.981	15.766	10.126	Yes
BPSL1814	3	0	3	0	0.651592	1	-1.37569	0.564206	0.183	0	0.296	0	Yes
BPSS1615	3	0	3	0	0.651566	1	-1.37569	0.564136	0.183	0	0.296	0	Yes
BPSS0565	73	20	35	3	-0.651558	1	1.91219	0.134022	4.45	3.893	3.449	1.688	Yes
BPSS2194	3	0	3	0	0.651537	1	-1.37569	0.564057	0.183	0	0.296	0	Yes
BPSS0329	98	18	114	7	0.650614	1	2.67843	0.155576	5.974	3.504	11.233	3.938	Yes
BPSL0857	303	68	341	34	0.649826	1	4.37637	0.107862	18.471	13.238	33.602	19.127	Yes
BPSS1670	52	12	71	2	0.649345	1	1.93208	0.204916	3.17	2.336	6.996	1.125	Yes
BPSS1235	13	6	8	0	-0.648969	1	-0.018235	0.349028	0.792	1.168	0.788	0	Yes
mscL	1585	639	516	168	-0.648646	1	6.56607	0.157217	96.621	124.394	50.846	94.51	Yes
braD	121	25	52	5	-0.648464	1	2.45319	0.133504	7.376	4.867	5.124	2.813	Yes
BPSS1318	131	33	144	17	0.644946	1	3.24606	0.103679	7.986	6.424	14.19	9.564	Yes
hypothetical protein 210	55	13	27	1	-0.644898	1	1.45232	0.171234	3.353	2.531	2.661	0.563	Yes
phnJ	25	8	11	2	-0.644653	1	0.613191	0.247476	1.524	1.557	1.084	1.125	Yes
BPSS0754	8	0	3	0	-0.643659	1	-0.977871	0.504035	0.488	0	0.296	0	Yes
BPSL1304	8	0	3	0	-0.643594	1	-0.977871	0.504134	0.488	0	0.296	0	Yes
BPSL3094	49	5	15	3	-0.643226	1	1.05008	0.28309	2.987	0.973	1.478	1.688	Yes
BPSL1730	21	6	25	2	0.642522	1	0.800597	0.209233	1.28	1.168	2.463	1.125	Yes
tRNA-Pro(cgg)	57	11	19	5	-0.641637	1	1.45748	0.194858	3.475	2.141	1.872	2.813	Yes
BPSS2235	32	10	36	5	0.641333	1	1.40498	0.150643	1.951	1.947	3.547	2.813	Yes
BPSS1024	52	9	63	2	0.641091	1	1.79683	0.215912	3.17	1.752	6.208	1.125	Yes
BPSS0812	1648	392	2009	177	0.640271	1	6.84666	0.0825028	100.462	76.31	197.963	99.573	Yes
BPSL2028	49	5	19	1	-0.639978	1	1.03947	0.286248	2.987	0.973	1.872	0.563	Yes
BPSL1976	691	224	304	51	-0.638694	1	5.20092	0.108967	42.123	43.606	29.956	28.691	Yes
BPSL2082	201	63	217	34	0.635156	1	4.00246	0.118319	12.253	12.264	21.383	19.127	Yes
BPSS0103	177	42	78	9	-0.634839	1	3.05873	0.120939	10.79	8.176	7.686	5.063	Yes
BPSS0523	44	17	44	11	0.634555	1	1.97474	0.194929	2.682	3.309	4.336	6.188	Yes
BPSS1498	36	30	25	6	-0.634151	1	1.81371	0.337386	2.195	5.84	2.463	3.375	Yes
BPSS0284	16	0	15	0	0.63415	1	0.019906	0.387935	0.975	0	1.478	0	Yes
BPSL2079	10	7	21	0	0.633603	1	0.405485	0.347633	0.61	1.363	2.069	0	Yes
BPSL2347	455	216	572	105	0.633487	1	5.53374	0.134183	27.737	42.049	56.364	59.069	Yes
BPSL2213	102	32	50	6	-0.632798	1	2.46838	0.137403	6.218	6.229	4.927	3.375	Yes
hypothetical protein 58	38	8	36	6	0.632764	1	1.45637	0.157729	2.316	1.557	3.547	3.375	Yes
BPSS0556	70	18	29	5	-0.630886	1	1.85121	0.14658	4.267	3.504	2.858	2.813	Yes
BPSL0256	77	27	39	5	-0.630424	1	2.15475	0.158351	4.694	5.256	3.843	2.813	Yes
BPSL2778	12	3	6	0	-0.629719	1	-0.335698	0.39211	0.732	0.584	0.591	0	Yes
BPSL2540	109	32	50	7	-0.629173	1	2.52384	0.132857	6.645	6.229	4.927	3.938	Yes
BPSL0083	33	7	12	3	-0.629043	1	0.803016	0.246748	2.012	1.363	1.182	1.688	Yes
BPSL0773	38	14	20	2	-0.628779	1	1.21729	0.208295	2.316	2.725	1.971	1.125	Yes
BPSS2234	15	5	7	1	-0.628335	1	0.0193054	0.340614	0.914	0.973	0.69	0.563	Yes
BPSS1393	2	1	3	0	0.627723	1	-1.34453	0.576649	0.122	0.195	0.296	0	Yes
BPSS0506	30	7	31	4	0.627297	1	1.17763	0.177523	1.829	1.363	3.055	2.25	Yes
BPSS0093	52	23	29	4	-0.626647	1	1.7777	0.206858	3.17	4.477	2.858	2.25	Yes
BPSS0164	47	24	77	7	0.626461	1	2.28783	0.199942	2.865	4.672	7.587	3.938	Yes
BPSL0166	2	0	2	0	0.626385	1	-1.59038	0.633916	0.122	0	0.197	0	Yes
BPSS1616	2	0	2	0	0.626385	1	-1.59038	0.633916	0.122	0	0.197	0	Yes
BPSS1650	2	0	2	0	0.626385	1	-1.59038	0.633916	0.122	0	0.197	0	Yes
hypothetical protein 90	2	0	2	0	0.626385	1	-1.59038	0.633916	0.122	0	0.197	0	Yes
ureF	2	0	2	0	0.626385	1	-1.59038	0.633916	0.122	0	0.197	0	Yes
BPSS0337	511	142	212	35	-0.625631	1	4.66179	0.117905	31.151	27.643	20.89	19.69	Yes
BPSL2864	125	24	158	7	0.625145	1	3.03685	0.201287	7.62	4.672	15.569	3.938	Yes
BPSS0516	43	7	17	2	-0.625132	1	1.02107	0.232162	2.621	1.363	1.675	1.125	Yes
BPSL0488	408	315	606	146	0.624061	1	5.85602	0.221634	24.872	61.321	59.714	82.134	Yes
hypothetical protein 29	133	42	169	17	0.624045	1	3.40675	0.128093	8.108	8.176	16.653	9.564	Yes
BPSS2010	26	7	11	2	-0.623494	1	0.592894	0.259432	1.585	1.363	1.084	1.125	Yes
BPSS1225	50	11	44	9	0.622832	1	1.8378	0.157382	3.048	2.141	4.336	5.063	Yes
BPSL0981	126	13	116	9	0.622309	1	2.77847	0.223461	7.681	2.531	11.43	5.063	Yes
BPSL1691	33	19	19	4	-0.621454	1	1.36146	0.292869	2.012	3.699	1.872	2.25	Yes
sctS	3	2	5	0	0.620795	1	-0.968863	0.500123	0.183	0.389	0.493	0	Yes
BPSS1463	3	2	5	0	0.620698	1	-0.968863	0.500234	0.183	0.389	0.493	0	Yes
BPSS1406	16	5	20	1	0.619519	1	0.483615	0.263672	0.975	0.973	1.971	0.563	Yes
hypothetical protein 22	186	86	127	12	-0.617757	1	3.62252	0.178314	11.339	16.742	12.514	6.751	Yes
BPSS1426	40	15	20	3	-0.617232	1	1.3104	0.2141	2.438	2.92	1.971	1.688	Yes
hypothetical protein 142	24	5	6	4	-0.61719	1	0.4287	0.347421	1.463	0.973	0.591	2.25	Yes
BPSS0595	88	10	69	10	0.616592	1	2.31536	0.204518	5.364	1.947	6.799	5.626	Yes
BPSL1564	46	9	18	3	-0.615917	1	1.18219	0.212659	2.804	1.752	1.774	1.688	Yes
BPSL1663	23	11	24	7	0.615609	1	1.20807	0.276914	1.402	2.141	2.365	3.938	Yes
BPSL2277	828	158	343	39	-0.614492	1	5.10508	0.119708	50.475	30.758	33.799	21.94	Yes
hypothetical protein 72	70	20	31	5	-0.613434	1	1.91063	0.158986	4.267	3.893	3.055	2.813	Yes
BPSL0486	459	247	763	92	0.612667	1	5.65548	0.147882	27.981	48.083	75.185	51.756	Yes
BPSS1341	84	19	69	15	0.611125	1	2.54436	0.164462	5.121	3.699	6.799	8.438	Yes
BPSS0347	2	2	4	0	0.611024	1	-1.12974	0.543524	0.122	0.389	0.394	0	Yes
BPSL1820	3	2	2	0	-0.608948	1	-1.23466	0.590171	0.183	0.389	0.197	0	Yes
BPSS0147	65	7	27	1	-0.608924	1	1.40929	0.289884	3.962	1.363	2.661	0.563	Yes
BPSL2777	3	2	2	0	-0.608884	1	-1.23466	0.590183	0.183	0.389	0.197	0	Yes
BPSS0753	3	2	2	0	-0.608788	1	-1.23466	0.590201	0.183	0.389	0.197	0	Yes
BPSS0555	42	12	22	1	-0.608161	1	1.20385	0.212174	2.56	2.336	2.168	0.563	Yes
hypothetical protein 83	21	3	7	2	-0.607716	1	0.161976	0.345947	1.28	0.584	0.69	1.125	Yes
cobQ	281	50	308	23	0.607676	1	4.11457	0.168115	17.13	9.733	30.35	12.939	Yes
BPSS0450	99	14	100	7	0.606478	1	2.55529	0.202377	6.035	2.725	9.854	3.938	Yes
BPSS1821	767	161	314	41	-0.606367	1	5.05774	0.120566	46.756	31.342	30.941	23.065	Yes
BPSL2655	12	3	12	2	0.605975	1	0.0749309	0.323819	0.732	0.584	1.182	1.125	Yes
tRNA-Arg(ccg)	316	65	125	65	0.60539	1	4.31288	0.285052	19.263	12.654	12.317	36.567	Yes
BPSS1613	1	1	2	0	0.605	1	-1.55819	0.644275	0.061	0.195	0.197	0	Yes
hypothetical protein 331	49	11	19	4	-0.604496	1	1.33095	0.205967	2.987	2.141	1.872	2.25	Yes
BPSS2020	75	13	86	4	0.60309	1	2.26507	0.217463	4.572	2.531	8.474	2.25	Yes
BPSS1437	10	3	7	4	0.602498	1	-0.0600797	0.401905	0.61	0.584	0.69	2.25	Yes
cobC	95	20	111	7	0.602394	1	2.6735	0.175889	5.791	3.893	10.938	3.938	Yes
BPSL1113	457	105	558	42	0.601641	1	4.95522	0.144686	27.859	20.44	54.984	23.628	Yes
BPSS0316	19	5	10	0	-0.599462	1	0.187845	0.331725	1.158	0.973	0.985	0	Yes
tRNA-Ala(cgc)	242	72	110	17	-0.597745	1	3.66137	0.149395	14.752	14.016	10.839	9.564	Yes
hypothetical protein 336	21	1	7	1	-0.597493	1	-0.0100801	0.411871	1.28	0.195	0.69	0.563	Yes
BPSL2993a	115	31	125	15	0.597103	1	3.07627	0.135615	7.01	6.035	12.317	8.438	Yes
BPSS0283	253	54	228	34	0.596865	1	4.0555	0.14114	15.423	10.512	22.467	19.127	Yes
BPSL0399	23	3	20	3	0.596583	1	0.654636	0.271816	1.402	0.584	1.971	1.688	Yes
BPSS0454	11	1	10	1	0.596529	1	-0.236618	0.385769	0.671	0.195	0.985	0.563	Yes
BPSS2323	22	9	14	0	-0.595055	1	0.565229	0.313098	1.341	1.752	1.38	0	Yes
BPSS0097	13	6	7	1	-0.594458	1	0.010284	0.384041	0.792	1.168	0.69	0.563	Yes
BPSS1989	14	13	14	1	-0.5933	1	0.616118	0.424806	0.853	2.531	1.38	0.563	Yes
BPSS2258	1	2	3	0	0.592643	1	-1.31297	0.599146	0.061	0.389	0.296	0	Yes
prnB	1051	313	1375	123	0.592635	1	6.33083	0.109847	64.069	60.932	135.49	69.195	Yes
BPSS0530	73	26	81	13	0.592199	1	2.6145	0.16704	4.45	5.061	7.982	7.313	Yes
BPSS0161	51	23	79	6	0.590952	1	2.28388	0.215748	3.109	4.477	7.785	3.375	Yes
alc2	91	12	34	4	-0.59037	1	1.91166	0.237794	5.547	2.336	3.35	2.25	Yes
hypothetical protein 197	4	3	7	0	0.58956	1	-0.66822	0.471251	0.244	0.584	0.69	0	Yes
BPSS0771	33	4	15	0	-0.58847	1	0.614633	0.333671	2.012	0.779	1.478	0	Yes
BPSS1951	335	12	361	3	0.587068	1	3.90405	0.508533	20.422	2.336	35.572	1.688	Yes
BPSS2296	67	12	74	4	0.585964	1	2.1108	0.214059	4.084	2.336	7.292	2.25	Yes
BPSS0987	16942	4756	7344	1152	-0.585715	1	9.71004	0.135409	1032.78	925.848	723.665	648.071	Yes
BPSS1093	87	16	100	5	0.585435	1	2.4834	0.219993	5.304	3.115	9.854	2.813	Yes
hypothetical protein 242	14	3	7	0	-0.58543	1	-0.20713	0.40329	0.853	0.584	0.69	0	Yes
BPSS0460	64	21	26	7	-0.585343	1	1.89568	0.221759	3.901	4.088	2.562	3.938	Yes
hypothetical protein 50	50	20	35	15	0.584668	1	2.10959	0.327737	3.048	3.893	3.449	8.438	Yes
BPSS0318	33	7	14	2	-0.583481	1	0.800188	0.271185	2.012	1.363	1.38	1.125	Yes
BPSL0936	47	12	57	3	0.583377	1	1.7849	0.201024	2.865	2.336	5.617	1.688	Yes
BPSL1813	4	1	2	0	-0.583351	1	-1.26556	0.604155	0.244	0.195	0.197	0	Yes
BPSS2217	4	1	2	0	-0.583342	1	-1.26556	0.604146	0.244	0.195	0.197	0	Yes
BPSL1656	19	11	8	4	-0.583324	1	0.639781	0.407216	1.158	2.141	0.788	2.25	Yes
BPSL2475	55	12	56	6	0.583131	1	1.9263	0.166473	3.353	2.336	5.518	3.375	Yes
hypothetical protein 333	0	2	2	0	0.582997	1	-1.52554	0.655012	0	0.389	0.197	0	Yes
BPSL2063	68	10	47	11	0.582852	1	2.04223	0.235354	4.145	1.947	4.631	6.188	Yes
BPSL3417	506	73	503	39	0.582685	1	4.82837	0.188743	30.846	14.211	49.565	21.94	Yes
hypothetical protein 326	19	5	19	3	0.582442	1	0.628582	0.269332	1.158	0.973	1.872	1.688	Yes
BPSS0539	1106	434	1497	176	0.582047	1	6.62219	0.120486	67.422	84.487	147.512	99.011	Yes
tRNA-Phe(gaa)	43	5	16	2	-0.581143	1	0.937715	0.309534	2.621	0.973	1.577	1.125	Yes
BPSS1035	3	3	6	0	0.581023	1	-0.796509	0.503629	0.183	0.584	0.591	0	Yes
hypothetical protein 10	9	3	5	0	-0.580718	1	-0.52763	0.464589	0.549	0.584	0.493	0	Yes
BPSS0434	229	60	214	35	0.580715	1	4.03309	0.15287	13.96	11.68	21.087	19.69	Yes
BPSL0826	284	73	134	16	-0.580635	1	3.78944	0.155137	17.313	14.211	13.204	9.001	Yes
BPSL0019	580	79	551	46	0.580558	1	4.99323	0.191897	35.357	15.379	54.295	25.878	Yes
BPSL3060	20	5	8	2	-0.580361	1	0.270169	0.336285	1.219	0.973	0.788	1.125	Yes
cbl	294	118	156	25	-0.580231	1	4.17335	0.18238	17.922	22.971	15.372	14.064	Yes
BPSS1511	11	2	11	1	0.577317	1	-0.128316	0.378261	0.671	0.389	1.084	0.563	Yes
BPSS0686	142	35	65	8	-0.575755	1	2.79772	0.163415	8.656	6.813	6.405	4.5	Yes
BPSL3284	58	18	28	4	-0.574183	1	1.71033	0.191726	3.536	3.504	2.759	2.25	Yes
BPSL1722	206	50	123	5	-0.573488	1	3.30293	0.222986	12.558	9.733	12.12	2.813	Yes
cpdB	109	21	96	14	0.573482	1	2.80321	0.165669	6.645	4.088	9.46	7.876	Yes
soxD	14	3	12	3	0.571697	1	0.201224	0.342278	0.853	0.584	1.182	1.688	Yes
BPSS1342	27	12	12	4	-0.570564	1	0.928276	0.335853	1.646	2.336	1.182	2.25	Yes
BPSL2039	3132	1634	3557	794	0.569705	1	8.37977	0.20229	190.927	318.09	350.501	446.674	Yes
hypothetical protein 371	512	267	557	134	0.569195	1	5.75362	0.211242	31.211	51.977	54.886	75.383	Yes
BPSL0093	181	63	180	34	0.567885	1	3.89022	0.185663	11.034	12.264	17.737	19.127	Yes
BPSL2594	58	23	35	3	-0.567821	1	1.85847	0.228925	3.536	4.477	3.449	1.688	Yes
BPSS0897	19	2	18	1	0.566947	1	0.362238	0.337526	1.158	0.389	1.774	0.563	Yes
BPSL0054	145	35	175	12	0.566706	1	3.32577	0.189203	8.839	6.813	17.244	6.751	Yes
BPSS0764	76	11	31	3	-0.565431	1	1.71607	0.245135	4.633	2.141	3.055	1.688	Yes
BPSS1206	13	2	5	1	-0.565347	1	-0.332875	0.443745	0.792	0.389	0.493	0.563	Yes
BPSS0132	252	65	274	30	0.564654	1	4.15189	0.157736	15.362	12.654	26.999	16.877	Yes
BPSS1432	115	25	60	3	-0.564366	1	2.43058	0.214634	7.01	4.867	5.912	1.688	Yes
BPSL1910	1	0	1	0	0.564065	1	-1.84546	0.734378	0.061	0	0.099	0	Yes
BPSL2064	1	0	1	0	0.564065	1	-1.84546	0.734378	0.061	0	0.099	0	Yes
hypothetical protein 37	1	0	1	0	0.564065	1	-1.84546	0.734378	0.061	0	0.099	0	Yes
hypothetical protein 424	1	0	1	0	0.564065	1	-1.84546	0.734378	0.061	0	0.099	0	Yes
BPSL0476	331	155	447	64	0.564058	1	5.01918	0.183244	20.178	30.174	44.047	36.004	Yes
BPSS0841	137	19	159	5	0.564045	1	2.99579	0.311621	8.352	3.699	15.668	2.813	Yes
BPSS1811	362	174	625	52	0.562516	1	5.17836	0.203709	22.067	33.872	61.586	29.253	Yes
BPSS0612	306	51	309	25	0.560348	1	4.17286	0.203241	18.654	9.928	30.448	14.064	Yes
BPSL1901	74	19	77	9	0.560166	1	2.4057	0.169992	4.511	3.699	7.587	5.063	Yes
BPSL0037	23	4	10	1	-0.559929	1	0.30637	0.349229	1.402	0.779	0.985	0.563	Yes
BPSL3069	528	142	563	68	0.558369	1	5.24157	0.14144	32.187	27.643	55.477	38.254	Yes
nadC	691	173	798	73	0.557515	1	5.57916	0.140659	42.123	33.678	78.634	41.067	Yes
BPSL0024	53	13	64	3	0.557462	1	1.9198	0.229906	3.231	2.531	6.306	1.688	Yes
mgtB	41	8	36	6	0.556649	1	1.48799	0.216508	2.499	1.557	3.547	3.375	Yes
BPSL2707	199	37	138	30	0.554845	1	3.60726	0.208746	12.131	7.203	13.598	16.877	Yes
hypothetical protein 178	25	11	14	2	-0.55464	1	0.804616	0.327837	1.524	2.141	1.38	1.125	Yes
BPSS1555	1149	450	1354	203	0.554063	1	6.65903	0.137756	70.043	87.601	133.421	114.2	Yes
tRNA-Ser(gga)	253	54	96	52	0.553723	1	3.97968	0.34114	15.423	10.512	9.46	29.253	Yes
glyA1	1947	792	2069	389	0.551728	1	7.45308	0.160729	118.689	154.178	203.876	218.837	Yes
BPSL2640	264	67	243	38	0.551561	1	4.1998	0.167865	16.093	13.043	23.945	21.377	Yes
BPSL3092	22	2	7	2	-0.549781	1	0.13915	0.415241	1.341	0.389	0.69	1.125	Yes
BPSL0838	274	52	272	26	0.549353	1	4.07677	0.189258	16.703	10.123	26.802	14.627	Yes
BPSS1414	198	25	189	13	0.548709	1	3.43268	0.256612	12.07	4.867	18.624	7.313	Yes
BPSL1894	388	69	420	29	0.547933	1	4.53958	0.215627	23.652	13.432	41.386	16.314	Yes
BPSS1673	13	0	10	1	0.547279	1	-0.222677	0.449169	0.792	0	0.985	0.563	Yes
hypothetical protein 353	241	65	124	13	-0.545807	1	3.60003	0.179729	14.691	12.654	12.219	7.313	Yes
BPSS0593	17	4	9	0	-0.545096	1	0.0393053	0.397725	1.036	0.779	0.887	0	Yes
BPSL1195	336	69	155	16	-0.545089	1	3.89924	0.192128	20.483	13.432	15.273	9.001	Yes
BPSS1022	66	27	47	2	-0.544084	1	2.07197	0.276465	4.023	5.256	4.631	1.125	Yes
BPSL1690	11	4	13	1	0.543725	1	0.0705195	0.379844	0.671	0.779	1.281	0.563	Yes
BPSL0805	313	40	318	18	0.543639	1	4.07918	0.27921	19.08	7.787	31.335	10.126	Yes
BPSL2020	0	1	1	0	0.543619	1	-1.81216	0.741814	0	0.195	0.099	0	Yes
BPSL0193	150	28	133	17	0.543111	1	3.21361	0.187465	9.144	5.451	13.106	9.564	Yes
BPSS2310	268	44	274	20	0.542759	1	3.96957	0.229984	16.337	8.565	26.999	11.251	Yes
BPSS0248	8	1	7	1	0.54205	1	-0.526265	0.47396	0.488	0.195	0.69	0.563	Yes
BPSS0690	29	6	36	0	0.541616	1	1.05719	0.346558	1.768	1.168	3.547	0	Yes
BPSL0362	30	8	14	2	-0.540833	1	0.783453	0.303776	1.829	1.557	1.38	1.125	Yes
BPSS2338	253	17	268	5	0.540598	1	3.60497	0.448326	15.423	3.309	26.408	2.813	Yes
hypothetical protein 122	854	500	984	236	0.540214	1	6.59381	0.239954	52.06	97.335	96.962	132.765	Yes
BPSS0244	153	57	104	7	-0.53973	1	3.19064	0.232061	9.327	11.096	10.248	3.938	Yes
BPSL1202	96	24	103	10	0.539528	1	2.74257	0.188152	5.852	4.672	10.149	5.626	Yes
BPSL0092	3253	1580	1322	408	-0.539263	1	7.81249	0.249408	198.303	307.578	130.268	229.525	No (FC=-2.79, FDR=0.00)
BPSS1236	9	3	10	1	0.53875	1	-0.186095	0.422456	0.549	0.584	0.985	0.563	Yes
BPSS2149	152	45	166	20	0.53873	1	3.50484	0.176392	9.266	8.76	16.357	11.251	Yes
hypothetical protein 311	254	92	150	17	-0.538631	1	3.89337	0.204526	15.484	17.91	14.781	9.564	Yes
BPSS1988	20	4	9	1	-0.537943	1	0.19255	0.379441	1.219	0.779	0.887	0.563	Yes
BPSS1386	233	149	337	61	0.537223	1	4.7911	0.264774	14.204	29.006	33.207	34.316	Yes
BPSL0795	47	9	49	3	0.537146	1	1.63167	0.240649	2.865	1.752	4.828	1.688	Yes
BPSL3335	133	57	64	15	-0.537112	1	3.11579	0.264516	8.108	11.096	6.306	8.438	Yes
BPSS2332	46	5	41	3	0.53677	1	1.42653	0.301936	2.804	0.973	4.04	1.688	Yes
BPSL2729	47	7	43	4	0.536754	1	1.54605	0.252462	2.865	1.363	4.237	2.25	Yes
BPSL2644	195	53	103	10	-0.53616	1	3.30902	0.19027	11.887	10.317	10.149	5.626	Yes
BPSL2109	209	37	195	20	0.535682	1	3.64817	0.205766	12.741	7.203	19.215	11.251	Yes
BPSL0477	38	12	54	1	0.535108	1	1.611	0.308271	2.316	2.336	5.321	0.563	Yes
BPSL3086	257	44	244	23	0.534645	1	3.92305	0.214471	15.667	8.565	24.043	12.939	Yes
tyrB2	17	7	11	0	-0.534517	1	0.266476	0.391447	1.036	1.363	1.084	0	Yes
hypothetical protein 342	149	23	122	16	0.534204	1	3.10782	0.217238	9.083	4.477	12.022	9.001	Yes
BPSS1038	18	7	10	1	-0.533768	1	0.320383	0.377724	1.097	1.363	0.985	0.563	Yes
hypothetical protein 248	4771	1793	1954	473	-0.532697	1	8.13825	0.202027	290.84	349.042	192.544	266.092	Yes
BPSL0832	38	11	47	2	0.532022	1	1.53497	0.262912	2.316	2.141	4.631	1.125	Yes
rpmC	420	173	207	42	-0.531081	1	4.72458	0.223924	25.603	33.678	20.397	23.628	Yes
BPSS1415	94	16	102	5	0.530524	1	2.5266	0.275012	5.73	3.115	10.051	2.813	Yes
BPSS1493	59	13	56	7	0.529334	1	2.00225	0.205715	3.597	2.531	5.518	3.938	Yes
cbiD	640	145	359	25	-0.528497	1	4.87489	0.20739	39.014	28.227	35.375	14.064	Yes
BPSL2969	131	27	112	17	0.526599	1	3.06828	0.199063	7.986	5.256	11.036	9.564	Yes
BPSS0441	133	38	137	18	0.52592	1	3.28295	0.186483	8.108	7.397	13.5	10.126	Yes
BPSS1735	49	10	47	5	0.524856	1	1.71291	0.218327	2.987	1.947	4.631	2.813	Yes
BPSL2236	62	20	37	2	-0.52479	1	1.81997	0.250357	3.78	3.893	3.646	1.125	Yes
ubiC	721	62	802	17	0.52437	1	5.10949	0.43549	43.952	12.07	79.028	9.564	Yes
BPSS1412	324	91	250	57	0.523473	1	4.54418	0.219749	19.751	17.715	24.635	32.066	Yes
BPSS2155	86	33	126	8	0.52347	1	2.87882	0.255513	5.243	6.424	12.416	4.5	Yes
tRNA-Arg(cct)	298	105	122	78	0.523466	1	4.56038	0.385629	18.166	20.44	12.022	43.88	Yes
BPSS2170	129	35	77	4	-0.522511	1	2.73085	0.243507	7.864	6.813	7.587	2.25	Yes
BPSL0492	382	180	465	78	0.522468	1	5.2083	0.223585	23.287	35.041	45.82	43.88	Yes
BPSS0442	44	13	50	4	0.522461	1	1.73598	0.226344	2.682	2.531	4.927	2.25	Yes
hypothetical protein 70	84	30	18	13	-0.521771	1	2.29214	0.443196	5.121	5.84	1.774	7.313	Yes
BPSL1822	11	5	6	1	-0.521612	1	-0.166551	0.465359	0.671	0.973	0.591	0.563	Yes
BPSS1014	76	9	68	5	0.521438	1	2.09323	0.298243	4.633	1.752	6.701	2.813	Yes
hypothetical protein 243	163	49	83	11	-0.521246	1	3.13621	0.205475	9.936	9.539	8.179	6.188	Yes
fdsD	60	13	69	3	0.520966	1	2.01352	0.272845	3.658	2.531	6.799	1.688	Yes
BPSL2021	16	3	16	1	0.520673	1	0.270058	0.366566	0.975	0.584	1.577	0.563	Yes
cobH	156	20	146	10	0.519608	1	3.09335	0.285027	9.51	3.893	14.387	5.626	Yes
BPSS0247	5	2	3	0	-0.519134	1	-0.989238	0.592096	0.305	0.389	0.296	0	Yes
hypothetical protein 395	44	22	28	4	-0.519068	1	1.6747	0.318423	2.682	4.283	2.759	2.25	Yes
BPSS1490	5	2	3	0	-0.519027	1	-0.989238	0.592095	0.305	0.389	0.296	0	Yes
tRNA-Ala(tgc)	26	6	27	2	0.518959	1	0.927063	0.296682	1.585	1.168	2.661	1.125	Yes
astE	373	100	458	35	0.518756	1	4.71906	0.209588	22.738	19.467	45.131	19.69	Yes
BPSL1494	23	2	9	1	-0.518752	1	0.175989	0.429177	1.402	0.389	0.887	0.563	Yes
BPSL2047	4113	2351	5055	1036	0.518658	1	8.83272	0.255433	250.728	457.668	498.111	582.814	Yes
hypothetical protein 325	130	47	68	11	-0.518336	1	2.95454	0.233767	7.925	9.149	6.701	6.188	Yes
rlmH	76	19	86	6	0.517727	1	2.40456	0.232811	4.633	3.699	8.474	3.375	Yes
BPSS0095	7	1	6	1	0.517564	1	-0.639229	0.51582	0.427	0.195	0.591	0.563	Yes
tRNA-Val(cac)	246	40	78	45	0.516746	1	3.75687	0.397881	14.996	7.787	7.686	25.315	Yes
BPSS2058	53	30	25	9	-0.516727	1	2.0405	0.398964	3.231	5.84	2.463	5.063	Yes
BPSL1332	495	92	528	38	0.516107	1	4.89204	0.225884	30.175	17.91	52.028	21.377	Yes
BPSS0843	161	29	170	11	0.515772	1	3.28555	0.254364	9.815	5.645	16.751	6.188	Yes
BPSL0809	5788	1195	2714	297	-0.515661	1	7.97768	0.162158	352.836	232.63	267.433	167.081	Yes
sctQ	7	0	5	1	0.515638	1	-0.791367	0.542627	0.427	0	0.493	0.563	Yes
BPSS2192	7	0	5	1	0.515537	1	-0.791367	0.542645	0.427	0	0.493	0.563	Yes
BPSS0478	80	13	80	5	0.515405	1	2.27263	0.27247	4.877	2.531	7.883	2.813	Yes
BPSL1934	66	33	34	9	-0.515158	1	2.25512	0.33975	4.023	6.424	3.35	5.063	Yes
BPSL2551	56	17	60	7	0.514767	1	2.08919	0.219283	3.414	3.309	5.912	3.938	Yes
BPSS2005	139	55	122	31	0.51474	1	3.5736	0.274096	8.473	10.707	12.022	17.439	Yes
BPSS0688	38	13	42	5	0.514653	1	1.6214	0.239401	2.316	2.531	4.139	2.813	Yes
BPSL2046	6829	2096	7652	910	0.513801	1	9.00932	0.177134	416.295	408.027	754.015	511.931	Yes
BPSS0359	65	18	26	7	-0.513765	1	1.84309	0.270411	3.962	3.504	2.562	3.938	Yes
BPSS2093	95	28	78	18	0.513547	1	2.81894	0.246687	5.791	5.451	7.686	10.126	Yes
BPSS1521	28	9	9	5	-0.51337	1	0.816519	0.411404	1.707	1.752	0.887	2.813	Yes
BPSL0493	1114	410	1269	179	0.51323	1	6.53754	0.162806	67.909	79.814	125.045	100.699	Yes
tRNA-Pro(tgg)	37	4	14	2	-0.51302	1	0.762162	0.384453	2.256	0.779	1.38	1.125	Yes
nadX	22	7	23	3	0.512946	1	0.857331	0.311315	1.341	1.363	2.266	1.688	Yes
BPSL0689	213	34	170	23	0.512497	1	3.60895	0.229246	12.984	6.619	16.751	12.939	Yes
BPSL0308	38	18	24	3	-0.512439	1	1.42866	0.327184	2.316	3.504	2.365	1.688	Yes
BPSL1280	190	21	63	10	-0.512082	1	2.84743	0.310431	11.582	4.088	6.208	5.626	Yes
BPSS2104	77	17	72	9	0.511224	1	2.35727	0.217396	4.694	3.309	7.095	5.063	Yes
BPSL1786	9	2	10	0	0.51117	1	-0.328986	0.466266	0.549	0.389	0.985	0	Yes
BPSS1124	212	33	202	16	0.510998	1	3.59444	0.254028	12.924	6.424	19.905	9.001	Yes
paaD	562	199	711	75	0.510835	1	5.51462	0.184434	34.259	38.739	70.061	42.192	Yes
BPSS2041	321	93	400	32	0.510386	1	4.55328	0.219312	19.568	18.104	39.415	18.002	Yes
BPSS1446	740	110	864	33	0.509989	1	5.35349	0.329586	45.11	21.414	85.137	18.565	Yes
BPSL0490	235	164	383	60	0.509658	1	4.88071	0.294183	14.326	31.926	37.74	33.754	Yes
BPSS0317	99	23	78	16	0.509455	1	2.73428	0.237194	6.035	4.477	7.686	9.001	Yes
flgH	143	40	69	10	-0.509391	1	2.91227	0.217138	8.717	7.787	6.799	5.626	Yes
BPSS1978	64	18	34	3	-0.508768	1	1.79486	0.243154	3.901	3.504	3.35	1.688	Yes
hypothetical protein 219	205	80	113	18	-0.507476	1	3.66302	0.245019	12.497	15.574	11.135	10.126	Yes
BPSL0611	105	14	47	3	-0.506328	1	2.12339	0.316973	6.401	2.725	4.631	1.688	Yes
BPSL0642	393	121	257	18	-0.505966	1	4.40204	0.241187	23.957	23.555	25.324	10.126	Yes
bsaP	50	3	46	1	0.505933	1	1.41681	0.450508	3.048	0.584	4.533	0.563	Yes
BPSL1042	190	42	102	7	-0.50392	1	3.15565	0.242928	11.582	8.176	10.051	3.938	Yes
BPSS0254	32	14	20	2	-0.503416	1	1.13773	0.346905	1.951	2.725	1.971	1.125	Yes
hypothetical protein 123	346	159	285	87	0.501879	1	5.02113	0.303084	21.092	30.952	28.083	48.943	Yes
BPSS0109	22	5	8	3	-0.500702	1	0.382445	0.407677	1.341	0.973	0.788	1.688	Yes
BPSS1728	353	106	309	58	0.500542	1	4.70662	0.215687	21.519	20.635	30.448	32.629	Yes
BPSS1383a	114	53	49	16	-0.500312	1	2.97098	0.352222	6.949	10.317	4.828	9.001	Yes
rpsT	3442	1117	1162	344	-0.500092	1	7.56015	0.246868	209.824	217.446	114.501	193.521	Yes
BPSL1849	51	6	43	4	0.499569	1	1.56103	0.315891	3.109	1.168	4.237	2.25	Yes
gltI	49761	15301	20989	4171	-0.499016	1	11.3689	0.25535	3033.43	2978.64	2068.22	2346.45	Yes
BPSS2344	1475	343	601	101	-0.498732	1	6.10021	0.173439	89.916	66.772	59.221	56.819	Yes
BPSL2784	349	106	272	63	0.497725	1	4.6942	0.243707	21.275	20.635	26.802	35.441	Yes
BPSL0618	51	6	19	3	-0.497566	1	1.17681	0.368428	3.109	1.168	1.872	1.688	Yes
BPSS0457	6	3	4	0	-0.496605	1	-0.75467	0.570157	0.366	0.584	0.394	0	Yes
BPSS0847	70	27	47	3	-0.496589	1	2.12441	0.293201	4.267	5.256	4.631	1.688	Yes
BPSL0273	543	152	296	32	-0.496523	1	4.79753	0.204068	33.101	29.59	29.167	18.002	Yes
BPSS1234	6	1	3	0	-0.49627	1	-1.01872	0.607221	0.366	0.195	0.296	0	Yes
BPSS1617	6	3	4	0	-0.496145	1	-0.75467	0.570255	0.366	0.584	0.394	0	Yes
BPSL1631	130	151	213	63	0.495987	1	4.55975	0.429684	7.925	29.395	20.989	35.441	Yes
BPSL1679	50	10	24	2	-0.495542	1	1.31564	0.297589	3.048	1.947	2.365	1.125	Yes
BPSS2106	36	13	48	2	0.493272	1	1.57491	0.313889	2.195	2.531	4.73	1.125	Yes
BPSS0608	982	360	1011	168	0.492927	1	6.34013	0.186648	59.863	70.081	99.622	94.51	Yes
BPSS1323	36	10	20	1	-0.492839	1	1.02744	0.325396	2.195	1.947	1.971	0.563	Yes
BPSS1416	92	21	115	4	0.491978	1	2.6324	0.32753	5.608	4.088	11.332	2.25	Yes
BPSS1809	272	105	380	33	0.491085	1	4.52745	0.249645	16.581	20.44	37.445	18.565	Yes
hypothetical protein 125	381	142	159	41	-0.49056	1	4.51651	0.284877	23.226	27.643	15.668	23.065	Yes
BPSL1780	185	31	134	23	0.489935	1	3.42167	0.255096	11.278	6.035	13.204	12.939	Yes
BPSS2086	206	61	95	17	-0.489794	1	3.47315	0.238093	12.558	11.875	9.361	9.564	Yes
BPSS1886	30	10	16	2	-0.48962	1	0.899244	0.346756	1.829	1.947	1.577	1.125	Yes
hypothetical protein 165	291	178	218	97	0.48945	1	5.02618	0.394529	17.739	34.651	21.481	54.569	Yes
BPSS0972	16	1	10	3	0.488959	1	0.0800919	0.465683	0.975	0.195	0.985	1.688	Yes
BPSL2641	463	78	463	34	0.48889	1	4.72735	0.263246	28.224	15.184	45.623	19.127	Yes
BPSL0479	213	108	256	46	0.48878	1	4.40531	0.285561	12.984	21.024	25.226	25.878	Yes
BPSS0511	582	80	604	31	0.488707	1	4.95715	0.321641	35.479	15.574	59.517	17.439	Yes
fliP	25	10	14	2	-0.488697	1	0.767024	0.37839	1.524	1.947	1.38	1.125	Yes
BPSS0130	968	296	1149	113	0.488078	1	6.1707	0.181915	59.009	57.622	113.22	63.57	Yes
BPSS0965	9693	4431	5789	959	-0.487838	1	9.35196	0.244316	590.885	862.58	570.438	539.497	Yes
BPSL3000	682	268	308	72	-0.486854	1	5.39674	0.255744	41.575	52.171	30.35	40.504	Yes
BPSL2651	27	8	12	3	-0.486713	1	0.730163	0.371228	1.646	1.557	1.182	1.688	Yes
gspG	1280	429	514	124	-0.485889	1	6.17018	0.228946	78.029	83.513	50.649	69.758	Yes
BPSL0278	208	53	102	13	-0.484893	1	3.3823	0.230549	12.68	10.317	10.051	7.313	Yes
BPSS0566	36	14	20	3	-0.484717	1	1.23242	0.334542	2.195	2.725	1.971	1.688	Yes
BPSS1614	15	4	13	3	0.484445	1	0.314252	0.403885	0.914	0.779	1.281	1.688	Yes
BPSL1261	1252	325	656	74	-0.48423	1	5.94381	0.181522	76.322	63.268	64.641	41.63	Yes
proY	1205	195	560	51	-0.484163	1	5.59654	0.230721	73.457	37.961	55.181	28.691	Yes
BPSL0066	20	5	10	1	-0.482905	1	0.276062	0.412684	1.219	0.973	0.985	0.563	Yes
BPSL1936	28	13	9	6	-0.482445	1	1.01163	0.499851	1.707	2.531	0.887	3.375	Yes
BPSL0818	214	29	203	13	0.482117	1	3.53463	0.316294	13.045	5.645	20.003	7.313	Yes
BPSL1892	97	15	82	9	0.481844	1	2.49388	0.27466	5.913	2.92	8.08	5.063	Yes
hypothetical protein 322	40	16	17	13	0.481189	1	1.67658	0.514204	2.438	3.115	1.675	7.313	Yes
BPSS0218	274	45	254	22	0.48088	1	3.96361	0.273108	16.703	8.76	25.029	12.376	Yes
BPSL2048	1196	699	1324	316	0.480602	1	7.0459	0.289939	72.908	136.074	130.465	177.77	Yes
BPSS1982	127	25	60	6	-0.480411	1	2.55244	0.263476	7.742	4.867	5.912	3.375	Yes
BPSS0216	318	117	180	26	-0.480143	1	4.25104	0.252769	19.385	22.776	17.737	14.627	Yes
BPSS0432	448	135	277	24	-0.479961	1	4.58247	0.24312	27.31	26.28	27.295	13.501	Yes
hypothetical protein 379	37	20	22	5	-0.479882	1	1.51579	0.396961	2.256	3.893	2.168	2.813	Yes
BPSS2224	490	40	467	18	0.479402	1	4.51559	0.425326	29.87	7.787	46.017	10.126	Yes
BPSL1300	114	21	124	6	0.4792	1	2.80187	0.315711	6.949	4.088	12.219	3.375	Yes
glgB	29	10	38	1	0.479083	1	1.24668	0.353005	1.768	1.947	3.744	0.563	Yes
bkdA2	897	155	460	34	-0.478805	1	5.21442	0.265154	54.681	30.174	45.328	19.127	Yes
BPSS1630	23	7	27	1	0.478717	1	0.86704	0.36065	1.402	1.363	2.661	0.563	Yes
BPSS0228	127	51	59	15	-0.478508	1	3.01946	0.32225	7.742	9.928	5.814	8.438	Yes
lcdH	52	14	23	5	-0.478409	1	1.5349	0.298407	3.17	2.725	2.266	2.813	Yes
hypothetical protein 356	14	3	11	3	0.47812	1	0.164904	0.433415	0.853	0.584	1.084	1.688	Yes
BPSL1297	65	12	62	5	0.477692	1	2.02237	0.281655	3.962	2.336	6.109	2.813	Yes
BPSS0308	278	187	470	62	0.477549	1	5.07169	0.314452	16.947	36.403	46.313	34.879	Yes
BPSL2003	145	35	47	15	-0.477351	1	2.85894	0.326908	8.839	6.813	4.631	8.438	Yes
hypothetical protein 64	37	15	41	6	0.476861	1	1.67972	0.295088	2.256	2.92	4.04	3.375	Yes
BPSL1750	22	1	14	3	0.476643	1	0.382027	0.459283	1.341	0.195	1.38	1.688	Yes
hypothetical protein 107	7	0	6	0	0.476385	1	-0.820566	0.574857	0.427	0	0.591	0	Yes
BPSS1044	50	6	23	1	-0.476381	1	1.15137	0.4001	3.048	1.168	2.266	0.563	Yes
BPSS2030	33	14	19	3	-0.476127	1	1.17578	0.364511	2.012	2.725	1.872	1.688	Yes
BPSS2114	228	71	132	14	-0.475472	1	3.64802	0.251644	13.899	13.822	13.007	7.876	Yes
BPSL0895	26	5	23	3	0.47539	1	0.854361	0.34873	1.585	0.973	2.266	1.688	Yes
ispE	1987	661	636	214	-0.474637	1	6.79925	0.28707	121.127	128.677	62.67	120.388	Yes
BPSL0701	174	41	163	20	0.473793	1	3.51468	0.231158	10.607	7.981	16.062	11.251	Yes
BPSL3258	2693	1270	2282	651	0.473483	1	8.00886	0.300964	164.165	247.23	224.864	366.228	Yes
BPSL0481	219	118	337	38	0.472665	1	4.50076	0.300511	13.35	22.971	33.207	21.377	Yes
BPSS2048	38	12	16	5	-0.472024	1	1.21404	0.362121	2.316	2.336	1.577	2.813	Yes
BPSS0951	116	32	139	9	0.471177	1	3.04003	0.280528	7.071	6.229	13.697	5.063	Yes
BPSS0326	28	13	20	1	-0.470635	1	1.00501	0.4015	1.707	2.531	1.971	0.563	Yes
BPSS1457	331	61	373	19	0.470213	1	4.29617	0.323568	20.178	11.875	36.755	10.689	Yes
BPSL0497	201	28	165	17	0.469797	1	3.44446	0.292341	12.253	5.451	16.259	9.564	Yes
BPSS1465	49	14	54	4	0.469576	1	1.83959	0.277913	2.987	2.725	5.321	2.25	Yes
BPSS1009	288	84	318	33	0.469446	1	4.3762	0.242611	17.556	16.352	31.335	18.565	Yes
BPSS1187	89	36	72	21	0.469314	1	2.91669	0.352137	5.425	7.008	7.095	11.814	Yes
hypothetical protein 373	6	0	4	1	0.469256	1	-0.928764	0.602856	0.366	0	0.394	0.563	Yes
BPSS1557	74	22	41	4	-0.469229	1	2.04032	0.275429	4.511	4.283	4.04	2.25	Yes
ureG	7	2	4	0	-0.469014	1	-0.783163	0.588802	0.427	0.389	0.394	0	Yes
BPSL3336	122	52	71	12	-0.468751	1	3.01049	0.304619	7.437	10.123	6.996	6.751	Yes
BPSS1089	31	8	31	3	0.468614	1	1.17914	0.314768	1.89	1.557	3.055	1.688	Yes
BPSL1078	31	5	25	4	0.468195	1	1.02023	0.348024	1.89	0.973	2.463	2.25	Yes
BPSS0339	63	8	28	2	-0.46796	1	1.46149	0.372983	3.84	1.557	2.759	1.125	Yes
glnP	7	0	3	0	-0.467683	1	-1.04789	0.632648	0.427	0	0.296	0	Yes
tRNA-Lys(ttt)	107	16	43	6	-0.467627	1	2.21291	0.32008	6.523	3.115	4.237	3.375	Yes
hypothetical protein 104	13	3	6	1	-0.467383	1	-0.217516	0.504423	0.792	0.584	0.591	0.563	Yes
BPSL1302	37	12	40	4	0.467219	1	1.52736	0.291788	2.256	2.336	3.942	2.25	Yes
bopE	61	18	34	3	-0.466457	1	1.77077	0.287434	3.719	3.504	3.35	1.688	Yes
BPSL1331	383	51	389	19	0.466119	1	4.34059	0.363198	23.348	9.928	38.331	10.689	Yes
wcbH	5830	3004	5932	1387	0.465926	1	9.20438	0.309545	355.396	584.787	584.529	780.273	Yes
hypothetical protein 246	142	91	122	47	0.465561	1	4.00201	0.423962	8.656	17.715	12.022	26.44	Yes
BPSS1919	9136	2485	2876	846	-0.465188	1	8.84539	0.289877	556.93	483.754	283.396	475.927	Yes
BPSL2168	696	199	709	88	0.46483	1	5.63061	0.202437	42.428	38.739	69.864	49.505	Yes
BPSS2084	77	35	43	9	-0.464576	1	2.41319	0.348699	4.694	6.813	4.237	5.063	Yes
BPSL0500	311	140	431	47	0.464514	1	4.83776	0.269244	18.959	27.254	42.47	26.44	Yes
BPSS0855	483	97	498	39	0.463466	1	4.87094	0.261758	29.444	18.883	49.072	21.94	Yes
BPSL2217	111	23	95	13	0.463439	1	2.80708	0.254927	6.767	4.477	9.361	7.313	Yes
BPSL2710	598	53	454	40	0.463423	1	4.79587	0.356624	36.454	10.317	44.736	22.502	Yes
hypothetical protein 258	3402	1589	3009	789	0.463018	1	8.33187	0.303081	207.386	309.33	296.502	443.861	Yes
BPSS0455	42	9	19	3	-0.46254	1	1.1467	0.344433	2.56	1.752	1.872	1.688	Yes
BPSS1592	77	26	50	3	-0.462198	1	2.17468	0.312998	4.694	5.061	4.927	1.688	Yes
BPSL1664	145	46	84	9	-0.461956	1	3.02552	0.267665	8.839	8.955	8.277	5.063	Yes
BPSL1968	229	16	218	6	0.461856	1	3.42477	0.485569	13.96	3.115	21.481	3.375	Yes
BPSL0891	290	89	145	23	-0.461805	1	3.98954	0.261973	17.678	17.326	14.288	12.939	Yes
BPSL1121	170	24	67	9	-0.461777	1	2.8093	0.317822	10.363	4.672	6.602	5.063	Yes
hypothetical protein 244	26	6	12	2	-0.461726	1	0.578168	0.397666	1.585	1.168	1.182	1.125	Yes
BPSS0470	13	13	13	2	-0.460261	1	0.62219	0.542456	0.792	2.531	1.281	1.125	Yes
BPSS0140	381	74	172	21	-0.460174	1	4.07778	0.266487	23.226	14.406	16.949	11.814	Yes
cyaY	92	18	86	8	0.459366	1	2.51263	0.276873	5.608	3.504	8.474	4.5	Yes
BPSL0500A	322	80	180	16	-0.459002	1	3.98697	0.267575	19.629	15.574	17.737	9.001	Yes
BPSS0814	30	8	15	2	-0.458512	1	0.806223	0.380137	1.829	1.557	1.478	1.125	Yes
BPSS1230	110	28	101	14	0.458375	1	2.90611	0.249117	6.706	5.451	9.952	7.876	Yes
BPSS2031	59	7	28	1	-0.458194	1	1.36007	0.412773	3.597	1.363	2.759	0.563	Yes
gyrB	3772	904	3363	456	0.458104	1	7.93863	0.201809	229.941	175.981	331.384	256.528	Yes
BPSS2329	153	40	131	22	0.457741	1	3.38993	0.25865	9.327	7.787	12.909	12.376	Yes
hypothetical protein 278	17	3	9	0	-0.457735	1	-0.016101	0.488977	1.036	0.584	0.887	0	Yes
BPSL0485	599	289	837	100	0.457687	1	5.84772	0.260804	36.515	56.259	82.477	56.256	Yes
BPSL0842	471	123	491	51	0.457627	1	4.99904	0.238093	28.712	23.944	48.382	28.691	Yes
BPSL2061	46	6	40	3	0.456787	1	1.43733	0.359086	2.804	1.168	3.942	1.688	Yes
coaX	350	65	379	22	0.456469	1	4.3688	0.322485	21.336	12.654	37.346	12.376	Yes
BPSS1256	61	14	25	6	-0.456212	1	1.68018	0.317881	3.719	2.725	2.463	3.375	Yes
BPSS1448	5024	1104	4295	582	0.45573	1	8.29214	0.214813	306.263	214.915	423.222	327.411	Yes
BPSS1783	13713	9051	11111	4543	0.455513	1	10.6801	0.43139	835.944	1761.95	1094.86	2555.72	Yes
hypothetical protein 5	61	27	28	9	-0.455236	1	2.06874	0.405967	3.719	5.256	2.759	5.063	Yes
BPSS1425	29	7	24	5	0.454626	1	1.07975	0.355488	1.768	1.363	2.365	2.813	Yes
BPSS1576	75	27	45	5	-0.45422	1	2.19189	0.308779	4.572	5.256	4.434	2.813	Yes
BPSL2081	207	50	197	23	0.453915	1	3.76627	0.25944	12.619	9.733	19.412	12.939	Yes
BPSL0697	1938	404	1797	194	0.453357	1	6.88335	0.20822	118.14	78.646	177.073	109.137	Yes
etfA	9131	3663	10605	1472	0.453159	1	9.61514	0.26373	556.625	713.074	1045	828.091	Yes
BPSL1799	79	14	36	4	-0.453053	1	1.88208	0.315658	4.816	2.725	3.547	2.25	Yes
hypothetical protein 170	387	118	152	38	-0.452917	1	4.39869	0.309187	23.591	22.971	14.978	21.377	Yes
hypothetical protein 312	20	9	23	3	0.451985	1	0.894659	0.394869	1.219	1.752	2.266	1.688	Yes
bioD	96	19	99	6	0.451836	1	2.57654	0.317129	5.852	3.699	9.755	3.375	Yes
BPSS1908	250	44	311	8	0.451565	1	3.88802	0.431986	15.24	8.565	30.645	4.5	Yes
BPSS0563	884	463	1112	182	0.450613	1	6.48464	0.27598	53.889	90.132	109.575	102.386	Yes
BPSL2939	59	14	59	5	0.450556	1	1.99038	0.290103	3.597	2.725	5.814	2.813	Yes
BPSS2247	10	0	7	1	0.44999	1	-0.504169	0.561767	0.61	0	0.69	0.563	Yes
BPSS1925	78	17	82	5	0.449371	1	2.33481	0.317121	4.755	3.309	8.08	2.813	Yes
BPSL2341	416	132	579	34	0.449351	1	4.96593	0.31271	25.359	25.696	57.054	19.127	Yes
BPSS1080	52	17	32	13	0.449131	1	1.97547	0.431262	3.17	3.309	3.153	7.313	Yes
BPSL2755	82	19	86	6	0.449075	1	2.43344	0.301897	4.999	3.699	8.474	3.375	Yes
BPSL1474	141	29	66	8	-0.44839	1	2.73286	0.286317	8.595	5.645	6.504	4.5	Yes
BPSL0589	1684	605	1292	326	0.447396	1	7.07578	0.273648	102.657	117.775	127.311	183.395	Yes
glnB1	32	11	15	4	-0.446842	1	1.03584	0.398155	1.951	2.141	1.478	2.25	Yes
BPSS0658	404	155	191	43	-0.44681	1	4.64174	0.313327	24.628	30.174	18.821	24.19	Yes
BPSL0153	8	1	4	0	-0.446081	1	-0.811388	0.608543	0.488	0.195	0.394	0	Yes
hypothetical protein 143	83	21	40	6	-0.445984	1	2.12745	0.294556	5.06	4.088	3.942	3.375	Yes
hypothetical protein 324	8	1	4	0	-0.445957	1	-0.811388	0.609378	0.488	0.195	0.394	0	Yes
BPSS0344	8	1	4	0	-0.445952	1	-0.811388	0.609413	0.488	0.195	0.394	0	Yes
BPSL3250	196	23	163	13	0.444332	1	3.33046	0.358516	11.948	4.477	16.062	7.313	Yes
cysW	44	11	20	4	-0.444223	1	1.28708	0.348152	2.682	2.141	1.971	2.25	Yes
BPSS0090	23	5	13	0	-0.443915	1	0.387325	0.447327	1.402	0.973	1.281	0	Yes
hypothetical protein 263	29	11	17	2	-0.443678	1	0.938422	0.399405	1.768	2.141	1.675	1.125	Yes
lpdV	1347	397	612	112	-0.443508	1	6.16097	0.230867	82.113	77.284	60.305	63.007	Yes
BPSS1317	334	113	349	48	0.443488	1	4.68697	0.263808	20.361	21.998	34.39	27.003	Yes
BPSS0574	53	8	56	1	0.443469	1	1.67851	0.424643	3.231	1.557	5.518	0.563	Yes
BPSL1952	21	6	18	4	0.442871	1	0.734862	0.401199	1.28	1.168	1.774	2.25	Yes
BPSL1190	637	197	604	92	0.442776	1	5.54967	0.235696	38.831	38.35	59.517	51.756	Yes
BPSS0230	4442	1809	2884	377	-0.442047	1	8.1419	0.250722	270.784	352.157	284.184	212.086	Yes
BPSS1736	58	19	26	7	-0.441798	1	1.8072	0.356917	3.536	3.699	2.562	3.938	Yes
oppA	217	66	116	16	-0.441727	1	3.57788	0.278751	13.228	12.848	11.43	9.001	Yes
thiS	147	29	181	5	0.441279	1	3.19467	0.416725	8.961	5.645	17.835	2.813	Yes
BPSL2049	1942	484	2216	171	0.440586	1	6.99854	0.247324	118.384	94.22	218.361	96.198	Yes
purE	469	107	454	47	0.440248	1	4.89278	0.256114	28.59	20.83	44.736	26.44	Yes
BPSS0915	5207	1400	2272	407	-0.440135	1	8.03778	0.236826	317.418	272.537	223.879	228.963	Yes
BPSS1247	262	44	241	20	0.440108	1	3.88984	0.317402	15.972	8.565	23.748	11.251	Yes
BPSS2243	10	3	6	0	-0.438775	1	-0.423747	0.561036	0.61	0.584	0.591	0	Yes
BPSS0014	941	232	514	53	-0.438491	1	5.51718	0.242269	57.363	45.163	50.649	29.816	Yes
BPSL3330	398	130	129	46	-0.438422	1	4.48957	0.378799	24.262	25.307	12.711	25.878	Yes
BPSS0346	7	2	3	1	-0.438199	1	-0.753377	0.612106	0.427	0.389	0.296	0.563	Yes
BPSS0535	49	24	39	14	0.438092	1	2.18165	0.452732	2.987	4.672	3.843	7.876	Yes
BPSS1409	217	129	90	38	-0.438045	1	4.13182	0.454547	13.228	25.112	8.868	21.377	Yes
BPSS1031	5	1	4	1	0.437277	1	-0.899483	0.62284	0.305	0.195	0.394	0.563	Yes
BPSL1809	79	30	51	5	-0.437154	1	2.30716	0.333679	4.816	5.84	5.025	2.813	Yes
BPSS1363	115	50	68	12	-0.436988	1	2.95467	0.345654	7.01	9.733	6.701	6.751	Yes
BPSS2302	357	109	354	48	0.436978	1	4.7008	0.262803	21.763	21.219	34.883	27.003	Yes
metR	89	31	92	13	0.43696	1	2.79934	0.296782	5.425	6.035	9.066	7.313	Yes
BPSL3093	67	10	28	4	-0.43692	1	1.61419	0.36603	4.084	1.947	2.759	2.25	Yes
BPSL0478	119	66	153	25	0.436795	1	3.61187	0.359268	7.254	12.848	15.076	14.064	Yes
BPSS0115	54	14	44	9	0.435675	1	1.92874	0.318378	3.292	2.725	4.336	5.063	Yes
hypothetical protein 429	42	19	15	8	-0.435659	1	1.55754	0.504264	2.56	3.699	1.478	4.5	Yes
hypothetical protein 195	5	0	0	2	-0.435541	1	-1.23556	0.700653	0.305	0	0	1.125	Yes
BPSS0520	61	15	51	9	0.435406	1	2.06353	0.306625	3.719	2.92	5.025	5.063	Yes
BPSS1224	89	36	83	18	0.435162	1	2.9102	0.347786	5.425	7.008	8.179	10.126	Yes
bipC	98	38	63	7	-0.434773	1	2.63017	0.329842	5.974	7.397	6.208	3.938	Yes
BPSL1546	95	16	99	4	0.434149	1	2.49054	0.388009	5.791	3.115	9.755	2.25	Yes
BPSL1633	369	101	162	31	-0.433895	1	4.26245	0.296532	22.494	19.662	15.963	17.439	Yes
BPSS0886	1338	364	605	105	-0.433284	1	6.0963	0.236867	81.564	70.86	59.616	59.069	Yes
BPSS1625	6	0	5	0	0.432168	1	-0.958261	0.631867	0.366	0	0.493	0	Yes
BPSS1539	36	12	38	4	0.43209	1	1.49019	0.334744	2.195	2.336	3.744	2.25	Yes
BPSS1858	58	10	53	4	0.432058	1	1.81962	0.341096	3.536	1.947	5.223	2.25	Yes
BPSL1073	348	145	263	78	0.431919	1	4.90423	0.362231	21.214	28.227	25.916	43.88	Yes
BPSL1688	14	8	10	1	-0.429668	1	0.262124	0.512979	0.853	1.557	0.985	0.563	Yes
BPSS0131	359	153	472	51	0.429207	1	4.97759	0.301985	21.885	29.784	46.51	28.691	Yes
tRNA-Val(gac)	624	81	178	94	0.428348	1	4.95265	0.462768	38.039	15.768	17.54	52.881	Yes
rpmG	1796	584	507	208	-0.428249	1	6.65327	0.37338	109.484	113.687	49.959	117.013	Yes
BPSL0325	57	17	48	10	0.427994	1	2.07425	0.333677	3.475	3.309	4.73	5.626	Yes
BPSL0471	182	28	196	7	0.427609	1	3.35295	0.421591	11.095	5.451	19.313	3.938	Yes
BPSS1417	46	12	46	4	0.427528	1	1.68585	0.315879	2.804	2.336	4.533	2.25	Yes
BPSL3175A	496	173	270	43	-0.427342	1	4.86545	0.286371	30.236	33.678	26.605	24.19	Yes
BPSS0067	54	25	38	4	-0.427158	1	1.92831	0.38718	3.292	4.867	3.744	2.25	Yes
BPSL3370	177	28	205	5	0.427006	1	3.34093	0.459276	10.79	5.451	20.2	2.813	Yes
BPSS0335	29	5	31	0	0.426601	1	0.932262	0.459363	1.768	0.973	3.055	0	Yes
BPSL0288	254	57	117	17	-0.426479	1	3.60866	0.295065	15.484	11.096	11.529	9.564	Yes
BPSS0309	202	162	377	49	0.426466	1	4.76523	0.403198	12.314	31.536	37.149	27.566	Yes
BPSL0181	321	60	250	35	0.426181	1	4.22339	0.29808	19.568	11.68	24.635	19.69	Yes
hypothetical protein 106	95	20	47	5	-0.426146	1	2.21236	0.321356	5.791	3.893	4.631	2.813	Yes
BPSS1410	44	18	22	6	-0.425215	1	1.57472	0.411661	2.682	3.504	2.168	3.375	Yes
BPSL0792	130	43	70	11	-0.425115	1	2.92338	0.317088	7.925	8.371	6.898	6.188	Yes
BPSS0323	81	14	91	2	0.424534	1	2.29791	0.444002	4.938	2.725	8.967	1.125	Yes
BPSL2043	1301	755	1504	312	0.424468	1	7.1291	0.334666	79.309	146.975	148.202	175.519	Yes
cyc1_2	5	2	6	0	0.4243	1	-0.764156	0.608457	0.305	0.389	0.591	0	Yes
hypothetical protein 25	140	25	127	11	0.424203	1	3.03215	0.325561	8.534	4.867	12.514	6.188	Yes
BPSL2355	1117	370	688	79	-0.424191	1	5.98761	0.247272	68.092	72.028	67.794	44.442	Yes
ansA	17	2	6	2	-0.424069	1	-0.0588788	0.539676	1.036	0.389	0.591	1.125	Yes
BPSS1266	153	26	127	14	0.423641	1	3.13105	0.318449	9.327	5.061	12.514	7.876	Yes
BPSS0850	18	4	9	1	-0.423496	1	0.134742	0.492685	1.097	0.779	0.887	0.563	Yes
BPSL3415	195	26	95	6	-0.423453	1	2.98278	0.388634	11.887	5.061	9.361	3.375	Yes
BPSL0677	3029	724	1710	164	-0.423389	1	7.18031	0.240762	184.648	140.941	168.5	92.26	Yes
BPSS2260	12	3	13	0	0.422944	1	-0.0205768	0.510171	0.732	0.584	1.281	0	Yes
hupA	15550	7332	6257	2123	-0.422867	1	10.0895	0.40671	947.927	1427.32	616.554	1194.32	Yes
BPSS1126	295	147	181	35	-0.422692	1	4.42749	0.362121	17.983	28.616	17.835	19.69	Yes
BPSS0195	224	95	171	51	0.422632	1	4.27141	0.38897	13.655	18.494	16.85	28.691	Yes
BPSS0459	11	1	10	0	0.422062	1	-0.31278	0.55214	0.671	0.195	0.985	0	Yes
recC	3504	620	3788	210	0.421599	1	7.62049	0.345441	213.604	120.695	373.263	118.138	Yes
BPSL3277	513	135	285	31	-0.421307	1	4.7031	0.282561	31.272	26.28	28.083	17.439	Yes
apt	319	66	164	16	-0.421156	1	3.87712	0.311997	19.446	12.848	16.16	9.001	Yes
BPSS0303	212	132	305	46	0.420695	1	4.56331	0.37757	12.924	25.696	30.054	25.878	Yes
pyrC	869	182	627	109	0.419345	1	5.71286	0.265475	52.974	35.43	61.783	61.319	Yes
hypothetical protein 163	109	30	43	12	-0.419196	1	2.56926	0.371372	6.645	5.84	4.237	6.751	Yes
hypothetical protein 120	997	296	809	153	0.418794	1	6.15187	0.262028	60.777	57.622	79.717	86.072	Yes
BPSS0765	34	5	30	2	0.418703	1	1.07114	0.417404	2.073	0.973	2.956	1.125	Yes
BPSL1277	124	18	119	6	0.418682	1	2.78072	0.402794	7.559	3.504	11.726	3.375	Yes
glyA2	21	4	20	1	0.418429	1	0.550528	0.441647	1.28	0.779	1.971	0.563	Yes
BPSS1866	34	5	26	4	0.417641	1	1.0826	0.408248	2.073	0.973	2.562	2.25	Yes
BPSS2229	8	3	7	2	0.417305	1	-0.295507	0.558653	0.488	0.584	0.69	1.125	Yes
hypothetical protein 214	12	5	7	1	-0.41723	1	-0.0841483	0.543058	0.732	0.973	0.69	0.563	Yes
BPSL1659	35	11	29	7	0.417135	1	1.43772	0.381965	2.134	2.141	2.858	3.938	Yes
BPSS1698	510	114	284	25	-0.417041	1	4.58805	0.308135	31.09	22.192	27.985	14.064	Yes
BPSS2154	17	3	8	1	-0.416731	1	0.0114404	0.521037	1.036	0.584	0.788	0.563	Yes
hypothetical protein 289	613	111	311	28	-0.416727	1	4.72474	0.316092	37.368	21.608	30.645	15.752	Yes
BPSS1267	17	3	8	1	-0.416664	1	0.0114404	0.521269	1.036	0.584	0.788	0.563	Yes
BPSL2536	841	130	822	51	0.41579	1	5.49427	0.353581	51.267	25.307	80.998	28.691	Yes
BPSL3257	1359	406	1175	198	0.415339	1	6.6018	0.25148	82.845	79.036	115.782	111.387	Yes
BPSL2135	440	90	478	29	0.415218	1	4.72587	0.349619	26.822	17.52	47.101	16.314	Yes
hypothetical protein 105	191	91	146	48	0.415183	1	4.13365	0.425506	11.643	17.715	14.387	27.003	Yes
BPSS1268	21	9	25	2	0.415151	1	0.907217	0.432005	1.28	1.752	2.463	1.125	Yes
BPSL3394	142	25	67	7	-0.414259	1	2.67563	0.342563	8.656	4.867	6.602	3.938	Yes
hypothetical protein 329	27	11	15	3	-0.4139	1	0.909999	0.448763	1.646	2.141	1.478	1.688	Yes
BPSL0925	253	37	254	12	0.413796	1	3.77324	0.416118	15.423	7.203	25.029	6.751	Yes
BPSS0169	85	27	85	11	0.413587	1	2.65654	0.313042	5.182	5.256	8.376	6.188	Yes
hypothetical protein 211	17	1	8	0	-0.413057	1	-0.173907	0.571509	1.036	0.195	0.788	0	Yes
BPSL0917	108	28	102	12	0.412986	1	2.86495	0.300316	6.584	5.451	10.051	6.751	Yes
BPSL2637	331	150	410	54	0.412936	1	4.9043	0.323778	20.178	29.2	40.401	30.378	Yes
BPSL2782	119	26	99	14	0.412561	1	2.90643	0.305212	7.254	5.061	9.755	7.876	Yes
BPSL1885	105	17	87	9	0.412458	1	2.58522	0.346223	6.401	3.309	8.573	5.063	Yes
BPSS1713	299	59	247	31	0.412431	1	4.14599	0.308612	18.227	11.485	24.339	17.439	Yes
hypothetical protein 42	371	81	198	19	-0.412373	1	4.12504	0.31698	22.616	15.768	19.511	10.689	Yes
BPSL1035	173	67	84	20	-0.412207	1	3.45346	0.373325	10.546	13.043	8.277	11.251	Yes
hypothetical protein 376	36	3	26	3	0.412101	1	1.00593	0.465848	2.195	0.584	2.562	1.688	Yes
BPSS2099	91	40	77	21	0.412022	1	2.98951	0.411428	5.547	7.787	7.587	11.814	Yes
BPSL1317	110	36	110	15	0.411885	1	3.04467	0.313533	6.706	7.008	10.839	8.438	Yes
BPSS1612	281	103	105	35	-0.410777	1	4.09433	0.410971	17.13	20.051	10.347	19.69	Yes
BPSL1947	662	245	299	72	-0.410145	1	5.33451	0.34002	40.355	47.694	29.463	40.504	Yes
BPSL0629	508	94	464	42	0.410094	1	4.86466	0.314486	30.968	18.299	45.722	23.628	Yes
BPSS0876	157	41	80	11	-0.41004	1	3.03396	0.313451	9.571	7.981	7.883	6.188	Yes
BPSS0877	600	114	616	41	0.40994	1	5.1207	0.341457	36.576	22.192	60.7	23.065	Yes
BPSS1927	272	76	117	25	-0.409619	1	3.85516	0.340827	16.581	14.795	11.529	14.064	Yes
hypothetical protein 400	43	12	17	6	-0.409571	1	1.33455	0.431265	2.621	2.336	1.675	3.375	Yes
tRNA-Glu(ttc)	2691	868	815	618	0.409296	1	7.63807	0.492722	164.043	168.973	80.309	347.663	Yes
catB	167	48	178	17	0.409082	1	3.54926	0.313427	10.18	9.344	17.54	9.564	Yes
hypothetical protein 301	299	61	164	13	-0.408913	1	3.78228	0.34291	18.227	11.875	16.16	7.313	Yes
BPSS1680	18975	5870	9807	1534	-0.408502	1	10.0212	0.308128	1156.71	1142.71	966.364	862.97	Yes
hypothetical protein 319	59	16	35	2	-0.407824	1	1.69145	0.356768	3.597	3.115	3.449	1.125	Yes
BPSS0893	16	2	7	1	-0.40766	1	-0.122169	0.552814	0.975	0.389	0.69	0.563	Yes
hypothetical protein 377	22	10	16	7	0.407436	1	1.00398	0.526594	1.341	1.947	1.577	3.938	Yes
BPSS1237	277	75	261	33	0.40717	1	4.23309	0.306617	16.886	14.6	25.718	18.565	Yes
BPSL0050	72	25	46	4	-0.406868	1	2.12227	0.36285	4.389	4.867	4.533	2.25	Yes
hypothetical protein 68	84	27	33	11	-0.406807	1	2.30828	0.425202	5.121	5.256	3.252	6.188	Yes
braG	264	48	111	17	-0.406187	1	3.55299	0.3371	16.093	9.344	10.938	9.564	Yes
tRNA-Arg(gcg)	108	11	108	2	0.406013	1	2.49498	0.523327	6.584	2.141	10.642	1.125	Yes
BPSL1677	5	1	5	0	0.405903	1	-0.929396	0.647325	0.305	0.195	0.493	0	Yes
BPSS1004	172	72	114	15	-0.405898	1	3.50607	0.352919	10.485	14.016	11.233	8.438	Yes
oppD	110	30	57	8	-0.405817	1	2.56832	0.325542	6.706	5.84	5.617	4.5	Yes
BPSL0285	120	42	66	11	-0.405405	1	2.85956	0.346234	7.315	8.176	6.504	6.188	Yes
hypothetical protein 7	663	156	552	79	0.405076	1	5.39101	0.275223	40.416	30.368	54.393	44.442	Yes
scoA	12032	2530	5559	751	-0.40505	1	9.09007	0.289988	733.47	492.514	547.774	422.484	Yes
hisC2	176	62	93	17	-0.404903	1	3.407	0.348891	10.729	12.07	9.164	9.564	Yes
BPSL0053	213	75	137	15	-0.40483	1	3.67115	0.339966	12.984	14.6	13.5	8.438	Yes
tRNA-Ser(tga)	72	15	26	8	-0.404812	1	1.86894	0.411283	4.389	2.92	2.562	4.5	Yes
rimP	1117	512	710	278	0.404796	1	6.66747	0.414247	68.092	99.671	69.962	156.392	Yes
hypothetical protein 225	144	86	186	32	0.404792	1	3.94503	0.408151	8.778	16.742	18.328	18.002	Yes
lpxH	105	19	87	10	0.404655	1	2.6316	0.340301	6.401	3.699	8.573	5.626	Yes
BPSS1547	5	0	3	1	0.404623	1	-1.08203	0.678403	0.305	0	0.296	0.563	Yes
BPSL1407	4565	1378	2305	370	-0.404551	1	7.95016	0.269001	278.282	268.254	227.131	208.148	Yes
hypothetical protein 94	5	0	3	1	0.404519	1	-1.08203	0.678445	0.305	0	0.296	0.563	Yes
thiE	796	129	884	35	0.404388	1	5.44103	0.425788	48.524	25.112	87.108	19.69	Yes
BPSS0799	89	35	106	11	0.404299	1	2.87251	0.347926	5.425	6.813	10.445	6.188	Yes
BPSL1303	14	6	10	0	-0.404135	1	0.0929583	0.536475	0.853	1.168	0.985	0	Yes
BPSS0374	495	95	397	51	0.403974	1	4.8443	0.302622	30.175	18.494	39.12	28.691	Yes
BPSS0621	6195	805	6301	277	0.403958	1	8.2683	0.431028	377.647	156.709	620.889	155.83	Yes
BPSL2741	116	24	39	12	-0.403875	1	2.49611	0.411479	7.071	4.672	3.843	6.751	Yes
BPSS2343	858	284	481	70	-0.403196	1	5.61858	0.281888	52.304	55.286	47.397	39.379	Yes
BPSS1357	2457	509	2941	136	0.403178	1	7.19566	0.378205	149.779	99.087	289.801	76.508	Yes
BPSS1806	156	48	125	26	0.403151	1	3.49687	0.344617	9.51	9.344	12.317	14.627	Yes
BPSL1818	8	0	4	2	0.402805	1	-0.702804	0.636162	0.488	0	0.394	1.125	Yes
BPSL2820	417	168	196	49	-0.402352	1	4.74479	0.376713	25.42	32.704	19.313	27.566	Yes
hypothetical protein 17	253	28	219	13	0.402331	1	3.64652	0.436503	15.423	5.451	21.58	7.313	Yes
BPSL2902	118	27	103	13	0.40228	1	2.91284	0.319215	7.193	5.256	10.149	7.313	Yes
BPSS0162	70	56	105	20	0.402112	1	3.18036	0.472362	4.267	10.901	10.347	11.251	Yes
BPSL2017	109	36	100	17	0.401773	1	3.03512	0.337076	6.645	7.008	9.854	9.564	Yes
BPSS1085	10	3	5	1	-0.401197	1	-0.39466	0.59165	0.61	0.584	0.493	0.563	Yes
BPSL2193	644	117	646	43	0.400877	1	5.19132	0.357515	39.258	22.776	63.656	24.19	Yes
BPSS1454	9441	3741	11319	1348	0.400859	1	9.62266	0.322642	575.523	728.258	1115.35	758.334	Yes
BPSS2292	479	97	508	32	0.400837	1	4.83212	0.357094	29.2	18.883	50.057	18.002	Yes
hypothetical protein 222	30	8	19	0	-0.400724	1	0.800592	0.460697	1.829	1.557	1.872	0	Yes
BPSS2211	162	44	139	22	0.400454	1	3.46575	0.316183	9.876	8.565	13.697	12.376	Yes
hypothetical protein 275	64	12	19	8	-0.400057	1	1.65745	0.474734	3.901	2.336	1.872	4.5	Yes
BPSL1022	173	34	155	15	0.399814	1	3.36343	0.334065	10.546	6.619	15.273	8.438	Yes
BPSS2314	762	210	399	55	-0.399748	1	5.31147	0.289093	46.451	40.881	39.317	30.941	Yes
glt1	40880	6678	30912	3850	0.3997	1	11.1034	0.3567	2492.04	1300	3046.01	2165.86	Yes
BPSS1632	2878	698	3072	255	0.399439	1	7.52336	0.293547	175.443	135.879	302.709	143.453	Yes
BPSL3325	25	8	15	1	-0.399331	1	0.663836	0.460098	1.524	1.557	1.478	0.563	Yes
wcbE	1834	910	1548	433	0.399255	1	7.45861	0.382412	111.801	177.149	152.537	243.589	Yes
queF	404	54	341	27	0.399178	1	4.37065	0.387497	24.628	10.512	33.602	15.189	Yes
BPSL1903	198	55	191	23	0.399062	1	3.76488	0.321425	12.07	10.707	18.821	12.939	Yes
BPSS1548	22	9	13	2	-0.398931	1	0.644512	0.480584	1.341	1.752	1.281	1.125	Yes
BPSS0439	475	180	294	41	-0.398672	1	4.88141	0.321545	28.956	35.041	28.97	23.065	Yes
BPSL3102	1303	246	1241	102	0.397662	1	6.21992	0.307056	79.431	47.889	122.286	57.381	Yes
BPSL0198	728	144	434	28	-0.397343	1	5.02831	0.359195	44.379	28.032	42.766	15.752	Yes
hypothetical protein 250	286	101	146	64	0.396924	1	4.44742	0.459432	17.435	19.662	14.387	36.004	Yes
BPSS1669	77	26	42	7	-0.396828	1	2.21686	0.368445	4.694	5.061	4.139	3.938	Yes
BPSS2120	105	21	87	11	0.396732	1	2.67713	0.335298	6.401	4.088	8.573	6.188	Yes
BPSS0403	30	11	10	6	-0.39653	1	0.995138	0.546334	1.829	2.141	0.985	3.375	Yes
BPSS0995	399	148	273	29	-0.396038	1	4.61347	0.339099	24.323	28.811	26.901	16.314	Yes
BPSL0389	627	136	654	48	0.395994	1	5.25492	0.337971	38.222	26.475	64.444	27.003	Yes
BPSL0348	10801	3007	4592	931	-0.395915	1	9.13353	0.321008	658.428	585.371	452.488	523.745	Yes
dnaK	10366	3471	10426	1442	0.395482	1	9.61262	0.312851	631.911	675.698	1027.36	811.214	Yes
BPSS2178	795	191	402	52	-0.395325	1	5.27827	0.297808	48.463	37.182	39.612	29.253	Yes
BPSS2102	93	33	88	15	0.395175	1	2.85639	0.351923	5.669	6.424	8.671	8.438	Yes
ilvR	340	72	325	29	0.395122	1	4.36239	0.339219	20.726	14.016	32.025	16.314	Yes
braE	299	61	177	11	-0.39511	1	3.78894	0.379133	18.227	11.875	17.441	6.188	Yes
BPSS2176	212	41	175	21	0.394617	1	3.6384	0.337412	12.924	7.981	17.244	11.814	Yes
BPSL2744	3586	757	1437	259	-0.394325	1	7.35473	0.285842	218.602	147.365	141.599	145.704	Yes
hypothetical protein 24	10	2	10	0	0.39408	1	-0.287573	0.56972	0.61	0.389	0.985	0	Yes
cyoD	3083	1260	1833	304	-0.393923	1	7.63928	0.309419	187.939	245.284	180.621	171.019	Yes
ftsY	640	179	416	34	-0.393818	1	5.07218	0.326788	39.014	34.846	40.992	19.127	Yes
BPSL0245	4238	1340	4035	582	0.393485	1	8.27483	0.286373	258.348	260.857	397.602	327.411	Yes
BPSL2105	2540	745	1477	176	-0.39324	1	7.08802	0.263818	154.838	145.029	145.541	99.011	Yes
BPSL1330	97	24	90	10	0.393212	1	2.67594	0.330165	5.913	4.672	8.868	5.626	Yes
BPSL2709	1617	102	1058	99	0.393104	1	6.06404	0.462342	98.572	19.856	104.253	55.694	Yes
ku	46	8	21	3	-0.392565	1	1.20371	0.42541	2.804	1.557	2.069	1.688	Yes
BPSS0780	75	10	65	4	0.392274	1	2.05114	0.430228	4.572	1.947	6.405	2.25	Yes
BPSS1554	228	65	210	29	0.392045	1	3.98158	0.328118	13.899	12.654	20.693	16.314	Yes
BPSS1077	33	6	28	3	0.391888	1	1.09348	0.421287	2.012	1.168	2.759	1.688	Yes
BPSL2371	201	36	193	13	0.391859	1	3.52607	0.380941	12.253	7.008	19.018	7.313	Yes
BPSS1391	44	16	29	2	-0.391692	1	1.47573	0.413542	2.682	3.115	2.858	1.125	Yes
BPSL1308	363	63	348	24	0.391671	1	4.34467	0.382484	22.128	12.264	34.291	13.501	Yes
BPSL1053	91	23	90	8	0.391664	1	2.59576	0.343939	5.547	4.477	8.868	4.5	Yes
BPSL0040	22	2	11	0	-0.39155	1	0.155895	0.55412	1.341	0.389	1.084	0	Yes
BPSL1863	599	216	291	62	-0.391476	1	5.1777	0.352194	36.515	42.049	28.675	34.879	Yes
pchD	24	7	24	2	0.391464	1	0.865877	0.438179	1.463	1.363	2.365	1.125	Yes
BPSL2965	125	29	124	10	0.390831	1	2.99344	0.351097	7.62	5.645	12.219	5.626	Yes
BPSL1854	1660	587	696	181	-0.39071	1	6.62604	0.346406	101.193	114.271	68.583	101.824	Yes
BPSS0291	51	9	44	4	0.390602	1	1.64073	0.381501	3.109	1.752	4.336	2.25	Yes
alc1	728	225	621	108	0.390411	1	5.71287	0.298308	44.379	43.801	61.192	60.757	Yes
BPSL2048A	863	363	851	156	0.390365	1	6.21319	0.322062	52.608	70.665	83.856	87.76	Yes
BPSL0789	307	66	307	24	0.390225	1	4.2247	0.357851	18.715	12.848	30.251	13.501	Yes
BPSL1125	77404	19899	43729	4842	-0.389886	1	11.918	0.36815	4718.54	3873.73	4308.98	2723.93	Yes
BPSS1408	31	13	15	5	-0.389714	1	1.13046	0.495612	1.89	2.531	1.478	2.813	Yes
BPSS1987	23	10	16	1	-0.389449	1	0.727422	0.492044	1.402	1.947	1.577	0.563	Yes
BPSS1497	16	3	9	0	-0.389393	1	-0.0491973	0.556508	0.975	0.584	0.887	0	Yes
BPSS0673	28	10	21	7	0.38932	1	1.19181	0.479451	1.707	1.947	2.069	3.938	Yes
BPSL1446	197	63	189	27	0.389282	1	3.85291	0.337834	12.009	12.264	18.624	15.189	Yes
BPSL1225	152	62	105	12	-0.38922	1	3.31283	0.372885	9.266	12.07	10.347	6.751	Yes
BPSS0971	88	9	78	3	0.389133	1	2.19108	0.496009	5.364	1.752	7.686	1.688	Yes
hypothetical protein 130	13	4	7	1	-0.38884	1	-0.109079	0.565355	0.792	0.779	0.69	0.563	Yes
BPSS0405	37	21	28	12	0.388632	1	1.86357	0.54764	2.256	4.088	2.759	6.751	Yes
hypothetical protein 67	78	19	30	9	-0.388388	1	2.05736	0.422846	4.755	3.699	2.956	5.063	Yes
BPSL1996	290	81	175	17	-0.387931	1	3.94575	0.345582	17.678	15.768	17.244	9.564	Yes
BPSS1464	46	8	27	0	-0.387633	1	1.18391	0.478327	2.804	1.557	2.661	0	Yes
BPSS0854	95	24	53	5	-0.387549	1	2.31768	0.359347	5.791	4.672	5.223	2.813	Yes
BPSS2290	105	34	119	10	0.387526	1	2.95697	0.359643	6.401	6.619	11.726	5.626	Yes
BPSL2550	5984	1794	2419	573	-0.387259	1	8.34224	0.339146	364.784	349.237	238.364	322.348	Yes
BPSS1487	42	13	20	5	-0.386512	1	1.35775	0.426244	2.56	2.531	1.971	2.813	Yes
BPSS0528	57	14	44	9	0.386389	1	1.9509	0.376813	3.475	2.725	4.336	5.063	Yes
BPSS0009	757	241	319	77	-0.386295	1	5.41672	0.354597	46.147	46.915	31.434	43.317	Yes
BPSS2265	412	158	306	28	-0.386186	1	4.69072	0.357573	25.115	30.758	30.153	15.752	Yes
BPSS1884	972	223	438	70	-0.386146	1	5.54041	0.302952	59.253	43.411	43.16	39.379	Yes
arcA	2751	836	3077	296	0.385773	1	7.61579	0.29876	167.701	162.744	303.202	166.518	Yes
BPSL1636	26	8	9	5	-0.385419	1	0.739567	0.5378	1.585	1.557	0.887	2.813	Yes
BPSL1378	299	72	219	41	0.385321	1	4.25157	0.350361	18.227	14.016	21.58	23.065	Yes
BPSS1329	61	8	47	5	0.385142	1	1.77051	0.419851	3.719	1.557	4.631	2.813	Yes
ribA	545	172	372	96	0.385113	1	5.30446	0.369753	33.223	33.483	36.656	54.006	Yes
rpsG	1636	636	1455	291	0.385068	1	7.06625	0.320802	99.73	123.81	143.373	163.706	Yes
BPSL2538	301	113	344	40	0.38493	1	4.58896	0.347615	18.349	21.998	33.897	22.502	Yes
BPSS0088	7	3	6	2	0.384723	1	-0.393854	0.607465	0.427	0.584	0.591	1.125	Yes
BPSS1872	523	144	306	33	-0.384492	1	4.7772	0.325796	31.882	28.032	30.153	18.565	Yes
BPSL1951	7	3	6	2	0.384261	1	-0.393854	0.606932	0.427	0.584	0.591	1.125	Yes
BPSL2582	254	95	191	50	0.384159	1	4.33184	0.406868	15.484	18.494	18.821	28.128	Yes
BPSS1681	314	67	126	25	-0.384009	1	3.89424	0.370869	19.141	13.043	12.416	14.064	Yes
BPSL0509	1256	224	1308	74	0.382876	1	6.1284	0.383081	76.566	43.606	128.888	41.63	Yes
ompA	115925	33996	45110	11128	-0.38268	1	12.6015	0.425124	7066.78	6617.98	4445.06	6260.19	Yes
BPSS1805	168	91	203	34	0.382239	1	4.06413	0.416878	10.241	17.715	20.003	19.127	Yes
BPSS2089	229	145	131	39	-0.382221	1	4.30181	0.479047	13.96	28.227	12.909	21.94	Yes
BPSL2354	59	16	71	2	0.381395	1	2.0484	0.447573	3.597	3.115	6.996	1.125	Yes
cobI	295	62	294	22	0.381373	1	4.15004	0.372764	17.983	12.07	28.97	12.376	Yes
BPSS1231	72	20	68	8	0.381218	1	2.32127	0.356068	4.389	3.893	6.701	4.5	Yes
BPSL3326	104	25	86	13	0.381088	1	2.75657	0.348089	6.34	4.867	8.474	7.313	Yes
ureD	248	69	152	14	-0.380741	1	3.72388	0.362404	15.118	13.432	14.978	7.876	Yes
hypothetical protein 171	1045	296	474	91	-0.380725	1	5.79343	0.32025	63.703	57.622	46.707	51.193	Yes
BPSS0259	42	12	41	4	0.38063	1	1.58891	0.377513	2.56	2.336	4.04	2.25	Yes
BPSS0866	162	38	135	19	0.38057	1	3.36284	0.339497	9.876	7.397	13.303	10.689	Yes
BPSL0888	186	40	154	20	0.380225	1	3.50616	0.341454	11.339	7.787	15.175	11.251	Yes
BPSS1910	176	28	182	7	0.380102	1	3.29304	0.463341	10.729	5.451	17.934	3.938	Yes
BPSS1229	45	9	18	5	-0.379808	1	1.25042	0.452886	2.743	1.752	1.774	2.813	Yes
BPSL0617	66	9	28	4	-0.37973	1	1.58247	0.444645	4.023	1.752	2.759	2.25	Yes
BPSL3247	412	82	344	40	0.379269	1	4.58991	0.343418	25.115	15.963	33.897	22.502	Yes
glxR	25	2	20	1	0.379112	1	0.552661	0.527823	1.524	0.389	1.971	0.563	Yes
manC	1478	458	1299	210	0.3789	1	6.73066	0.291026	90.099	89.159	128.001	118.138	Yes
BPSS0777	240	56	120	16	-0.37881	1	3.56944	0.347392	14.63	10.901	11.825	9.001	Yes
rpmE2	2841	1016	1038	335	-0.378637	1	7.41326	0.398524	173.187	197.784	102.283	188.458	Yes
BPSL2927	35	8	30	4	0.378448	1	1.25377	0.409213	2.134	1.557	2.956	2.25	Yes
BPSS2080	7089	4033	3339	1132	-0.378009	1	9.15577	0.463247	432.145	785.102	329.019	636.82	Yes
BPSL3324	56	15	52	6	0.377868	1	1.95083	0.364449	3.414	2.92	5.124	3.375	Yes
BPSS0224	429	83	397	34	0.377478	1	4.63164	0.365602	26.152	16.158	39.12	19.127	Yes
BPSS0180	176	42	179	14	0.377336	1	3.48797	0.365648	10.729	8.176	17.638	7.876	Yes
BPSS1258	280	92	215	48	0.377293	1	4.37031	0.384783	17.069	17.91	21.186	27.003	Yes
BPSS0085	50	13	29	2	-0.377259	1	1.46385	0.406629	3.048	2.531	2.858	1.125	Yes
BPSS1278	63	12	30	4	-0.377106	1	1.64667	0.398045	3.84	2.336	2.956	2.25	Yes
rspA	411	90	249	59	0.37706	1	4.63813	0.383328	25.055	17.52	24.536	33.191	Yes
BPSS0193	38	24	20	8	-0.376894	1	1.7059	0.564626	2.316	4.672	1.971	4.5	Yes
ilvA	441	112	221	32	-0.376805	1	4.48462	0.342474	26.883	21.803	21.777	18.002	Yes
BPSL1776	15	3	15	0	0.376682	1	0.147377	0.537632	0.914	0.584	1.478	0	Yes
BPSS0796	40	4	32	2	0.376554	1	1.15646	0.499313	2.438	0.779	3.153	1.125	Yes
BPSL0823	120	35	156	6	0.376515	1	3.09524	0.445789	7.315	6.813	15.372	3.375	Yes
BPSL3001	17	3	7	2	-0.376498	1	0.0393769	0.562732	1.036	0.584	0.69	1.125	Yes
oprM	16	5	12	4	0.376418	1	0.416461	0.524982	0.975	0.973	1.182	2.25	Yes
BPSL1007	1341	243	1292	94	0.375886	1	6.22562	0.353069	81.747	47.305	127.311	52.881	Yes
BPSS2254	14	4	11	3	0.375885	1	0.217764	0.533313	0.853	0.779	1.084	1.688	Yes
BPSS0270	183	45	193	14	0.375579	1	3.56295	0.378151	11.156	8.76	19.018	7.876	Yes
BPSS1710	322	81	153	25	-0.375427	1	4.03452	0.359546	19.629	15.768	15.076	14.064	Yes
BPSS0573	375	129	315	62	0.375165	1	4.82915	0.359931	22.86	25.112	31.04	34.879	Yes
ureB	4	1	3	1	0.375019	1	-1.05187	0.697142	0.244	0.195	0.296	0.563	Yes
tolQ	525	174	299	44	-0.374847	1	4.9273	0.341948	32.004	33.872	29.463	24.753	Yes
BPSS1647	38	5	32	2	0.374791	1	1.15943	0.474045	2.316	0.973	3.153	1.125	Yes
BPSL0962	105	10	80	6	0.374085	1	2.38139	0.483366	6.401	1.947	7.883	3.375	Yes
sdaB	64	8	43	7	0.37396	1	1.81405	0.441137	3.901	1.557	4.237	3.938	Yes
BPSS1842	879	188	1002	52	0.373825	1	5.72209	0.401241	53.584	36.598	98.735	29.253	Yes
BPSL0354	133	20	74	3	-0.373563	1	2.53343	0.461369	8.108	3.893	7.292	1.688	Yes
BPSS1914	323	104	130	36	-0.373019	1	4.21156	0.419902	19.69	20.246	12.81	20.252	Yes
fliC	5207	2673	2323	776	-0.372733	1	8.61282	0.452147	317.418	520.351	228.904	436.548	Yes
BPSS0066	464	85	291	14	-0.372503	1	4.36056	0.437758	28.285	16.547	28.675	7.876	Yes
BPSS0510	604	85	560	33	0.371935	1	4.95325	0.43197	36.82	16.547	55.181	18.565	Yes
BPSS1723	1023	254	1015	98	0.371894	1	6.0326	0.308371	62.362	49.446	100.016	55.131	Yes
BPSL0843	747	152	766	52	0.371875	1	5.45357	0.373811	45.537	29.59	75.48	29.253	Yes
BPSL2367	531	160	279	44	-0.371666	1	4.87306	0.340521	32.37	31.147	27.492	24.753	Yes
BPSL1238	7941	1741	3790	522	-0.371653	1	8.53292	0.316441	484.083	338.92	373.46	293.657	Yes
BPSS2300	237	53	141	36	0.371638	1	3.85967	0.410373	14.448	10.317	13.894	20.252	Yes
BPSL2934	256	45	134	11	-0.371424	1	3.49975	0.392905	15.606	8.76	13.204	6.188	Yes
hypothetical protein 162	182	36	216	6	0.371039	1	3.45666	0.493833	11.095	7.008	21.284	3.375	Yes
BPSS0933	870	258	473	68	-0.370975	1	5.56736	0.315463	53.035	50.225	46.609	38.254	Yes
ohr	2319	737	1157	209	-0.370951	1	7.02994	0.308543	141.366	143.471	114.009	117.575	Yes
BPSL1713	68	33	74	13	0.370603	1	2.63956	0.436996	4.145	6.424	7.292	7.313	Yes
BPSL2194	666	209	672	82	0.370242	1	5.58441	0.314632	40.599	40.686	66.218	46.13	Yes
BPSL1350	188	33	170	13	0.370191	1	3.40856	0.400175	11.46	6.424	16.751	7.313	Yes
hypothetical protein 196	5	0	4	0	0.370033	1	-1.11183	0.703773	0.305	0	0.394	0	Yes
BPSS1381	13	5	14	1	0.36987	1	0.219963	0.533667	0.792	0.973	1.38	0.563	Yes
ftsL	336	94	176	26	-0.369709	1	4.16769	0.361072	20.483	18.299	17.343	14.627	Yes
BPSS0990	310	81	178	19	-0.369041	1	4.00322	0.361822	18.898	15.768	17.54	10.689	Yes
BPSL2465	838	546	438	150	-0.368636	1	6.2134	0.477728	51.084	106.29	43.16	84.384	Yes
eco	1108	325	549	94	-0.36845	1	5.90814	0.318344	67.544	63.268	54.097	52.881	Yes
BPSL1381	305	69	198	43	0.368417	1	4.22872	0.391245	18.593	13.432	19.511	24.19	Yes
hypothetical protein 30	20	12	22	5	0.367934	1	1.07015	0.536853	1.219	2.336	2.168	2.813	Yes
BPSL1845	120	22	51	9	-0.367849	1	2.49494	0.404166	7.315	4.283	5.025	5.063	Yes
hypothetical protein 374	214	99	85	33	-0.367776	1	3.9093	0.5035	13.045	19.272	8.376	18.565	Yes
BPSS2103	35	9	31	4	0.367143	1	1.29775	0.416802	2.134	1.752	3.055	2.25	Yes
BPSS1812	1171	480	1816	108	0.367115	1	6.62251	0.401573	71.384	93.441	178.945	60.757	Yes
BPSS0551	22	6	14	0	-0.366737	1	0.437424	0.52294	1.341	1.168	1.38	0	Yes
BPSL1259	728	386	395	105	-0.366453	1	5.80879	0.432311	44.379	75.142	38.923	59.069	Yes
BPSS0174	221	76	233	28	0.366189	1	4.06166	0.372949	13.472	14.795	22.959	15.752	Yes
betA	6736	1117	3915	254	-0.36615	1	8.12833	0.397456	410.626	217.446	385.777	142.891	Yes
mopII	23	2	7	3	-0.365978	1	0.230136	0.592429	1.402	0.389	0.69	1.688	Yes
BPSL0034	103	14	101	3	0.36575	1	2.4905	0.511203	6.279	2.725	9.952	1.688	Yes
BPSS1005	97	14	71	9	0.365606	1	2.40832	0.420419	5.913	2.725	6.996	5.063	Yes
BPSL0334	454	95	517	24	0.364955	1	4.76226	0.443114	27.676	18.494	50.944	13.501	Yes
hypothetical protein 144	143	47	130	21	0.364954	1	3.40074	0.376076	8.717	9.149	12.81	11.814	Yes
BPSS2280	2935	541	1678	128	-0.364531	1	6.99445	0.355718	178.917	105.316	165.347	72.008	Yes
dppC	500	96	459	39	0.364413	1	4.83846	0.373388	30.48	18.688	45.229	21.94	Yes
BPSL0266	524	220	233	68	-0.364177	1	5.12215	0.438618	31.943	42.827	22.959	38.254	Yes
BPSL0788	123	23	143	3	0.364118	1	2.88502	0.520279	7.498	4.477	14.091	1.688	Yes
BPSL0150	14	3	7	1	-0.364086	1	-0.133889	0.590622	0.853	0.584	0.69	0.563	Yes
BPSS1263	122	26	69	5	-0.363756	1	2.57482	0.40045	7.437	5.061	6.799	2.813	Yes
BPSL0723	9	0	3	1	-0.363358	1	-0.810339	0.682125	0.549	0	0.296	0.563	Yes
BPSS0433	141	29	139	9	0.363063	1	3.08545	0.412221	8.595	5.645	13.697	5.063	Yes
BPSS2321	53	27	37	6	-0.362979	1	2.00911	0.479615	3.231	5.256	3.646	3.375	Yes
BPSS2131b	161	42	87	11	-0.362666	1	3.08415	0.37052	9.815	8.176	8.573	6.188	Yes
BPSL0698	495	52	440	21	0.362621	1	4.5474	0.502058	30.175	10.123	43.357	11.814	Yes
BPSS0750	42	17	44	6	0.362565	1	1.80088	0.426212	2.56	3.309	4.336	3.375	Yes
BPSL0590	405	170	456	62	0.362545	1	5.10098	0.371725	24.689	33.094	44.933	34.879	Yes
aroP	1202	269	620	75	-0.362506	1	5.8359	0.321233	73.274	52.366	61.094	42.192	Yes
BPSS1340	906	263	429	80	-0.362442	1	5.61471	0.341784	55.23	51.198	42.273	45.005	Yes
hypothetical protein 229	372	181	289	88	0.362437	1	5.10254	0.459017	22.677	35.235	28.478	49.505	Yes
BPSL1159	91	25	71	14	0.362424	1	2.64203	0.394367	5.547	4.867	6.996	7.876	Yes
BPSS1494	35	11	38	2	0.362053	1	1.38091	0.441632	2.134	2.141	3.744	1.125	Yes
BPSL1671	51	22	25	8	-0.362043	1	1.83431	0.504838	3.109	4.283	2.463	4.5	Yes
hypothetical protein 387	12	1	9	1	0.361244	1	-0.244436	0.604254	0.732	0.195	0.887	0.563	Yes
ttcA	1223	267	1154	107	0.361007	1	6.19784	0.328204	74.554	51.977	113.713	60.194	Yes
BPSL0049	12	1	9	1	0.360899	1	-0.244436	0.604178	0.732	0.195	0.887	0.563	Yes
BPSL2126	27	7	24	3	0.360455	1	0.960472	0.459077	1.646	1.363	2.365	1.688	Yes
BPSL1562	647	85	557	38	0.360296	1	5.01046	0.439272	39.441	16.547	54.886	21.377	Yes
BPSL0473	316	142	309	60	0.360195	1	4.79824	0.40917	19.263	27.643	30.448	33.754	Yes
BPSL0294	111	29	56	9	-0.360158	1	2.57645	0.384948	6.767	5.645	5.518	5.063	Yes
hypothetical protein 133	96	34	113	9	0.360154	1	2.88066	0.406419	5.852	6.619	11.135	5.063	Yes
BPSS1748	2978	1043	1397	310	-0.359705	1	7.47287	0.36525	181.539	203.04	137.658	174.394	Yes
BPSL2421	920	199	910	73	0.359633	1	5.78237	0.358835	56.083	38.739	89.67	41.067	Yes
BPSL2086	448	100	418	40	0.359517	1	4.7691	0.363131	27.31	19.467	41.189	22.502	Yes
hypothetical protein 117	8	1	6	1	0.359372	1	-0.585999	0.645633	0.488	0.195	0.591	0.563	Yes
BPSL0319	1823	1202	1505	550	0.359249	1	7.70833	0.496294	111.13	233.993	148.3	309.409	Yes
BPSL1851	105	25	49	9	-0.359084	1	2.45179	0.400233	6.401	4.867	4.828	5.063	Yes
BPSS0755	116	38	69	9	-0.358985	1	2.77623	0.392481	7.071	7.397	6.799	5.063	Yes
dbpA	154	26	81	6	-0.358945	1	2.78415	0.429466	9.388	5.061	7.982	3.375	Yes
lysP	489	149	290	36	-0.35877	1	4.76668	0.358006	29.809	29.006	28.576	20.252	Yes
BPSL3008	387	91	263	53	0.358336	1	4.5904	0.386068	23.591	17.715	25.916	29.816	Yes
tRNA-Arg(acg)	1182	457	364	295	0.358293	1	6.565	0.560587	72.055	88.964	35.868	165.956	Yes
BPSL0255	96	46	52	14	-0.358205	1	2.80623	0.48811	5.852	8.955	5.124	7.876	Yes
BPSL2781	22	9	15	1	-0.358113	1	0.64382	0.526328	1.341	1.752	1.478	0.563	Yes
trpG	705	211	707	81	0.357484	1	5.62322	0.331077	42.977	41.075	69.667	45.568	Yes
pstS	52125	17411	28263	4667	-0.357383	1	11.5622	0.410613	3177.54	3389.39	2784.99	2625.48	Yes
BPSL0418	54	9	35	8	0.35713	1	1.69369	0.451599	3.292	1.752	3.449	4.5	Yes
tRNA-Ser(cga)	206	55	117	36	0.35711	1	3.75849	0.458465	12.558	10.707	11.529	20.252	Yes
BPSL1889	61	28	75	8	0.356976	1	2.43006	0.443883	3.719	5.451	7.39	4.5	Yes
BPSS0191	376	84	207	21	-0.356444	1	4.18086	0.383032	22.921	16.352	20.397	11.814	Yes
BPSS0311	2685	1389	3904	411	0.355778	1	8.02661	0.394004	163.677	270.396	384.693	231.213	Yes
hypothetical protein 337	76	10	51	8	0.355649	1	2.04581	0.45427	4.633	1.947	5.025	4.5	Yes
BPSS2315	283	68	152	18	-0.355527	1	3.82662	0.380225	17.252	13.238	14.978	10.126	Yes
BPSS0007	248	78	142	20	-0.355517	1	3.82508	0.386724	15.118	15.184	13.992	11.251	Yes
BPSS1648	62	23	44	3	-0.355367	1	1.97621	0.444348	3.78	4.477	4.336	1.688	Yes
BPSL2231	630	133	356	32	-0.355246	1	4.87816	0.374329	38.405	25.891	35.08	18.002	Yes
BPSS1965	198	61	213	20	0.354995	1	3.81525	0.390527	12.07	11.875	20.989	11.251	Yes
BPSS0618	14432	2105	12871	902	0.35457	1	9.51558	0.43535	879.774	409.779	1268.29	507.431	Yes
BPSS1245	9	0	7	0	0.353992	1	-0.642028	0.659257	0.549	0	0.69	0	Yes
BPSL0595	627	264	243	87	-0.35391	1	5.38493	0.472068	38.222	51.393	23.945	48.943	Yes
hypothetical protein 294	9	0	7	0	0.353865	1	-0.642028	0.659156	0.549	0	0.69	0	Yes
BPSL1763	14583	4831	8273	1253	-0.353699	1	9.71981	0.372585	888.979	940.448	815.207	704.89	Yes
BPSS1265	34	4	25	3	0.353467	1	0.989024	0.505735	2.073	0.779	2.463	1.688	Yes
BPSL1192	36	11	47	0	0.353445	1	1.44542	0.53333	2.195	2.141	4.631	0	Yes
BPSL0359	189	54	157	26	0.353383	1	3.69445	0.391325	11.521	10.512	15.471	14.627	Yes
BPSS0611	183	41	104	9	-0.353368	1	3.16916	0.395118	11.156	7.981	10.248	5.063	Yes
BPSL2846	208	51	154	28	0.353126	1	3.72924	0.397959	12.68	9.928	15.175	15.752	Yes
BPSL2700	1243	365	1020	172	0.352758	1	6.42507	0.332812	75.773	71.054	100.509	96.761	Yes
BPSS1496	3	3	3	0	-0.352631	1	-1.0322	0.7289	0.183	0.584	0.296	0	Yes
BPSL1386	740	241	361	148	0.352609	1	5.74691	0.474103	45.11	46.915	35.572	83.259	Yes
BPSL2645	136	29	124	11	0.352062	1	3.04466	0.397521	8.291	5.645	12.219	6.188	Yes
BPSS1974	106	38	149	6	0.352049	1	3.05393	0.480042	6.462	7.397	14.682	3.375	Yes
BPSS0488	372	94	240	18	-0.350702	1	4.24652	0.408074	22.677	18.299	23.649	10.126	Yes
BPSS1568	174	48	178	16	0.350685	1	3.54954	0.390431	10.607	9.344	17.54	9.001	Yes
benB	49	14	33	10	0.350381	1	1.80329	0.480878	2.987	2.725	3.252	5.626	Yes
rpsC	3667	1059	1796	313	-0.350126	1	7.62447	0.341896	223.54	206.155	176.975	176.082	Yes
BPSL2261	432	150	267	36	-0.349975	1	4.6943	0.38262	26.335	29.2	26.31	20.252	Yes
BPSL1067	7310	2689	4145	705	-0.349971	1	8.81213	0.372765	445.617	523.466	408.441	396.606	Yes
BPSL3289	669	309	428	76	-0.349771	1	5.56679	0.400777	40.782	60.153	42.174	42.755	Yes
BPSL2287	426	138	249	35	-0.349618	1	4.62073	0.384383	25.969	26.864	24.536	19.69	Yes
BPSS0166	561	135	486	60	0.349502	1	5.13506	0.359	34.199	26.28	47.89	33.754	Yes
BPSS1671	32	12	26	7	0.348774	1	1.38488	0.492652	1.951	2.336	2.562	3.938	Yes
BPSL3054	345	91	394	25	0.348739	1	4.50472	0.425134	21.031	17.715	38.824	14.064	Yes
BPSL1194	84	77	50	22	-0.348717	1	3.22381	0.606254	5.121	14.99	4.927	12.376	Yes
BPSS0543	282	63	159	15	-0.34856	1	3.77739	0.401429	17.191	12.264	15.668	8.438	Yes
BPSL1841	463	85	199	31	-0.348465	1	4.36659	0.403008	28.224	16.547	19.609	17.439	Yes
BPSL1867	827	193	421	56	-0.348301	1	5.33521	0.355241	50.414	37.571	41.485	31.503	Yes
wecB	24	11	25	4	0.347902	1	1.10971	0.506088	1.463	2.141	2.463	2.25	Yes
BPSL2226	1145	431	834	87	-0.347831	1	6.16005	0.356733	69.799	83.903	82.181	48.943	Yes
BPSL1990	108	21	74	14	0.347765	1	2.68095	0.420138	6.584	4.088	7.292	7.876	Yes
metE	1296	128	646	40	-0.347651	1	5.53506	0.489566	79.004	24.918	63.656	22.502	Yes
BPSS2133	1935	406	1026	112	-0.347043	1	6.48326	0.336723	117.957	79.036	101.1	63.007	Yes
BPSS0941	270	62	235	27	0.347021	1	4.05631	0.387437	16.459	12.07	23.156	15.189	Yes
hypothetical protein 295	50	17	15	9	-0.346926	1	1.62608	0.590388	3.048	3.309	1.478	5.063	Yes
BPSS0297	410	87	231	21	-0.346644	1	4.27545	0.400302	24.994	16.936	22.762	11.814	Yes
BPSS0776	198	44	192	15	0.346466	1	3.59664	0.411588	12.07	8.565	18.919	8.438	Yes
BPSL2622	73	24	71	9	0.346323	1	2.4301	0.409101	4.45	4.672	6.996	5.063	Yes
BPSL2142	69	18	37	5	-0.346241	1	1.92467	0.413073	4.206	3.504	3.646	2.813	Yes
hypothetical protein 102	122	45	50	17	-0.345886	1	2.93956	0.504259	7.437	8.76	4.927	9.564	Yes
hypothetical protein 290	235	72	142	17	-0.345866	1	3.73139	0.402275	14.326	14.016	13.992	9.564	Yes
BPSS1866A	41	10	30	7	0.345863	1	1.4914	0.45744	2.499	1.947	2.956	3.938	Yes
BPSS1509	4	1	4	0	0.345785	1	-1.08212	0.71894	0.244	0.195	0.394	0	Yes
hypothetical protein 292	41	18	29	3	-0.345698	1	1.53006	0.4873	2.499	3.504	2.858	1.688	Yes
BPSL1008	1658	386	1498	162	0.345662	1	6.67	0.33128	101.072	75.142	147.61	91.135	Yes
BPSL3238	418	110	242	27	-0.345595	1	4.4426	0.384094	25.481	21.414	23.846	15.189	Yes
prnA	4842	1478	4114	666	0.345503	1	8.41254	0.353939	295.168	287.721	405.386	374.666	Yes
selD	1211	222	1121	87	0.345447	1	6.06863	0.384533	73.822	43.217	110.461	48.943	Yes
BPSL2520	4433	1820	2033	547	-0.345222	1	8.18759	0.431508	270.235	354.298	200.328	307.721	Yes
rpmD	801	235	354	77	-0.345201	1	5.45327	0.390406	48.829	45.747	34.883	43.317	Yes
hscB	248	54	175	31	0.34486	1	3.90149	0.407328	15.118	10.512	17.244	17.439	Yes
BPSS1522	33	14	34	5	0.344756	1	1.49003	0.470863	2.012	2.725	3.35	2.813	Yes
BPSS0654	315	69	173	47	0.344384	1	4.23619	0.451743	19.202	13.432	17.047	26.44	Yes
wzm	2033	791	976	235	-0.343675	1	7.01841	0.399295	123.932	153.984	96.173	132.202	Yes
BPSS1010	2162	942	2075	390	0.343263	1	7.54618	0.393242	131.795	183.379	204.467	219.399	Yes
BPSS0741	383	127	261	26	-0.342719	1	4.48706	0.402573	23.348	24.723	25.718	14.627	Yes
ispG	4065	1022	3684	429	0.342634	1	8.01451	0.343223	247.802	198.952	363.015	241.339	Yes
BPSL1870	267	100	221	47	0.34263	1	4.38756	0.433827	16.276	19.467	21.777	26.44	Yes
hypothetical protein 318	96	47	67	25	0.342485	1	3.10652	0.543057	5.852	9.149	6.602	14.064	Yes
recR	1013	318	1015	121	0.342269	1	6.17457	0.33948	61.752	61.905	100.016	68.07	Yes
BPSS0030	106	21	102	6	0.342196	1	2.65819	0.449484	6.462	4.088	10.051	3.375	Yes
BPSL3367	1351	304	1314	113	0.342166	1	6.35058	0.360876	82.357	59.18	129.479	63.57	Yes
BPSS0013	246	81	148	20	-0.341951	1	3.85234	0.406221	14.996	15.768	14.584	11.251	Yes
BPSL0069	145	25	130	9	0.341916	1	3.02412	0.448087	8.839	4.867	12.81	5.063	Yes
BPSL2906	2223	514	1321	123	-0.341826	1	6.74765	0.347456	135.514	100.06	130.169	69.195	Yes
BPSL1085	329	87	208	18	-0.341738	1	4.10572	0.408654	20.056	16.936	20.496	10.126	Yes
BPSL1429	1336	270	661	82	-0.341736	1	5.93177	0.351413	81.442	52.561	65.134	46.13	Yes
hypothetical protein 234	278	38	249	14	0.341681	1	3.83148	0.490376	16.947	7.397	24.536	7.876	Yes
fliF	112	27	58	8	-0.341568	1	2.54491	0.40753	6.828	5.256	5.715	4.5	Yes
hypothetical protein 254	1052	329	770	166	0.341456	1	6.22596	0.377607	64.13	64.046	75.874	93.385	Yes
BPSS0800	170	42	74	16	-0.341222	1	3.14485	0.429308	10.363	8.176	7.292	9.001	Yes
BPSS1270	31	10	17	3	-0.340964	1	0.981924	0.501504	1.89	1.947	1.675	1.688	Yes
BPSL1723	477	128	293	29	-0.340888	1	4.64546	0.393436	29.078	24.918	28.872	16.314	Yes
hypothetical protein 403	142	51	93	11	-0.34083	1	3.13443	0.422125	8.656	9.928	9.164	6.188	Yes
BPSL3068	769	242	748	95	0.340348	1	5.77788	0.354602	46.878	47.11	73.707	53.443	Yes
BPSS2017	167	38	165	12	0.340282	1	3.36671	0.424685	10.18	7.397	16.259	6.751	Yes
hypothetical protein 358	32484	13169	12695	4256	-0.339953	1	11.0514	0.503586	1980.22	2563.6	1250.94	2394.26	Yes
tktA	13583	3052	11076	1433	0.339924	1	9.67578	0.381101	828.019	594.131	1091.41	806.151	Yes
rpsP	3010	707	1603	197	-0.339862	1	7.19588	0.330622	183.489	137.631	157.957	110.825	Yes
BPSL2259	433	93	407	35	0.339701	1	4.68642	0.404696	26.396	18.104	40.105	19.69	Yes
BPSS0200	447	103	274	22	-0.339336	1	4.45176	0.413424	27.249	20.051	26.999	12.376	Yes
BPSL2486	449	104	421	40	0.339046	1	4.78492	0.391554	27.371	20.246	41.485	22.502	Yes
BPSL1719	110	22	60	5	-0.338556	1	2.41298	0.436518	6.706	4.283	5.912	2.813	Yes
BPSS0849	519	164	263	49	-0.338359	1	4.89078	0.399561	31.638	31.926	25.916	27.566	Yes
BPSL0808	31866	7032	15615	2149	-0.337874	1	10.5551	0.405193	1942.55	1368.92	1538.67	1208.95	Yes
BPSL0810	3566	1035	1590	332	-0.337582	1	7.5936	0.377514	217.383	201.483	156.676	186.771	Yes
BPSL0033	450	60	375	27	0.337401	1	4.48997	0.471617	27.432	11.68	36.952	15.189	Yes
BPSL1488	271	97	167	24	-0.337251	1	4.05716	0.420383	16.52	18.883	16.456	13.501	Yes
BPSL0021	664	83	552	38	0.33677	1	5.01216	0.474574	40.477	16.158	54.393	21.377	Yes
hypothetical protein 383	21	3	9	2	-0.336747	1	0.23174	0.584488	1.28	0.584	0.887	1.125	Yes
hypothetical protein 413	66	17	64	5	0.336647	1	2.1307	0.431114	4.023	3.309	6.306	2.813	Yes
BPSL1904	5269	1125	2090	413	-0.336348	1	7.94057	0.377419	321.198	219.003	205.945	232.338	Yes
BPSL2374	161	39	130	19	0.336303	1	3.35127	0.398195	9.815	7.592	12.81	10.689	Yes
braC	1617	450	1416	195	0.336095	1	6.75493	0.336032	98.572	87.601	139.53	109.7	Yes
BPSS1996	146	41	88	26	0.336007	1	3.29482	0.479503	8.9	7.981	8.671	14.627	Yes
BPSL2749	10458	3625	5854	975	-0.33551	1	9.28529	0.395152	637.519	705.677	576.843	548.498	Yes
BPSL0654	287	98	140	31	-0.335218	1	4.10508	0.446529	17.496	19.078	13.795	17.439	Yes
BPSS0004	439	111	219	34	-0.334856	1	4.4929	0.402295	26.761	21.608	21.58	19.127	Yes
asnO	149	94	201	31	0.334632	1	4.01446	0.495972	9.083	18.299	19.806	17.439	Yes
BPSL2920	50	10	45	3	0.334547	1	1.63267	0.456502	3.048	1.947	4.434	1.688	Yes
BPSL0935	30	8	20	0	-0.334308	1	0.822433	0.537586	1.829	1.557	1.971	0	Yes
BPSL2731	968	178	813	80	0.334174	1	5.7421	0.385819	59.009	34.651	80.112	45.005	Yes
BPSL2106	2663	507	1702	103	-0.333359	1	6.88813	0.429579	162.336	98.697	167.712	57.944	Yes
BPSL1997	243	73	154	16	-0.333337	1	3.76829	0.418804	14.813	14.211	15.175	9.001	Yes
hypothetical protein 415	160	34	107	4	-0.333333	1	2.9668	0.489183	9.754	6.619	10.544	2.25	Yes
BPSS1549	8	2	8	0	0.333318	1	-0.479852	0.653852	0.488	0.389	0.788	0	Yes
BPSS0682	350	103	174	32	-0.333307	1	4.27812	0.419314	21.336	20.051	17.146	18.002	Yes
hypothetical protein 52	16	4	8	5	0.333166	1	0.296764	0.630424	0.975	0.779	0.788	2.813	Yes
BPSS0846	1525	341	967	73	-0.33296	1	6.18788	0.390618	92.964	66.382	95.286	41.067	Yes
ahpF	277	63	180	11	-0.332882	1	3.77063	0.455081	16.886	12.264	17.737	6.188	Yes
BPSS0481	1279	139	606	49	-0.332598	1	5.55852	0.47381	77.968	27.059	59.714	27.566	Yes
BPSS0446	124	26	72	5	-0.332429	1	2.60056	0.445645	7.559	5.061	7.095	2.813	Yes
BPSS0429	1757	569	977	155	-0.332383	1	6.66175	0.35806	107.107	110.767	96.272	87.197	Yes
BPSS0487	871	166	599	26	-0.332245	1	5.29349	0.490271	53.096	32.315	59.024	14.627	Yes
BPSL1026	2491	609	2248	252	0.332078	1	7.28275	0.348094	151.851	118.554	221.514	141.766	Yes
cysI	356	116	188	34	-0.331774	1	4.3779	0.42578	21.702	22.582	18.525	19.127	Yes
kdpA	208	50	90	19	-0.331635	1	3.41188	0.439121	12.68	9.733	8.868	10.689	Yes
BPSS2096	178	36	93	10	-0.331294	1	3.08603	0.426352	10.851	7.008	9.164	5.626	Yes
BPSS0027	1530	363	1284	163	0.330973	1	6.55921	0.348641	93.269	70.665	126.523	91.698	Yes
BPSL2006	1569	434	1456	175	0.330951	1	6.70385	0.343998	95.646	84.487	143.472	98.448	Yes
BPSL0901	314	48	169	12	-0.33073	1	3.73388	0.477474	19.141	9.344	16.653	6.751	Yes
BPSS0068	53	23	28	8	-0.33061	1	1.90328	0.530373	3.231	4.477	2.759	4.5	Yes
BPSL1815	17	3	7	5	0.33054	1	0.237891	0.654009	1.036	0.584	0.69	2.813	Yes
emrB	270	66	161	15	-0.330429	1	3.77893	0.424943	16.459	12.848	15.865	8.438	Yes
BPSS1347	304	137	277	59	0.330369	1	4.72753	0.460572	18.532	26.67	27.295	33.191	Yes
hypothetical protein 59	148	41	68	15	-0.330353	1	3.02777	0.447804	9.022	7.981	6.701	8.438	Yes
BPSL0609	242	36	97	16	-0.330322	1	3.36321	0.462612	14.752	7.008	9.558	9.001	Yes
BPSL2199	1801	716	1263	353	0.329962	1	7.19272	0.44189	109.789	139.383	124.454	198.584	Yes
BPSS1484	1670	481	1412	214	0.329878	1	6.82378	0.350072	101.803	93.636	139.136	120.388	Yes
BPSL2955	444	117	255	30	-0.32971	1	4.5365	0.403597	27.066	22.776	25.127	16.877	Yes
BPSL2630	2604	537	1061	198	-0.329609	1	6.90807	0.374354	158.74	104.537	104.549	111.387	Yes
BPSL1657	497	147	179	56	-0.329209	1	4.77903	0.478929	30.297	28.616	17.638	31.503	Yes
BPSS0017	112	29	52	11	-0.329021	1	2.60174	0.447276	6.828	5.645	5.124	6.188	Yes
BPSS1192	4716	1416	5018	489	0.328846	1	8.35247	0.383386	287.487	275.652	494.465	275.093	Yes
BPSS0171	218	138	139	37	-0.328593	1	4.25365	0.534943	13.289	26.864	13.697	20.815	Yes
irlS	293	78	188	16	-0.327915	1	3.95146	0.432338	17.861	15.184	18.525	9.001	Yes
BPSS0133	657	198	675	70	0.327821	1	5.5106	0.383232	40.051	38.545	66.513	39.379	Yes
BPSL1533	1886	295	1744	110	0.327781	1	6.60801	0.449786	114.97	57.427	171.851	61.882	Yes
BPSL0480	436	281	532	102	0.327762	1	5.59573	0.481392	26.579	54.702	52.422	57.381	Yes
BPSL1895	1039	208	897	89	0.327693	1	5.89064	0.381036	63.337	40.491	88.389	50.068	Yes
cynR	587	116	547	43	0.327486	1	5.0653	0.427432	35.783	22.582	53.9	24.19	Yes
bsaT	34	3	16	1	-0.327472	1	0.669014	0.591704	2.073	0.584	1.577	0.563	Yes
xseA	624	75	571	26	0.327283	1	4.90896	0.530872	38.039	14.6	56.265	14.627	Yes
BPSS0748	2291	755	1145	225	-0.327126	1	7.06023	0.381826	139.659	146.975	112.826	126.576	Yes
hypothetical protein 108	96	21	59	3	-0.326923	1	2.27275	0.470568	5.852	4.088	5.814	1.688	Yes
BPSS1376	11	3	7	0	-0.326185	1	-0.327595	0.651433	0.671	0.584	0.69	0	Yes
hisE	386	106	230	26	-0.326134	1	4.36687	0.414613	23.531	20.635	22.664	14.627	Yes
BPSS0635	3095	461	2894	167	0.326053	1	7.29352	0.469013	188.671	89.743	285.17	93.948	Yes
guaA	2524	656	2091	296	0.326016	1	7.34181	0.354933	153.863	127.703	206.043	166.518	Yes
rplU	4073	1539	1454	531	-0.325926	1	8.00132	0.492299	248.29	299.596	143.275	298.72	Yes
BPSS2293	905	143	823	54	0.32568	1	5.55996	0.455907	55.169	27.838	81.097	30.378	Yes
BPSL0831	127	38	73	10	-0.325593	1	2.85607	0.424811	7.742	7.397	7.193	5.626	Yes
BPSL2754	190	40	157	18	0.325433	1	3.49495	0.417962	11.582	7.787	15.471	10.126	Yes
bfr	4341	2649	2652	1295	0.324789	1	8.86411	0.570795	264.627	515.679	261.323	728.518	Yes
BPSL0945	2539	950	2284	400	0.324587	1	7.6348	0.39603	154.777	184.936	225.061	225.025	Yes
BPSS0794	11	5	12	1	0.324431	1	0.087248	0.606144	0.671	0.973	1.182	0.563	Yes
BPSL1055	107	20	57	5	-0.324428	1	2.35001	0.463169	6.523	3.893	5.617	2.813	Yes
BPSL1674	45	14	27	3	-0.324207	1	1.44493	0.47493	2.743	2.725	2.661	1.688	Yes
glt2	9923	2025	6556	1138	0.323699	1	9.15113	0.409417	604.905	394.206	646.017	640.196	Yes
pchG	17	3	16	0	0.323691	1	0.23698	0.590194	1.036	0.584	1.577	0	Yes
BPSS1294	48	10	19	6	-0.323613	1	1.36976	0.52484	2.926	1.947	1.872	3.375	Yes
BPSL0894	199	63	171	28	0.323534	1	3.82584	0.432599	12.131	12.264	16.85	15.752	Yes
BPSS1638	1186	451	1175	175	0.323499	1	6.54862	0.383972	72.298	87.796	115.782	98.448	Yes
BPSL1655	39	14	23	10	0.323485	1	1.58594	0.58658	2.377	2.725	2.266	5.626	Yes
BPSS0010	276	44	192	26	0.323366	1	3.87183	0.449386	16.825	8.565	18.919	14.627	Yes
recX	1068	193	1031	66	0.323353	1	5.86947	0.447224	65.105	37.571	101.593	37.129	Yes
BPSS1332	47	10	40	4	0.323184	1	1.5774	0.458402	2.865	1.947	3.942	2.25	Yes
BPSL3321	213	66	130	16	-0.322986	1	3.60913	0.427333	12.984	12.848	12.81	9.001	Yes
BPSS2289	121	31	71	7	-0.322811	1	2.68473	0.435054	7.376	6.035	6.996	3.938	Yes
hypothetical protein 151	690	126	704	37	0.322459	1	5.25311	0.485787	42.062	24.528	69.371	20.815	Yes
BPSL0123	542	186	296	53	-0.322399	1	5.02319	0.425773	33.04	36.209	29.167	29.816	Yes
BPSS1706a	116	8	62	1	-0.322125	1	2.15962	0.636726	7.071	1.557	6.109	0.563	Yes
BPSS0475	131	59	94	13	-0.321921	1	3.21129	0.477468	7.986	11.485	9.263	7.313	Yes
BPSL1057	4394	1380	3364	653	0.321886	1	8.28157	0.402767	267.858	268.644	331.483	367.353	Yes
BPSS1313	610	156	520	68	0.321875	1	5.28194	0.392142	37.186	30.368	51.24	38.254	Yes
BPSL1905	83	17	48	3	-0.321751	1	2.04614	0.47319	5.06	3.309	4.73	1.688	Yes
BPSL2629	766	172	855	45	0.321603	1	5.52723	0.47028	46.695	33.483	84.25	25.315	Yes
BPSS1852	239	87	173	17	-0.321515	1	3.89479	0.451263	14.569	16.936	17.047	9.564	Yes
BPSS0889	134	26	136	6	0.321141	1	2.97221	0.50602	8.169	5.061	13.401	3.375	Yes
BPSS0449	427	66	406	21	0.321125	1	4.48283	0.509452	26.03	12.848	40.007	11.814	Yes
BPSL1109	1430	342	1356	129	0.321007	1	6.46142	0.378223	87.173	66.577	133.618	72.57	Yes
BPSL2720	162	45	151	17	0.320987	1	3.43651	0.420038	9.876	8.76	14.879	9.564	Yes
BPSL0267	573	228	288	69	-0.320956	1	5.22433	0.467229	34.93	44.385	28.379	38.817	Yes
BPSS1221	898	194	943	58	0.320824	1	5.7277	0.446126	54.742	37.766	92.922	32.629	Yes
soxA	173	44	120	25	0.320507	1	3.4751	0.446925	10.546	8.565	11.825	14.064	Yes
BPSL1884	1524	400	878	105	-0.320351	1	6.30296	0.363907	92.903	77.868	86.517	59.069	Yes
BPSS1588	9992	3762	6441	920	-0.320229	1	9.29562	0.41792	609.112	732.346	634.685	517.557	Yes
BPSL0344	32	9	17	3	-0.32013	1	0.96403	0.524367	1.951	1.752	1.675	1.688	Yes
BPSS1105	597	184	663	57	0.320081	1	5.38611	0.413689	36.393	35.819	65.331	32.066	Yes
BPSS0944	522	89	311	59	0.319992	1	4.80632	0.44441	31.821	17.326	30.645	33.191	Yes
cynT	72	23	50	3	-0.319679	1	2.09536	0.477202	4.389	4.477	4.927	1.688	Yes
aceB	55197	13596	34071	3284	-0.319663	1	11.4307	0.456338	3364.8	2646.73	3357.3	1847.45	Yes
BPSL1336	160	47	154	17	0.319563	1	3.45583	0.424093	9.754	9.149	15.175	9.564	Yes
BPSS1727	1058	361	943	152	0.319562	1	6.29169	0.381879	64.496	70.276	92.922	85.509	Yes
BPSL3356	123	47	88	9	-0.319511	1	2.98447	0.464095	7.498	9.149	8.671	5.063	Yes
BPSL0038	82	22	48	5	-0.319489	1	2.17681	0.450838	4.999	4.283	4.73	2.813	Yes
BPSL2558	906	150	285	73	-0.319464	1	5.27091	0.474242	55.23	29.2	28.083	41.067	Yes
BPSS1621	8	1	7	0	0.319458	1	-0.615072	0.684124	0.488	0.195	0.69	0	Yes
BPSS0783	28	2	11	2	-0.319247	1	0.424194	0.619675	1.707	0.389	1.084	1.125	Yes
hypothetical protein 153	44	8	37	3	0.319158	1	1.4243	0.488	2.682	1.557	3.646	1.688	Yes
BPSL1728	27	6	22	3	0.318706	1	0.884687	0.524063	1.646	1.168	2.168	1.688	Yes
BPSL2936	644	122	422	22	-0.318638	1	4.86426	0.488599	39.258	23.75	41.583	12.376	Yes
BPSS0772	110	30	68	6	-0.31829	1	2.58942	0.446807	6.706	5.84	6.701	3.375	Yes
wbiH	305	94	162	28	-0.31784	1	4.12168	0.442549	18.593	18.299	15.963	15.752	Yes
BPSL1102	148	21	125	8	0.317704	1	2.95639	0.506942	9.022	4.088	12.317	4.5	Yes
BPSS1032	29	4	27	0	0.317481	1	0.817277	0.59227	1.768	0.779	2.661	0	Yes
BPSS1242	584	183	380	42	-0.31732	1	5.05856	0.415377	35.601	35.625	37.445	23.628	Yes
BPSS2083	49	18	29	5	-0.317251	1	1.67613	0.490233	2.987	3.504	2.858	2.813	Yes
BPSL1316	368	174	320	76	0.317044	1	5.04013	0.489444	22.433	33.872	31.532	42.755	Yes
BPSS2034	49	11	45	3	0.316939	1	1.64573	0.472199	2.987	2.141	4.434	1.688	Yes
BPSS1875	1653	433	812	135	-0.316678	1	6.42159	0.381604	100.767	84.292	80.013	75.946	Yes
BPSL2299	779	182	601	88	0.316557	1	5.56987	0.388293	47.488	35.43	59.221	49.505	Yes
BPSL1598	53	12	31	2	-0.316215	1	1.49687	0.48822	3.231	2.336	3.055	1.125	Yes
BPSS1469a	208	60	174	27	0.316082	1	3.81889	0.436092	12.68	11.68	17.146	15.189	Yes
hpcG	157	43	133	19	0.31597	1	3.38239	0.428938	9.571	8.371	13.106	10.689	Yes
argT	2070	590	993	186	-0.315504	1	6.80726	0.387083	126.187	114.855	97.848	104.637	Yes
BPSL0357	199	37	110	9	-0.315479	1	3.20031	0.466103	12.131	7.203	10.839	5.063	Yes
BPSL0468	65	11	44	8	0.31544	1	1.9217	0.485649	3.962	2.141	4.336	4.5	Yes
BPSL1613	753	165	739	56	0.31525	1	5.4791	0.432574	45.903	32.12	72.82	31.503	Yes
deoA	941	202	852	79	0.314917	1	5.78492	0.407198	57.363	39.323	83.955	44.442	Yes
hypothetical protein 6	221	65	217	23	0.314733	1	3.918	0.439621	13.472	12.654	21.383	12.939	Yes
hypothetical protein 394	170	55	157	22	0.31472	1	3.61076	0.438225	10.363	10.707	15.471	12.376	Yes
BPSS1167	481	148	588	37	0.314672	1	5.07496	0.465862	29.322	28.811	57.94	20.815	Yes
BPSS0079	680	260	414	137	0.314525	1	5.73889	0.499594	41.453	50.614	40.795	77.071	Yes
BPSL2189	616	122	321	36	-0.314435	1	4.82606	0.425664	37.551	23.75	31.631	20.252	Yes
BPSS1427	97	22	94	6	0.314377	1	2.58834	0.473376	5.913	4.283	9.263	3.375	Yes
BPSL1045	1203	226	1182	74	0.314359	1	6.05785	0.454785	73.335	43.995	116.472	41.63	Yes
BPSS0668	218	59	110	19	-0.314331	1	3.558	0.444423	13.289	11.485	10.839	10.689	Yes
BPSS1377	26	6	15	1	-0.313917	1	0.604464	0.560574	1.585	1.168	1.478	0.563	Yes
BPSL2423	5437	1909	4921	786	0.31391	1	8.67467	0.415288	331.439	371.624	484.907	442.174	Yes
hisP	619	136	266	50	-0.313687	1	4.89996	0.433802	37.734	26.475	26.211	28.128	Yes
BPSL3374	72	16	48	1	-0.313558	1	1.89805	0.523664	4.389	3.115	4.73	0.563	Yes
silA	101	15	55	3	-0.313464	1	2.17934	0.525801	6.157	2.92	5.42	1.688	Yes
BPSL2956	342	83	354	25	0.313432	1	4.4152	0.463575	20.848	16.158	34.883	14.064	Yes
BPSS0871	37	11	38	2	0.313353	1	1.40273	0.500623	2.256	2.141	3.744	1.125	Yes
hypothetical protein 354	33	8	33	1	0.313248	1	1.15811	0.53366	2.012	1.557	3.252	0.563	Yes
BPSS1738	99	39	75	20	0.313122	1	2.97699	0.518037	6.035	7.592	7.39	11.251	Yes
hypothetical protein 317	362	69	295	31	0.313057	1	4.34556	0.446242	22.067	13.432	29.069	17.439	Yes
BPSL1543	491	133	284	35	-0.312925	1	4.70644	0.42076	29.931	25.891	27.985	19.69	Yes
hypothetical protein 138	944294	586610	296715	193381	-0.312764	1	16.3307	0.661513	57564.1	114195	29237.8	108789	Yes
wbiB	1306	474	1265	184	0.312671	1	6.64262	0.393467	79.614	92.273	124.651	103.511	Yes
BPSS1113	175	27	136	13	0.31261	1	3.21606	0.477734	10.668	5.256	13.401	7.313	Yes
BPSL1445	61560	16559	35532	4421	-0.312513	1	11.6545	0.462556	3752.69	3223.53	3501.26	2487.09	Yes
BPSL2144	237	50	162	7	-0.312014	1	3.51994	0.511762	14.448	9.733	15.963	3.938	Yes
hypothetical protein 146	149	46	88	12	-0.311625	1	3.10719	0.447514	9.083	8.955	8.671	6.751	Yes
BPSL1606	131	35	72	10	-0.311469	1	2.83328	0.442197	7.986	6.813	7.095	5.626	Yes
BPSS0905	219	49	113	15	-0.311186	1	3.44268	0.440872	13.35	9.539	11.135	8.438	Yes
ihfB	2521	454	2459	151	0.311153	1	7.0945	0.460851	153.68	88.38	242.306	84.947	Yes
BPSS0790	143	60	128	26	0.311109	1	3.56215	0.49224	8.717	11.68	12.613	14.627	Yes
BPSL1307	815	219	676	97	0.31107	1	5.7283	0.39139	49.682	42.633	66.612	54.569	Yes
nadE	252	42	192	21	0.310882	1	3.76046	0.467832	15.362	8.176	18.919	11.814	Yes
bioF	234	31	198	12	0.31067	1	3.55961	0.525801	14.265	6.035	19.511	6.751	Yes
BPSL2703	298457	103751	152233	30696	-0.310612	1	14.133	0.529787	18193.9	20197.2	15000.8	17268.4	Yes
BPSS2190	12	8	15	2	0.310438	1	0.433272	0.622134	0.732	1.557	1.478	1.125	Yes
BPSS0881	17875	4737	8765	1473	-0.310385	1	9.86095	0.43366	1089.66	922.149	863.688	828.654	Yes
BPSL3329	59	13	31	4	-0.310142	1	1.64498	0.474214	3.597	2.531	3.055	2.25	Yes
groL1	101285	26864	67806	5965	-0.30999	1	12.3637	0.493436	6174.33	5229.6	6681.48	3355.68	Yes
hypothetical protein 208	22	3	18	1	0.30991	1	0.475856	0.586776	1.341	0.584	1.774	0.563	Yes
flgG	196	72	120	19	-0.30877	1	3.62765	0.468231	11.948	14.016	11.825	10.689	Yes
hypothetical protein 132	39	8	33	3	0.30866	1	1.31022	0.503582	2.377	1.557	3.252	1.688	Yes
BPSL0061	2760	450	1499	128	-0.308355	1	6.86083	0.434415	168.249	87.601	147.709	72.008	Yes
hypothetical protein 221	26	3	23	0	0.308264	1	0.636897	0.611403	1.585	0.584	2.266	0	Yes
BPSS0003	618	83	351	20	-0.307606	1	4.6345	0.528943	37.673	16.158	34.587	11.251	Yes
BPSS2304	287	46	246	18	0.3076	1	3.92639	0.499032	17.496	8.955	24.24	10.126	Yes
secF	936	237	558	60	-0.307596	1	5.58311	0.403436	57.058	46.137	54.984	33.754	Yes
BPSL0610	66	8	31	3	-0.307595	1	1.56333	0.551173	4.023	1.557	3.055	1.688	Yes
hypothetical protein 213	70	28	45	7	-0.307525	1	2.23211	0.503406	4.267	5.451	4.434	3.938	Yes
BPSS1193	38256	9573	42956	2727	0.307481	1	11.2258	0.50887	2332.08	1863.57	4232.81	1534.11	Yes
purK	795	106	722	37	0.307442	1	5.28524	0.532523	48.463	20.635	71.145	20.815	Yes
BPSS1801	372	110	235	26	-0.307153	1	4.3747	0.445035	22.677	21.414	23.156	14.627	Yes
kynB	343	109	294	47	0.306961	1	4.60315	0.445629	20.909	21.219	28.97	26.44	Yes
BPSS0366	479	97	362	48	0.306638	1	4.77658	0.434239	29.2	18.883	35.671	27.003	Yes
BPSS0848	34	4	24	3	0.306588	1	0.969499	0.565611	2.073	0.779	2.365	1.688	Yes
mhpE	327	153	318	61	0.306168	1	4.85564	0.484637	19.934	29.784	31.335	34.316	Yes
BPSS2111	586	141	523	56	0.306144	1	5.17411	0.425444	35.723	27.448	51.535	31.503	Yes
BPSS0533	213	63	178	28	0.306086	1	3.86542	0.450425	12.984	12.264	17.54	15.752	Yes
sun	491	101	329	18	-0.305941	1	4.53274	0.502519	29.931	19.662	32.419	10.126	Yes
BPSL1753	48	9	47	1	0.305917	1	1.54994	0.554518	2.926	1.752	4.631	0.563	Yes
BPSL0291	66	16	33	6	-0.305891	1	1.85333	0.478619	4.023	3.115	3.252	3.375	Yes
BPSS1374	579	268	369	70	-0.305851	1	5.37929	0.473425	35.296	52.171	36.361	39.379	Yes
phnC	10	2	6	0	-0.305744	1	-0.496965	0.690605	0.61	0.389	0.591	0	Yes
BPSL3283	187	21	150	9	0.305696	1	3.18423	0.552918	11.4	4.088	14.781	5.063	Yes
hypothetical protein 249	149	34	131	13	0.305695	1	3.18742	0.452029	9.083	6.619	12.909	7.313	Yes
BPSL3338	490	138	278	38	-0.305586	1	4.73518	0.431885	29.87	26.864	27.394	21.377	Yes
BPSS0105	81	28	82	9	0.305448	1	2.59019	0.46876	4.938	5.451	8.08	5.063	Yes
BPSL2409	929	248	716	117	0.305212	1	5.90935	0.400809	56.632	48.278	70.553	65.82	Yes
BPSL1869	136	42	105	5	-0.304762	1	2.97811	0.508179	8.291	8.176	10.347	2.813	Yes
BPSL1995	314	63	278	24	0.304659	1	4.16932	0.469638	19.141	12.264	27.394	13.501	Yes
hypothetical protein 8	377	100	391	31	0.304637	1	4.60842	0.462643	22.982	19.467	38.528	17.439	Yes
murD	5337	887	4677	357	0.304552	1	8.12432	0.46096	325.343	172.672	460.863	200.835	Yes
msr0960	1069	322	488	107	-0.304458	1	5.90439	0.436596	65.166	62.684	48.087	60.194	Yes
BPSL2721	82	16	87	2	0.30412	1	2.30342	0.570213	4.999	3.115	8.573	1.125	Yes
sulA	251	25	178	15	0.303864	1	3.53876	0.546524	15.301	4.867	17.54	8.438	Yes
BPSL2636	537	120	385	62	0.303837	1	4.99969	0.436248	32.735	23.36	37.937	34.879	Yes
BPSS1345	48	7	38	3	0.303828	1	1.45505	0.53037	2.926	1.363	3.744	1.688	Yes
BPSS0656	369	162	161	54	-0.303787	1	4.67852	0.545999	22.494	31.536	15.865	30.378	Yes
BPSL0349	27637	6915	14365	2073	-0.303655	1	10.4511	0.450813	1684.75	1346.14	1415.5	1166.19	Yes
hutH	2461	468	2140	191	0.303578	1	7.08679	0.419231	150.022	91.105	210.872	107.449	Yes
tkrA	7622	1142	7687	323	0.303558	1	8.58214	0.552538	464.637	222.313	757.463	181.708	Yes
waaF	477	122	306	27	-0.303492	1	4.62796	0.455425	29.078	23.75	30.153	15.189	Yes
BPSS2295	720	190	730	63	0.303258	1	5.53235	0.431053	43.891	36.987	71.933	35.441	Yes
BPSL2813	428	157	241	45	-0.30314	1	4.7463	0.468383	26.091	30.563	23.748	25.315	Yes
BPSL0881	233	75	168	38	0.303099	1	4.0511	0.490351	14.204	14.6	16.554	21.377	Yes
BPSL2365	497	69	238	24	-0.303079	1	4.34138	0.498293	30.297	13.432	23.452	13.501	Yes
fliI	47	14	51	2	0.302858	1	1.72911	0.516766	2.865	2.725	5.025	1.125	Yes
tRNA-Thr(ggt)	6	3	6	1	0.302807	1	-0.530729	0.696461	0.366	0.584	0.591	0.563	Yes
purT	1649	304	1456	120	0.302801	1	6.49191	0.435183	100.523	59.18	143.472	67.507	Yes
BPSS1840	491	109	385	51	0.302678	1	4.86652	0.430303	29.931	21.219	37.937	28.691	Yes
cheA	2183	945	1147	277	-0.302519	1	7.23244	0.470372	133.076	183.963	113.023	155.83	Yes
BPSS1286a	121614	29769	50191	10663	-0.302229	1	12.5736	0.513755	7413.58	5795.11	4945.73	5998.6	Yes
BPSL0448	373	110	271	20	-0.302097	1	4.37862	0.477663	22.738	21.414	26.704	11.251	Yes
BPSL2235	475	101	256	29	-0.302059	1	4.50494	0.451055	28.956	19.662	25.226	16.314	Yes
BPSS1413	456	155	425	61	0.301933	1	5.06361	0.439695	27.798	30.174	41.879	34.316	Yes
hypothetical protein 78	468	177	307	90	0.301734	1	5.18227	0.513639	28.529	34.456	30.251	50.631	Yes
BPSS1028	7	1	5	1	0.301704	1	-0.704277	0.711179	0.427	0.195	0.493	0.563	Yes
hypothetical protein 128	26	2	12	1	-0.301612	1	0.350716	0.636739	1.585	0.389	1.182	0.563	Yes
BPSS0463	85	23	48	16	0.301513	1	2.48986	0.553178	5.182	4.477	4.73	9.001	Yes
potI	276	66	174	14	-0.301382	1	3.80763	0.474518	16.825	12.848	17.146	7.876	Yes
BPSL2917	1576	429	1647	139	0.301264	1	6.68222	0.41733	96.073	83.513	162.292	78.196	Yes
BPSS1262	14	2	11	1	0.301221	1	-0.0237853	0.639189	0.853	0.389	1.084	0.563	Yes
BPSL3341	48	19	30	5	-0.3011	1	1.70151	0.520604	2.926	3.699	2.956	2.813	Yes
BPSL0048	12	2	7	0	-0.301022	1	-0.353215	0.67956	0.732	0.389	0.69	0	Yes
eutC	787	135	707	50	0.300964	1	5.39017	0.477633	47.975	26.28	69.667	28.128	Yes
BPSL2096	140577	58427	61670	18632	-0.300939	1	13.2044	0.571301	8569.56	11374	6076.85	10481.7	Yes
BPSL1716	208	52	181	21	0.300922	1	3.71432	0.456802	12.68	10.123	17.835	11.814	Yes
BPSL3244	963	411	630	104	-0.300847	1	6.04146	0.442756	58.704	80.009	62.079	58.506	Yes
BPSS0549	11	4	4	3	-0.300705	1	-0.172614	0.6858	0.671	0.779	0.394	1.688	Yes
tuf1	1023	234	853	101	0.300649	1	5.9385	0.405128	62.362	45.553	84.053	56.819	Yes
BPSS0950	85	18	72	7	0.300486	1	2.36339	0.476344	5.182	3.504	7.095	3.938	Yes
tRNA-Leu(cag)	3241	882	1285	320	-0.300432	1	7.42418	0.453478	197.571	171.698	126.622	180.02	Yes
BPSL0375	175	37	126	20	0.300349	1	3.37132	0.461726	10.668	7.203	12.416	11.251	Yes
lolA	1408	322	851	80	-0.300097	1	6.10253	0.417542	85.832	62.684	83.856	45.005	Yes
BPSL3119	2026	560	1167	314	0.299629	1	7.05422	0.459878	123.505	109.015	114.994	176.644	Yes
BPSL2002	4566	788	4387	263	0.299206	1	7.91848	0.493481	278.343	153.4	432.287	147.954	Yes
BPSL2450	1018	188	757	94	0.299154	1	5.79792	0.427885	62.057	36.598	74.593	52.881	Yes
BPSL2117	429	151	359	66	0.299065	1	5.0015	0.462487	26.152	29.395	35.375	37.129	Yes
paaC	2609	770	2549	281	0.298283	1	7.46813	0.40794	159.044	149.895	251.174	158.08	Yes
glxK	166	32	153	10	0.298222	1	3.24649	0.501625	10.119	6.229	15.076	5.626	Yes
BPSS0557	656	134	281	51	-0.297686	1	4.94393	0.459059	39.99	26.086	27.689	28.691	Yes
hypothetical protein 270	819	313	584	150	0.29765	1	6.00206	0.480768	49.926	60.932	57.546	84.384	Yes
carA	956	302	803	130	0.297563	1	6.07227	0.414273	58.278	58.79	79.126	73.133	Yes
BPSS1299	376	106	411	30	0.297274	1	4.64479	0.48087	22.921	20.635	40.499	16.877	Yes
BPSS2166	359	71	270	35	0.297156	1	4.34626	0.46263	21.885	13.822	26.605	19.69	Yes
BPSS1850	101	16	57	3	-0.297115	1	2.21005	0.540042	6.157	3.115	5.617	1.688	Yes
BPSL2369	292	73	224	35	0.297053	1	4.19702	0.457814	17.8	14.211	22.073	19.69	Yes
BPSL0423	147	33	71	12	-0.297035	1	2.90195	0.473315	8.961	6.424	6.996	6.751	Yes
BPSL1369	667	151	447	30	-0.296997	1	5.0291	0.482713	40.66	29.395	44.047	16.877	Yes
BPSS2298	19	1	15	0	0.29696	1	0.15968	0.659717	1.158	0.195	1.478	0	Yes
BPSS0149	345	80	193	22	-0.296542	1	4.10773	0.461563	21.031	15.574	19.018	12.376	Yes
lysA	734	137	393	40	-0.296529	1	5.04796	0.459887	44.745	26.67	38.726	22.502	Yes
BPSS2268	93	16	57	12	0.296355	1	2.39321	0.518123	5.669	3.115	5.617	6.751	Yes
BPSL1746	247	44	254	10	0.296268	1	3.77818	0.563191	15.057	8.565	25.029	5.626	Yes
BPSL1136	131	29	94	16	0.296132	1	2.99106	0.473486	7.986	5.645	9.263	9.001	Yes
BPSL1419	115	14	58	4	-0.296125	1	2.28775	0.561249	7.01	2.725	5.715	2.25	Yes
glcA	89	13	59	9	0.296077	1	2.2661	0.517494	5.425	2.531	5.814	5.063	Yes
BPSL1004	109	17	84	8	0.29593	1	2.56245	0.5073	6.645	3.309	8.277	4.5	Yes
tRNA-Ala(ggc)	1488	419	431	290	0.295886	1	6.61135	0.603288	90.708	81.566	42.47	163.143	Yes
BPSL2320	303	63	284	21	0.295784	1	4.13635	0.491421	18.471	12.264	27.985	11.814	Yes
ribE	1097	261	608	74	-0.295674	1	5.77415	0.418382	66.873	50.809	59.911	41.63	Yes
BPSS0468	295	103	271	41	0.295672	1	4.45295	0.46702	17.983	20.051	26.704	23.065	Yes
BPSL1887	1570	467	1409	187	0.295636	1	6.74007	0.400181	95.707	90.911	138.84	105.199	Yes
wbiA	707	214	493	107	0.295568	1	5.6024	0.455554	43.099	41.659	48.579	60.194	Yes
BPSL2972	871	106	742	42	0.295565	1	5.366	0.543905	53.096	20.635	73.115	23.628	Yes
BPSL3108	2715	750	2748	256	0.295497	1	7.47438	0.423099	165.506	146.002	270.783	144.016	Yes
BPSS2222	334	67	202	15	-0.295329	1	3.97481	0.496827	20.361	13.043	19.905	8.438	Yes
BPSL0196	341	85	270	39	0.295205	1	4.41582	0.45534	20.787	16.547	26.605	21.94	Yes
BPSL1457	296	81	292	27	0.295187	1	4.27643	0.466313	18.044	15.768	28.773	15.189	Yes
BPSS1797	1271	255	1065	108	0.295173	1	6.16393	0.42276	77.48	49.641	104.943	60.757	Yes
BPSS1352	342	97	356	30	0.294977	1	4.50994	0.472733	20.848	18.883	35.08	16.877	Yes
BPSS0938	1050	378	989	147	0.294952	1	6.31112	0.419701	64.008	73.585	97.454	82.697	Yes
BPSS0497	95	21	78	9	0.294784	1	2.53802	0.471135	5.791	4.088	7.686	5.063	Yes
BPSS1259	221	79	250	23	0.294728	1	4.05629	0.486353	13.472	15.379	24.635	12.939	Yes
pilO	960	213	929	72	0.29432	1	5.82422	0.452362	58.522	41.465	91.542	40.504	Yes
BPSL0219	1799	947	874	288	-0.294265	1	7.13767	0.541237	109.667	184.352	86.122	162.018	Yes
BPSS1964	134	32	122	11	0.294154	1	3.058	0.472283	8.169	6.229	12.022	6.188	Yes
thrB	417	153	409	57	0.294129	1	4.99215	0.460292	25.42	29.784	40.302	32.066	Yes
BPSS1398	9	3	5	1	-0.293707	1	-0.441072	0.699846	0.549	0.584	0.493	0.563	Yes
BPSL0735	265	70	182	13	-0.293546	1	3.81835	0.494241	16.154	13.627	17.934	7.313	Yes
BPSS2342	1001	283	544	83	-0.293457	1	5.76657	0.424789	61.021	55.091	53.605	46.693	Yes
BPSL1666	753	238	626	103	0.293251	1	5.72596	0.431779	45.903	46.331	61.685	57.944	Yes
hoxN	1592	262	1243	123	0.29319	1	6.37147	0.447474	97.048	51.003	122.483	69.195	Yes
BPSS0902	61	19	53	8	0.29312	1	2.12253	0.489708	3.719	3.699	5.223	4.5	Yes
BPSS1901	76	23	92	3	0.29309	1	2.42825	0.558229	4.633	4.477	9.066	1.688	Yes
BPSS0570	61	13	66	1	0.293058	1	1.93686	0.587265	3.719	2.531	6.504	0.563	Yes
BPSL1311	342	94	206	24	-0.292984	1	4.20921	0.463546	20.848	18.299	20.299	13.501	Yes
BPSL2494	99	33	53	11	-0.292875	1	2.60212	0.509563	6.035	6.424	5.223	6.188	Yes
BPSL2291	2325	687	1352	188	-0.292857	1	7.01054	0.405585	141.732	133.738	133.224	105.762	Yes
BPSL3075	2130	666	1182	191	-0.292846	1	6.92856	0.413549	129.845	129.65	116.472	107.449	Yes
BPSL3411	105	32	70	6	-0.292712	1	2.60467	0.49001	6.401	6.229	6.898	3.375	Yes
BPSL1372	591	139	494	59	0.292515	1	5.164	0.442157	36.027	27.059	48.678	33.191	Yes
BPSL1476	3566	878	2418	451	0.292462	1	7.78343	0.429374	217.383	170.92	238.265	253.715	Yes
BPSL0120	584	88	489	36	0.292418	1	4.89245	0.508163	35.601	17.131	48.185	20.252	Yes
BPSL3237	2148	416	892	161	-0.292353	1	6.60909	0.435416	130.942	80.982	87.896	90.572	Yes
BPSS0360	390	61	271	34	0.29216	1	4.33434	0.491961	23.774	11.875	26.704	19.127	Yes
BPSL1595	77	21	51	3	-0.292078	1	2.10143	0.507832	4.694	4.088	5.025	1.688	Yes
BPSL2088	1050	467	619	130	-0.292017	1	6.20682	0.478587	64.008	90.911	60.995	73.133	Yes
BPSS0246	7	2	7	0	0.292005	1	-0.587894	0.706685	0.427	0.389	0.69	0	Yes
BPSS1466	8548	2021	8456	687	0.291693	1	9.01575	0.46686	521.085	393.427	833.239	386.48	Yes
hypothetical protein 402	37	10	24	1	-0.291672	1	1.11438	0.557551	2.256	1.947	2.365	0.563	Yes
BPSL2466	229	79	233	27	0.29166	1	4.07626	0.477896	13.96	15.379	22.959	15.189	Yes
BPSS2291	1526	227	1422	75	0.291401	1	6.25951	0.527884	93.025	44.19	140.121	42.192	Yes
BPSL2823	184	58	125	12	-0.291166	1	3.42332	0.481595	11.217	11.291	12.317	6.751	Yes
pcaB	1568	244	1342	98	0.291016	1	6.31924	0.48307	95.585	47.499	132.238	55.131	Yes
BPSL1482	424	154	267	40	-0.291005	1	4.72904	0.472879	25.847	29.979	26.31	22.502	Yes
BPSL1781	16	2	9	0	-0.290872	1	-0.107141	0.670245	0.975	0.389	0.887	0	Yes
BPSS1818	241	75	171	38	0.29074	1	4.06854	0.505321	14.691	14.6	16.85	21.377	Yes
BPSL2283	128	47	89	10	-0.290706	1	3.02268	0.49737	7.803	9.149	8.77	5.626	Yes
BPSL2716	9512	2472	8810	937	0.290002	1	9.23538	0.448191	579.851	481.223	868.122	527.121	Yes
nrdR	266	45	222	18	0.289814	1	3.83535	0.510111	16.215	8.76	21.875	10.126	Yes
BPSS1045	3140	1575	2031	413	-0.289722	1	7.89826	0.495397	191.414	306.604	200.131	232.338	Yes
BPSL2337	489	94	522	22	0.289601	1	4.77912	0.557215	29.809	18.299	51.437	12.376	Yes
rpsR	1294	445	591	147	-0.289545	1	6.28876	0.476101	78.882	86.628	58.236	82.697	Yes
BPSL3172	94	23	96	5	0.28945	1	2.57788	0.522675	5.73	4.477	9.46	2.813	Yes
BPSL3235	1120	220	1029	79	0.289272	1	5.96685	0.466992	68.275	42.827	101.396	44.442	Yes
BPSS0939	412	120	383	45	0.289165	1	4.79232	0.454753	25.115	23.36	37.74	25.315	Yes
BPSL2055	121	20	87	11	0.289125	1	2.72815	0.503707	7.376	3.893	8.573	6.188	Yes
BPSS0187	252	77	144	22	-0.288886	1	3.85482	0.479963	15.362	14.99	14.19	12.376	Yes
BPSS1334	890	175	515	46	-0.288562	1	5.3561	0.467387	54.254	34.067	50.747	25.878	Yes
BPSS2000	100	40	51	14	-0.288553	1	2.74682	0.560963	6.096	7.787	5.025	7.876	Yes
hypothetical protein 33	5	1	3	0	-0.288475	1	-1.09248	0.771678	0.305	0.195	0.296	0	Yes
BPSL0986	226	53	205	19	0.288391	1	3.78588	0.484791	13.777	10.317	20.2	10.689	Yes
BPSL1439	574	112	314	32	-0.28825	1	4.72767	0.4746	34.991	21.803	30.941	18.002	Yes
BPSL2373	78	12	42	11	0.288226	1	2.09891	0.565863	4.755	2.336	4.139	6.188	Yes
BPSL2215	791	241	553	52	-0.288148	1	5.4841	0.452342	48.219	46.915	54.492	29.253	Yes
BPSL2456	1088	295	598	86	-0.288098	1	5.85769	0.427872	66.324	57.427	58.926	48.38	Yes
gspL	563	97	543	29	0.288032	1	4.91222	0.536269	34.32	18.883	53.506	16.314	Yes
BPSL2876	160	36	85	11	-0.287866	1	3.01734	0.48126	9.754	7.008	8.376	6.188	Yes
BPSL2186	9776	2723	4108	958	-0.287818	1	9.03755	0.485215	595.944	530.085	404.795	538.934	Yes
BPSL1447	10565	4728	5616	1388	-0.28752	1	9.54314	0.525485	644.042	920.397	553.391	780.836	Yes
trpA	867	192	796	70	0.287512	1	5.67225	0.44923	52.852	37.377	78.436	39.379	Yes
hypothetical protein 85	1494	221	1037	122	0.287462	1	6.22059	0.462794	91.074	43.022	102.184	68.633	Yes
BPSL3368	192	42	171	15	0.287361	1	3.51182	0.485607	11.704	8.176	16.85	8.438	Yes
BPSL0280	2373	1024	1157	317	-0.287336	1	7.35629	0.511482	144.658	199.342	114.009	178.332	Yes
BPSS0376	105	14	61	2	-0.287302	1	2.2069	0.593238	6.401	2.725	6.011	1.125	Yes
BPSS2226	3	1	2	0	-0.287124	1	-1.3557	0.806738	0.183	0.195	0.197	0	Yes
BPSS1619	3	1	2	0	-0.287065	1	-1.3557	0.806747	0.183	0.195	0.197	0	Yes
BPSL2619	7	1	4	0	-0.287	1	-0.873659	0.74666	0.427	0.195	0.394	0	Yes
BPSL1396	3	1	2	0	-0.286989	1	-1.3557	0.806759	0.183	0.195	0.197	0	Yes
hypothetical protein 39	3	1	2	0	-0.286959	1	-1.3557	0.806763	0.183	0.195	0.197	0	Yes
BPSS0493	38956	7759	20291	2415	-0.286853	1	10.8015	0.490627	2374.76	1510.44	1999.44	1358.59	Yes
BPSL1922	9975	2533	6456	1322	0.286839	1	9.28548	0.473511	608.075	493.098	636.163	743.707	Yes
BPSL3036	3958	1189	1708	409	-0.286777	1	7.79233	0.471358	241.279	231.462	168.303	230.088	Yes
BPSL1390	10062	3271	4149	1131	-0.286702	1	9.19903	0.512189	613.379	636.764	408.835	636.258	Yes
BPSS0644	501	139	309	35	-0.286692	1	4.76253	0.460319	30.541	27.059	30.448	19.69	Yes
BPSS0289	62	18	57	6	0.286478	1	2.09059	0.494366	3.78	3.504	5.617	3.375	Yes
rlmN	2809	627	2170	289	0.286102	1	7.36923	0.419848	171.236	122.058	213.828	162.58	Yes
BPSS0522	92	22	77	9	0.286024	1	2.53135	0.4818	5.608	4.283	7.587	5.063	Yes
kdpE	582	137	567	45	0.285884	1	5.1401	0.48034	35.479	26.67	55.871	25.315	Yes
hypothetical protein 175	113	21	72	14	0.285815	1	2.68993	0.515545	6.888	4.088	7.095	7.876	Yes
BPSS2274	73	23	39	8	-0.285754	1	2.14577	0.521554	4.45	4.477	3.843	4.5	Yes
BPSS0184	129	68	143	24	0.285645	1	3.60271	0.543443	7.864	13.238	14.091	13.501	Yes
potF	4080	1269	2749	626	0.28562	1	8.14685	0.473453	248.717	247.036	270.882	352.164	Yes
BPSS0226	1405	147	1175	60	0.285277	1	5.97903	0.577182	85.649	28.616	115.782	33.754	Yes
hypothetical protein 203	300	144	128	49	-0.285251	1	4.46355	0.595488	18.288	28.032	12.613	27.566	Yes
hypothetical protein 62	54	18	25	8	-0.284806	1	1.77392	0.574265	3.292	3.504	2.463	4.5	Yes
pgi	1935	377	1767	137	0.284733	1	6.74532	0.46342	117.957	73.39	174.117	77.071	Yes
phaZ	1346	455	750	132	-0.284707	1	6.33385	0.442976	82.052	88.575	73.904	74.258	Yes
hypothetical protein 110	114	50	103	21	0.28463	1	3.25814	0.537825	6.949	9.733	10.149	11.814	Yes
hypothetical protein 245	93	25	41	11	-0.284609	1	2.3857	0.541291	5.669	4.867	4.04	6.188	Yes
BPSL2870	628	266	317	83	-0.284522	1	5.42521	0.525302	38.283	51.782	31.237	46.693	Yes
BPSS0261	105	10	82	4	0.284394	1	2.3477	0.615054	6.401	1.947	8.08	2.25	Yes
ansB	1047	256	853	111	0.284357	1	6.00817	0.4229	63.825	49.835	84.053	62.444	Yes
BPSL1400	1395	342	928	76	-0.283951	1	6.14303	0.453684	85.039	66.577	91.443	42.755	Yes
BPSS0957	557	88	489	32	0.283948	1	4.84601	0.528043	33.955	17.131	48.185	18.002	Yes
BPSS1856	465	132	290	33	-0.283858	1	4.67368	0.469149	28.346	25.696	28.576	18.565	Yes
BPSL1449	3364	1168	1742	355	-0.283789	1	7.67465	0.46579	205.069	227.374	171.654	199.709	Yes
BPSL0872	277	58	145	18	-0.283686	1	3.74308	0.491578	16.886	11.291	14.288	10.126	Yes
hypothetical protein 49	119	32	66	21	0.283562	1	2.94903	0.564784	7.254	6.229	6.504	11.814	Yes
BPSL0982	1539	341	822	103	-0.283398	1	6.21807	0.427439	93.817	66.382	80.998	57.944	Yes
maeB	3270	939	2815	385	0.283301	1	7.7651	0.426	199.339	182.795	277.385	216.586	Yes
BPSS2035	40	11	31	6	0.283147	1	1.48309	0.530768	2.438	2.141	3.055	3.375	Yes
BPSL2618	31	5	17	1	-0.283111	1	0.711631	0.604835	1.89	0.973	1.675	0.563	Yes
BPSL2254	4461	1637	3312	747	0.283102	1	8.40887	0.489624	271.942	318.674	326.359	420.234	Yes
BPSS0888	207	41	86	18	-0.282962	1	3.3117	0.516252	12.619	7.981	8.474	10.126	Yes
BPSS1624	9	1	5	0	-0.282893	1	-0.686607	0.730909	0.549	0.195	0.493	0	Yes
dksA	10797	3874	7572	1825	0.28255	1	9.66521	0.515433	658.184	754.149	746.132	1026.68	Yes
hypothetical protein 308	901	187	377	73	-0.282392	1	5.41253	0.473888	54.925	36.403	37.149	41.067	Yes
BPSL1950	407	120	302	22	-0.282298	1	4.5115	0.505386	24.811	23.36	29.759	12.376	Yes
kdpC	34	5	23	4	0.282072	1	1.02626	0.582954	2.073	0.973	2.266	2.25	Yes
BPSS2153	31	12	16	5	-0.281888	1	1.11735	0.609336	1.89	2.336	1.577	2.813	Yes
BPSL3276	1665	522	661	189	-0.281644	1	6.58061	0.504688	101.498	101.617	65.134	106.324	Yes
BPSS2094	76	23	70	8	0.281527	1	2.39972	0.496857	4.633	4.477	6.898	4.5	Yes
BPSS1191	7401	2426	7992	781	0.281477	1	9.04582	0.472698	451.164	472.268	787.518	439.361	Yes
hslU	3854	979	2625	492	0.281407	1	7.91135	0.449134	234.94	190.581	258.663	276.78	Yes
BPSL1100	922	181	535	110	0.281036	1	5.68182	0.476154	56.205	35.235	52.718	61.882	Yes
ribH	4136	2085	2481	578	-0.2809	1	8.30424	0.526963	252.13	405.886	244.473	325.161	Yes
BPSL1398	173	39	135	18	0.280791	1	3.38085	0.483534	10.546	7.592	13.303	10.126	Yes
hypothetical protein 137	610	163	288	56	-0.280577	1	5.02332	0.484038	37.186	31.731	28.379	31.503	Yes
bkdB	886	168	577	35	-0.280459	1	5.33346	0.521268	54.01	32.704	56.857	19.69	Yes
BPSL2968	532	88	428	38	0.280409	1	4.79942	0.504199	32.431	17.131	42.174	21.377	Yes
braF	241	35	149	6	-0.280406	1	3.37208	0.587705	14.691	6.813	14.682	3.375	Yes
BPSS1309	187	35	175	10	0.280314	1	3.39238	0.542023	11.4	6.813	17.244	5.626	Yes
BPSL2620	151	34	102	5	-0.280229	1	2.93507	0.539775	9.205	6.619	10.051	2.813	Yes
tRNA-Gly(gcc)	873	230	283	159	0.280136	1	5.78163	0.606559	53.218	44.774	27.886	89.447	Yes
BPSL1848	632	187	357	54	-0.279988	1	5.14671	0.469401	38.527	36.403	35.178	30.378	Yes
BPSL3107	3986	1002	3803	356	0.279775	1	7.95146	0.450648	242.986	195.059	374.741	200.272	Yes
BPSL1766	332	43	313	11	0.279714	1	4.03664	0.615804	20.239	8.371	30.842	6.188	Yes
BPSS1787	119	15	94	6	0.27939	1	2.59481	0.574558	7.254	2.92	9.263	3.375	Yes
BPSS1528	134	41	117	3	-0.279248	1	2.97818	0.589786	8.169	7.981	11.529	1.688	Yes
BPSS1402	6	2	3	1	-0.27888	1	-0.815006	0.751933	0.366	0.389	0.296	0.563	Yes
BPSL0035	15	4	15	0	0.278785	1	0.198076	0.642963	0.914	0.779	1.478	0	Yes
BPSS0220	229	49	217	15	0.278726	1	3.74811	0.525728	13.96	9.539	21.383	8.438	Yes
BPSS1640	92	17	81	5	0.278416	1	2.39754	0.542588	5.608	3.309	7.982	2.813	Yes
BPSS0720	734	209	717	72	0.278236	1	5.60102	0.453717	44.745	40.686	70.652	40.504	Yes
hypothetical protein 288	341	71	138	30	-0.278174	1	4.0368	0.523951	20.787	13.822	13.598	16.877	Yes
BPSS0603	3095	1313	1300	438	-0.277883	1	7.72775	0.552481	188.671	255.601	128.1	246.402	Yes
bcsB	656	123	401	29	-0.27782	1	4.89899	0.512514	39.99	23.944	39.514	16.314	Yes
ureC	22	1	8	2	-0.277534	1	0.123101	0.691957	1.341	0.195	0.788	1.125	Yes
BPSS1456	160	68	123	14	-0.277374	1	3.46519	0.525926	9.754	13.238	12.12	7.876	Yes
hipA	607	111	533	41	0.276921	1	5.04145	0.510924	37.003	21.608	52.521	23.065	Yes
BPSL3095	1671	389	1212	188	0.276845	1	6.64431	0.435902	101.864	75.726	119.428	105.762	Yes
BPSL0784	179	65	96	21	-0.276799	1	3.50453	0.534729	10.912	12.654	9.46	11.814	Yes
ahpD	9219	3681	6135	934	-0.276652	1	9.24971	0.489991	561.99	716.578	604.532	525.433	Yes
BPSL0849	1129	303	619	90	-0.276555	1	5.90857	0.442019	68.824	58.985	60.995	50.631	Yes
rsmI	219	59	139	33	0.276505	1	3.82161	0.530918	13.35	11.485	13.697	18.565	Yes
BPSL1686	255	89	172	45	0.276365	1	4.22628	0.547915	15.545	17.326	16.949	25.315	Yes
BPSL1597	4	0	3	0	0.276248	1	-1.28531	0.797831	0.244	0	0.296	0	Yes
gspC	202	73	115	22	-0.276226	1	3.67214	0.530203	12.314	14.211	11.332	12.376	Yes
BPSL0598	6095	2593	4048	665	-0.27622	1	8.70917	0.494455	371.551	504.778	398.883	374.104	Yes
BPSS2227A	4	0	3	0	0.276204	1	-1.28531	0.797824	0.244	0	0.296	0	Yes
hypothetical protein 56	4	0	3	0	0.276106	1	-1.28531	0.797809	0.244	0	0.296	0	Yes
paaA	8387	2952	5989	1370	0.275989	1	9.28116	0.512738	511.271	574.664	590.145	770.71	Yes
BPSS0245	1952	1107	998	334	-0.275679	1	7.33622	0.577056	118.994	215.499	98.341	187.896	Yes
waaC2	1128	267	900	117	0.27562	1	6.0887	0.436734	68.763	51.977	88.684	65.82	Yes
BPSL1710	191	36	169	12	0.275521	1	3.41891	0.530156	11.643	7.008	16.653	6.751	Yes
BPSL0374	410	60	364	20	0.275504	1	4.3737	0.571735	24.994	11.68	35.868	11.251	Yes
BPSS0976	447	156	288	40	-0.275298	1	4.77889	0.490488	27.249	30.368	28.379	22.502	Yes
dalD	87	16	43	6	-0.2752	1	2.09384	0.532611	5.304	3.115	4.237	3.375	Yes
BPSL1732	276	84	145	27	-0.274927	1	3.98851	0.512184	16.825	16.352	14.288	15.189	Yes
lepB	757	197	395	62	-0.274724	1	5.31526	0.468496	46.147	38.35	38.923	34.879	Yes
BPSL2723	95	19	83	6	0.274683	1	2.47476	0.529579	5.791	3.699	8.179	3.375	Yes
hypothetical protein 341	24	8	25	1	0.274639	1	0.875673	0.599225	1.463	1.557	2.463	0.563	Yes
BPSL0817	167	42	85	28	0.274637	1	3.37749	0.577047	10.18	8.176	8.376	15.752	Yes
BPSS1261	38	14	31	7	0.274607	1	1.57363	0.56518	2.316	2.725	3.055	3.938	Yes
rplS	5550	1803	3035	533	-0.274593	1	8.34635	0.470123	338.328	350.989	299.064	299.846	Yes
hypothetical protein 253	443	138	321	66	0.274559	1	4.93894	0.50164	27.005	26.864	31.631	37.129	Yes
hypothetical protein 361	6	1	3	2	0.274419	1	-0.804069	0.756164	0.366	0.195	0.296	1.125	Yes
astB	1140	268	1020	101	0.274406	1	6.09806	0.452223	69.494	52.171	100.509	56.819	Yes
BPSL0284	155	34	100	6	-0.274103	1	2.95709	0.534829	9.449	6.619	9.854	3.375	Yes
BPSL1048	216	43	201	13	0.273969	1	3.62251	0.537181	13.167	8.371	19.806	7.313	Yes
BPSL1443	652	118	555	46	0.273957	1	5.13558	0.508691	39.746	22.971	54.689	25.878	Yes
BPSS1356	284419	122225	349776	36292	0.273772	1	14.5369	0.587063	17338.2	23793.5	34466.3	20416.5	Yes
treA	459	149	338	70	0.273768	1	5.02115	0.505669	27.981	29.006	33.306	39.379	Yes
BPSS1008	944	257	979	79	0.273673	1	5.92885	0.474526	57.546	50.03	96.469	44.442	Yes
BPSL1409	504	159	277	48	-0.273603	1	4.87449	0.490717	30.724	30.952	27.295	27.003	Yes
BPSL0889	74	18	72	4	0.273559	1	2.23029	0.541629	4.511	3.504	7.095	2.25	Yes
apaG	717	200	377	116	0.273555	1	5.54572	0.537272	43.708	38.934	37.149	65.257	Yes
dctA	460	109	323	55	0.273359	1	4.79993	0.485844	28.042	21.219	31.828	30.941	Yes
glpF	807	74	438	22	-0.273227	1	4.87413	0.6162	49.195	14.406	43.16	12.376	Yes
BPSL0225	100	19	83	7	0.27316	1	2.52006	0.524966	6.096	3.699	8.179	3.938	Yes
BPSL3239	4967	865	2888	237	-0.272787	1	7.75855	0.492335	302.788	168.389	284.578	133.327	Yes
BPSS0932	589	142	464	63	0.272771	1	5.16538	0.472448	35.905	27.643	45.722	35.441	Yes
BPSL1096	248	57	140	16	-0.27274	1	3.64619	0.50293	15.118	11.096	13.795	9.001	Yes
hypothetical protein 239	671	284	581	117	0.272553	1	5.78983	0.509222	40.904	55.286	57.251	65.82	Yes
BPSS1276	90	47	73	10	-0.272466	1	2.8212	0.573921	5.486	9.149	7.193	5.626	Yes
gabT	1611	407	1294	176	0.272136	1	6.64503	0.437849	98.206	79.23	127.508	99.011	Yes
BPSL1594	279	52	271	14	0.27213	1	3.95309	0.567908	17.008	10.123	26.704	7.876	Yes
aqpZ	21021	5335	12791	1419	-0.271981	1	10.0808	0.494928	1281.44	1038.56	1260.4	798.275	Yes
BPSS1420	151	35	155	8	0.271977	1	3.20774	0.553133	9.205	6.813	15.273	4.5	Yes
benA	190	114	133	53	0.271734	1	4.26355	0.635131	11.582	22.192	13.106	29.816	Yes
BPSS0267	3539	800	2726	362	0.271719	1	7.70274	0.447581	215.737	155.736	268.615	203.647	Yes
BPSL2349	686	146	649	48	0.271529	1	5.30395	0.508446	41.819	28.422	63.951	27.003	Yes
BPSL0655	489	101	278	28	-0.271269	1	4.54097	0.502481	29.809	19.662	27.394	15.752	Yes
BPSL0890	215	55	203	18	0.271071	1	3.76142	0.512989	13.106	10.707	20.003	10.126	Yes
BPSS1383	1	1	1	0	-0.271037	1	-1.68529	0.858682	0.061	0.195	0.099	0	Yes
hypothetical protein 63	1	1	1	0	-0.271037	1	-1.68529	0.858682	0.061	0.195	0.099	0	Yes
tRNA-Gly(tcc)	1	1	1	0	-0.271037	1	-1.68529	0.858682	0.061	0.195	0.099	0	Yes
BPSL1868	80	21	48	5	-0.270917	1	2.1487	0.520123	4.877	4.088	4.73	2.813	Yes
adk	5445	1464	2578	491	-0.270607	1	8.1759	0.474138	331.927	284.996	254.032	276.218	Yes
BPSS2123	825	221	799	75	0.270573	1	5.72102	0.469183	50.292	43.022	78.732	42.192	Yes
BPSS0963	225	97	206	15	-0.270482	1	3.97331	0.557382	13.716	18.883	20.299	8.438	Yes
BPSL0727	24	4	20	1	0.270324	1	0.612127	0.619677	1.463	0.779	1.971	0.563	Yes
BPSL1669	25	9	7	6	-0.270237	1	0.762274	0.716103	1.524	1.752	0.69	3.375	Yes
BPSL3357	361	54	338	15	0.27015	1	4.2071	0.596803	22.007	10.512	33.306	8.438	Yes
BPSL1227	1212	329	695	94	-0.269739	1	6.02108	0.449279	73.883	64.046	68.484	52.881	Yes
BPSS0116	146	39	95	8	-0.269728	1	2.99152	0.517141	8.9	7.592	9.361	4.5	Yes
BPSS0110	31	15	23	3	-0.269468	1	1.24787	0.613527	1.89	2.92	2.266	1.688	Yes
hypothetical protein 409	53	28	39	7	-0.269196	1	2.07538	0.605695	3.231	5.451	3.843	3.938	Yes
BPSS2024	338	101	250	19	-0.268897	1	4.26143	0.525563	20.604	19.662	24.635	10.689	Yes
BPSL1929	59161	17745	23518	6444	-0.268793	1	11.6989	0.573938	3606.45	3454.41	2317.42	3625.15	Yes
BPSS2184	144	28	90	5	-0.268409	1	2.79492	0.557257	8.778	5.451	8.868	2.813	Yes
BPSL0626	201	37	158	16	0.26787	1	3.47182	0.518974	12.253	7.203	15.569	9.001	Yes
eda	741	209	494	49	-0.267841	1	5.34205	0.48413	45.171	40.686	48.678	27.566	Yes
hypothetical protein 116	14	10	15	4	0.267385	1	0.679913	0.684978	0.853	1.947	1.478	2.25	Yes
BPSL2125	507	147	311	39	-0.267339	1	4.82036	0.487353	30.907	28.616	30.645	21.94	Yes
gcl	44	3	25	4	0.267285	1	1.14104	0.656931	2.682	0.584	2.463	2.25	Yes
BPSL0524	338	119	245	26	-0.266626	1	4.38757	0.518553	20.604	23.166	24.142	14.627	Yes
BPSL0101	690	114	652	34	0.266525	1	5.16816	0.571894	42.062	22.192	64.247	19.127	Yes
proC	439	84	426	24	0.26649	1	4.60487	0.56239	26.761	16.352	41.977	13.501	Yes
BPSS0257	71	24	45	6	-0.266069	1	2.14573	0.540991	4.328	4.672	4.434	3.375	Yes
BPSL2783	46	10	42	2	0.266063	1	1.52459	0.568136	2.804	1.947	4.139	1.125	Yes
BPSL2388	707	242	610	98	0.265978	1	5.68335	0.480272	43.099	47.11	60.108	55.131	Yes
hypothetical protein 269	439	184	245	95	0.26593	1	5.15284	0.603698	26.761	35.819	24.142	53.443	Yes
BPSS0062	123	28	106	10	0.265909	1	2.89627	0.515227	7.498	5.451	10.445	5.626	Yes
BPSS0837	8638	1621	9246	393	0.26567	1	8.86863	0.593116	526.572	315.559	911.085	221.087	Yes
fdhA	29	8	23	4	0.265332	1	1.04875	0.585483	1.768	1.557	2.266	2.25	Yes
hypothetical protein 389	94	57	55	18	-0.265287	1	3.01225	0.64517	5.73	11.096	5.42	10.126	Yes
BPSL0783	409	145	347	60	0.265276	1	4.92085	0.510098	24.933	28.227	34.193	33.754	Yes
BPSL0126	1736	419	864	139	-0.26525	1	6.4573	0.459345	105.826	81.566	85.137	78.196	Yes
BPSL1739	1051	138	986	39	0.264788	1	5.65547	0.610894	64.069	26.864	97.159	21.94	Yes
surE	1821	694	990	209	-0.264727	1	6.87693	0.501946	111.008	135.101	97.553	117.575	Yes
glcE	1034	167	886	63	0.264684	1	5.7284	0.531942	63.033	32.51	87.305	35.441	Yes
BPSL2654	11	4	8	0	-0.26454	1	-0.212969	0.705737	0.671	0.779	0.788	0	Yes
mhpF	264	175	317	60	0.264357	1	4.86019	0.58755	16.093	34.067	31.237	33.754	Yes
BPSL1328	25	12	19	2	-0.264203	1	0.949846	0.635588	1.524	2.336	1.872	1.125	Yes
BPSL1718	121	24	69	6	-0.264033	1	2.56778	0.538854	7.376	4.672	6.799	3.375	Yes
BPSS0285	219	39	197	12	0.263962	1	3.57891	0.563618	13.35	7.592	19.412	6.751	Yes
BPSL2460	443	110	256	31	-0.263884	1	4.5211	0.50318	27.005	21.414	25.226	17.439	Yes
BPSL3425	3807	1399	1674	473	-0.263807	1	7.90863	0.541721	232.074	272.343	164.953	266.092	Yes
BPSL3363	547	116	466	45	0.263768	1	4.97185	0.505483	33.345	22.582	45.919	25.315	Yes
BPSL1794	202	53	100	19	-0.263592	1	3.45222	0.52584	12.314	10.317	9.854	10.689	Yes
BPSL0047	24	5	21	1	0.263416	1	0.675799	0.618699	1.463	0.973	2.069	0.563	Yes
BPSS2006	54	10	29	3	-0.263411	1	1.46726	0.568789	3.292	1.947	2.858	1.688	Yes
BPSS1218	185	39	88	15	-0.263356	1	3.1972	0.527975	11.278	7.592	8.671	8.438	Yes
BPSL0444	626	181	423	42	-0.2633	1	5.12054	0.497501	38.161	35.235	41.682	23.628	Yes
BPSL1687	204	51	188	17	0.263242	1	3.66743	0.523684	12.436	9.928	18.525	9.564	Yes
BPSS0332	125	21	101	8	0.263031	1	2.76594	0.554614	7.62	4.088	9.952	4.5	Yes
BPSS0788	26	2	13	4	0.26274	1	0.544783	0.682476	1.585	0.389	1.281	2.25	Yes
hypothetical protein 186	4	0	2	0	-0.26263	1	-1.38674	0.822434	0.244	0	0.197	0	Yes
BPSS1343	4	0	2	0	-0.26252	1	-1.38674	0.822549	0.244	0	0.197	0	Yes
BPSS0782	4	0	2	0	-0.262366	1	-1.38674	0.82271	0.244	0	0.197	0	Yes
BPSS1556	212	52	136	29	0.262329	1	3.70887	0.543995	12.924	10.123	13.401	16.314	Yes
BPSS2159	155	28	130	10	0.262212	1	3.09757	0.549779	9.449	5.451	12.81	5.626	Yes
BPSS0319	322	93	148	34	-0.26211	1	4.1746	0.54852	19.629	18.104	14.584	19.127	Yes
BPSS2144	4791	1145	2744	330	-0.262013	1	7.91137	0.465386	292.059	222.897	270.389	185.645	Yes
BPSL0006	1448	404	616	148	-0.26187	1	6.30133	0.505572	88.27	78.646	60.7	83.259	Yes
hypothetical protein 256	972	405	414	139	-0.261668	1	6.04845	0.575288	59.253	78.841	40.795	78.196	Yes
BPSL0705	1288	453	924	105	-0.261578	1	6.31097	0.473207	78.516	88.185	91.049	59.069	Yes
bsaY	31	12	20	3	-0.261251	1	1.10466	0.610058	1.89	2.336	1.971	1.688	Yes
BPSS1119	262	78	165	20	-0.261242	1	3.9001	0.521615	15.972	15.184	16.259	11.251	Yes
mrdA	222	50	169	23	0.261043	1	3.72245	0.521828	13.533	9.733	16.653	12.939	Yes
BPSS0968	16	6	8	3	-0.260888	1	0.272585	0.676532	0.975	1.168	0.788	1.688	Yes
murC	5387	726	4617	274	0.260876	1	8.00456	0.573605	328.391	141.33	454.951	154.142	Yes
BPSL0429	99	17	68	1	-0.260731	1	2.24613	0.635373	6.035	3.309	6.701	0.563	Yes
BPSS2054	3315	1101	2230	525	0.260694	1	7.88584	0.515961	202.082	214.331	219.74	295.345	Yes
BPSL0474	345	165	350	60	0.260127	1	4.93002	0.54925	21.031	32.12	34.488	33.754	Yes
BPSS0718	1135	320	571	105	-0.260086	1	5.96023	0.486579	69.19	62.294	56.265	59.069	Yes
BPSL0458a	631	212	333	67	-0.259996	1	5.25119	0.523414	38.466	41.27	32.813	37.692	Yes
BPSS2316	1300	482	795	134	-0.259727	1	6.37049	0.491224	79.248	93.831	78.338	75.383	Yes
BPSS0910	74	43	48	13	-0.259608	1	2.63635	0.640703	4.511	8.371	4.73	7.313	Yes
BPSS0811	1712	623	1686	221	0.259542	1	7.00675	0.474167	104.363	121.279	166.135	124.326	Yes
ftsQ	2042	407	1553	185	0.259377	1	6.82286	0.468487	124.48	79.23	153.03	104.074	Yes
BPSS1197	81090	21632	86185	6398	0.259343	1	12.3292	0.579114	4943.24	4211.09	8492.52	3599.27	Yes
BPSS0306	1706	1229	2820	322	0.259261	1	7.65341	0.574931	103.998	239.249	277.878	181.145	Yes
BPSS0411	4741	1733	2252	566	-0.259256	1	8.22272	0.537188	289.011	337.362	221.908	318.41	Yes
BPSS0426	10500	3893	7008	1830	0.259232	1	9.6398	0.560834	640.079	757.848	690.556	1029.49	Yes
BPSS0518	34	18	26	4	-0.259164	1	1.45169	0.631935	2.073	3.504	2.562	2.25	Yes
aceE	6754	1438	6200	508	0.25915	1	8.58833	0.514095	411.723	279.935	610.937	285.781	Yes
BPSL3404	312	68	205	14	-0.259039	1	3.94296	0.5539	19.019	13.238	20.2	7.876	Yes
BPSS0513	1751	744	1045	212	-0.258757	1	6.91765	0.517314	106.741	144.834	102.972	119.263	Yes
BPSS0265	5756	1962	2529	673	-0.25865	1	8.44468	0.544242	350.885	381.941	249.203	378.604	Yes
etfB	21615	13563	23195	4912	0.258314	1	11.1744	0.609262	1317.65	2640.3	2285.59	2763.3	Yes
BPSL2961	303	109	200	28	-0.258242	1	4.25329	0.533028	18.471	21.219	19.708	15.752	Yes
BPSS0328	72	13	64	3	0.258208	1	2.04693	0.589237	4.389	2.531	6.306	1.688	Yes
BPSL0972	11117	3083	6781	840	-0.258169	1	9.23296	0.494928	677.692	600.166	668.188	472.552	Yes
BPSS0029	369	53	182	19	-0.258087	1	3.95875	0.564724	22.494	10.317	17.934	10.689	Yes
cynS	107	30	78	4	-0.258044	1	2.59149	0.565952	6.523	5.84	7.686	2.25	Yes
tauD	6	3	7	0	0.257912	1	-0.560497	0.740451	0.366	0.584	0.69	0	Yes
rpsN	1241	376	609	125	-0.257772	1	6.14346	0.499746	75.651	73.196	60.01	70.32	Yes
BPSL0207	235	38	148	7	-0.257545	1	3.39171	0.598092	14.326	7.397	14.584	3.938	Yes
BPSL2042A	606	262	547	103	0.257539	1	5.65355	0.527482	36.942	51.003	53.9	57.944	Yes
benD	161	41	99	10	-0.257091	1	3.10618	0.527835	9.815	7.981	9.755	5.626	Yes
BPSS0797	59	13	62	1	0.256925	1	1.88506	0.626882	3.597	2.531	6.109	0.563	Yes
BPSL0510	45	7	24	2	-0.256657	1	1.17242	0.613091	2.743	1.363	2.365	1.125	Yes
BPSL2198	154	27	136	8	0.256606	1	3.07548	0.579128	9.388	5.256	13.401	4.5	Yes
BPSL0464	145	53	98	13	-0.256302	1	3.21296	0.544763	8.839	10.317	9.657	7.313	Yes
ppk	3539	647	2601	307	0.256289	1	7.56074	0.489315	215.737	125.951	256.298	172.707	Yes
BPSS2294	603	169	632	49	0.256134	1	5.29624	0.525331	36.759	32.899	62.276	27.566	Yes
BPSL2743	3014	736	2041	363	0.256071	1	7.51551	0.485896	183.733	143.277	201.117	204.21	Yes
hypothetical protein 191	18	5	15	2	0.25606	1	0.440575	0.641747	1.097	0.973	1.478	1.125	Yes
BPSL1182	433	100	422	30	0.2559	1	4.68945	0.544031	26.396	19.467	41.583	16.877	Yes
BPSS0715	252	75	247	24	0.255809	1	4.08456	0.530882	15.362	14.6	24.339	13.501	Yes
BPSL1236	691	135	624	46	0.255686	1	5.25401	0.540395	42.123	26.28	61.488	25.878	Yes
BPSS0299	960	427	1220	117	0.255549	1	6.34423	0.519422	58.522	83.124	120.217	65.82	Yes
gloA	440	149	225	49	-0.255539	1	4.74216	0.548171	26.822	29.006	22.171	27.566	Yes
catA	428	148	433	49	0.255463	1	4.96117	0.516867	26.091	28.811	42.667	27.566	Yes
BPSL2218	887	254	486	78	-0.255215	1	5.61959	0.491108	54.071	49.446	47.89	43.88	Yes
pheC	331	90	192	26	-0.254717	1	4.17291	0.526227	20.178	17.52	18.919	14.627	Yes
BPSL1902	71	13	80	0	0.254579	1	2.09463	0.691893	4.328	2.531	7.883	0	Yes
BPSS1018	381	69	212	20	-0.254496	1	4.12051	0.548471	23.226	13.432	20.89	11.251	Yes
hypothetical protein 349	30	3	19	3	0.254434	1	0.762636	0.654017	1.829	0.584	1.872	1.688	Yes
BPSL1406	12387	3344	6123	1105	-0.254361	1	9.37087	0.513889	755.111	650.975	603.35	621.631	Yes
BPSL0787	908	132	660	65	0.254214	1	5.48126	0.538782	55.352	25.696	65.035	36.567	Yes
BPSS0202	132	18	79	3	-0.254104	1	2.53402	0.629524	8.047	3.504	7.785	1.688	Yes
BPSS1868	306	48	178	12	-0.253996	1	3.74214	0.585215	18.654	9.344	17.54	6.751	Yes
hypothetical protein 351	32279	6174	17995	1868	-0.253954	1	10.5202	0.542436	1967.73	1201.89	1773.2	1050.87	Yes
BPSS0601	548	143	307	43	-0.253932	1	4.86354	0.507972	33.406	27.838	30.251	24.19	Yes
rplR	1266	356	741	102	-0.253857	1	6.11654	0.477428	77.175	69.302	73.017	57.381	Yes
BPSL2552	173	33	131	15	0.253809	1	3.27385	0.537766	10.546	6.424	12.909	8.438	Yes
BPSS0033	6708	2114	2936	739	-0.253725	1	8.60465	0.544857	408.919	411.531	289.308	415.733	Yes
ssuC	18	3	13	2	0.253616	1	0.284461	0.662114	1.097	0.584	1.281	1.125	Yes
BPSL2569	77	13	64	4	0.253609	1	2.10499	0.585323	4.694	2.531	6.306	2.25	Yes
BPSL0330	104	6	66	5	0.253464	1	2.19344	0.680371	6.34	1.168	6.504	2.813	Yes
BPSL1680	126	41	68	14	-0.25333	1	2.93813	0.562772	7.681	7.981	6.701	7.876	Yes
BPSS1302	175	32	101	8	-0.253159	1	3.03893	0.562228	10.668	6.229	9.952	4.5	Yes
BPSS1786	402	94	302	43	0.25312	1	4.58761	0.519094	24.506	18.299	29.759	24.19	Yes
rpmH	2205	528	961	197	-0.253061	1	6.80125	0.49585	134.417	102.785	94.695	110.825	Yes
BPSL0685	1233	379	784	100	-0.253029	1	6.14547	0.481383	75.164	73.78	77.254	56.256	Yes
lpxK	192	26	190	4	0.252916	1	3.29692	0.674829	11.704	5.061	18.722	2.25	Yes
BPSS2203	72	18	57	8	0.252909	1	2.20608	0.542021	4.389	3.504	5.617	4.5	Yes
BPSL2000	108	14	108	1	0.252898	1	2.51043	0.696183	6.584	2.725	10.642	0.563	Yes
BPSL0883	282	65	249	23	0.252867	1	4.07208	0.538586	17.191	12.654	24.536	12.939	Yes
BPSL2842	3114	849	3079	278	0.252648	1	7.63921	0.498047	189.829	165.274	303.399	156.392	Yes
BPSS0288	3294	1292	2226	333	-0.252647	1	7.76091	0.503109	200.802	251.513	219.346	187.333	Yes
sctV	35	5	14	4	-0.252424	1	0.857997	0.65729	2.134	0.973	1.38	2.25	Yes
wcbJ	1941	969	1655	393	0.252375	1	7.46594	0.564564	118.323	188.635	163.081	221.087	Yes
trxA	5132	1579	2737	490	-0.252282	1	8.20067	0.503201	312.846	307.383	269.699	275.655	Yes
BPSL1260	2269	663	1205	208	-0.252257	1	6.98575	0.483669	138.318	129.066	118.739	117.013	Yes
mutS	2707	742	2158	314	0.252252	1	7.44116	0.478482	165.019	144.445	212.646	176.644	Yes
BPSL0643	745	142	386	47	-0.252168	1	5.10124	0.518698	45.415	27.643	38.036	26.44	Yes
BPSL1060	105	18	42	10	-0.252168	1	2.32722	0.597639	6.401	3.504	4.139	5.626	Yes
BPSL0802	486	86	471	23	0.252061	1	4.70072	0.598723	29.627	16.742	46.412	12.939	Yes
BPSL1969	1140	274	1018	100	0.252039	1	6.10101	0.490347	69.494	53.339	100.312	56.256	Yes
bsaN	102	24	49	10	-0.251981	1	2.44743	0.562001	6.218	4.672	4.828	5.626	Yes
BPSS0703	3	1	3	0	0.251597	1	-1.25469	0.813554	0.183	0.195	0.296	0	Yes
BPSL0720	3	1	3	0	0.251559	1	-1.25469	0.813595	0.183	0.195	0.296	0	Yes
BPSL2524	579	114	479	45	0.251286	1	5.00186	0.531437	35.296	22.192	47.2	25.315	Yes
rplP	1685	411	1021	112	-0.251281	1	6.4261	0.483507	102.717	80.009	100.608	63.007	Yes
BPSL2482	1337	345	1059	147	0.251123	1	6.38013	0.477778	81.503	67.161	104.352	82.697	Yes
BPSL0098	1161	323	828	151	0.251105	1	6.2315	0.493623	70.774	62.878	81.59	84.947	Yes
BPSS0059	169	49	88	30	0.251061	1	3.47643	0.612944	10.302	9.539	8.671	16.877	Yes
BPSL0405	133	33	93	5	-0.251036	1	2.82376	0.571939	8.108	6.424	9.164	2.813	Yes
rsgA	74	26	69	9	0.251035	1	2.44937	0.555376	4.511	5.061	6.799	5.063	Yes
rplD	2241	589	1226	181	-0.251	1	6.88995	0.476732	136.611	114.66	120.808	101.824	Yes
BPSL0494	1624	377	1276	162	0.250761	1	6.58686	0.478016	98.999	73.39	125.735	91.135	Yes
BPSL2290	522	151	298	45	-0.250699	1	4.86919	0.516121	31.821	29.395	29.364	25.315	Yes
BPSL0591	260	106	225	43	0.250648	1	4.37317	0.565743	15.85	20.635	22.171	24.19	Yes
BPSL2279	280	34	244	10	0.250633	1	3.75366	0.646279	17.069	6.619	24.043	5.626	Yes
BPSL0892	897	259	549	71	-0.250583	1	5.64233	0.492436	54.681	50.419	54.097	39.942	Yes
BPSL1834	967	184	660	94	0.250448	1	5.716	0.503555	58.948	35.819	65.035	52.881	Yes
BPSS1798	349	74	245	13	-0.250356	1	4.09187	0.58678	21.275	14.406	24.142	7.313	Yes
BPSS0925	1062	246	600	73	-0.250322	1	5.72975	0.492858	64.739	47.889	59.123	41.067	Yes
hypothetical protein 237	1256	396	871	186	0.25031	1	6.43885	0.515661	76.566	77.089	85.827	104.637	Yes
BPSL2779	2	0	1	0	-0.25026	1	-1.71794	0.868007	0.122	0	0.099	0	Yes
BPSS0100	2	0	1	0	-0.25026	1	-1.71794	0.868007	0.122	0	0.099	0	Yes
BPSS0592	2	0	1	0	-0.25026	1	-1.71794	0.868007	0.122	0	0.099	0	Yes
gor	1643	329	890	103	-0.250185	1	6.26217	0.489748	100.157	64.046	87.699	57.944	Yes
ilvG	3811	917	3749	291	0.250109	1	7.84022	0.516388	232.318	178.512	369.42	163.706	Yes
hypothetical protein 177	5	4	5	0	-0.250003	1	-0.658552	0.772813	0.305	0.779	0.493	0	Yes
BPSS1176	1363	522	835	147	-0.249977	1	6.4704	0.511083	83.088	101.617	82.279	82.697	Yes
BPSS1209	368	165	236	79	0.249605	1	4.95049	0.616167	22.433	32.12	23.255	44.442	Yes
BPSL1424	20643	4788	12737	1286	-0.24952	1	10.0021	0.534408	1258.4	932.077	1255.08	723.455	Yes
BPSL1605	60	5	53	0	0.24948	1	1.60933	0.721718	3.658	0.973	5.223	0	Yes
BPSL2487	241	73	124	25	-0.24917	1	3.80335	0.561128	14.691	14.211	12.219	14.064	Yes
BPSL0410	1053	309	613	90	-0.248781	1	5.88623	0.494064	64.191	60.153	60.404	50.631	Yes
BPSL2417	226	46	128	13	-0.248681	1	3.45385	0.545758	13.777	8.955	12.613	7.313	Yes
BPSL1600	55	21	42	3	-0.248591	1	1.8684	0.592448	3.353	4.088	4.139	1.688	Yes
BPSL1441	2113	374	1201	110	-0.248506	1	6.55003	0.516786	128.808	72.806	118.344	61.882	Yes
BPSL2372	222	42	204	12	0.248409	1	3.62246	0.586323	13.533	8.176	20.102	6.751	Yes
BPSS1330	37	8	23	1	-0.24826	1	1.03541	0.622586	2.256	1.557	2.266	0.563	Yes
BPSS1257	639	127	673	29	0.24819	1	5.15669	0.609822	38.953	24.723	66.316	16.314	Yes
BPSS0818	3660	855	1759	298	-0.248033	1	7.515	0.497511	223.113	166.442	173.329	167.643	Yes
BPSL1071	178	68	94	23	-0.247982	1	3.54625	0.592455	10.851	13.238	9.263	12.939	Yes
BPSS0674	20	1	10	3	0.247867	1	0.199238	0.717173	1.219	0.195	0.985	1.688	Yes
[truncated: 3,731 more rows]

## Sheet: CF9_against MSHR5662
Gene name	MSHR5662a	MSHR5662b	MSHR5670a	MSHR5670b	Log2 fold change	FDR	AveExpr	P value	MSHR5662a CPM	MSHR5662b CPM	MSHR5670a CPM	MSHR5670b CPM	Matches K96243 analysis?
BPSL0079	1696	760	5	0	-8.74863	9.85795e-30	6.11547	6.78572e-33	130.72	128.225	0.363	0	Yes
BPSS1182	2773	1888	12	0	-8.63798	1.55964e-29	7.16508	1.34197e-32	213.73	318.537	0.871	0	Yes
cydB	90	59	27345	2609	8.21576	1.75359e-26	10.3519	4.82833e-29	6.937	9.954	1985.49	3180.94	Yes
BPSS1687	3424	1228	18	0	-7.83928	2.15263e-32	6.93915	1.11132e-35	263.906	207.184	1.307	0	Yes
BPSL1801	1290	805	8	1	-7.72572	9.84067e-24	6.01565	4.23364e-26	99.427	135.817	0.581	1.219	Yes
cydA	170	130	32172	3575	7.52711	5.25394e-20	10.7415	4.33986e-22	13.103	21.933	2335.97	4358.7	Yes
BPSL0503	21	13	3957	314	7.45651	1.05404e-32	7.36255	3.62773e-36	1.619	2.193	287.314	382.834	Yes
BPSS1835	37070	12344	234	10	-7.44753	4.24383e-29	10.2967	4.38186e-32	2857.18	2082.64	16.99	12.192	Yes
BPSS1184	1764	811	14	0	-7.42079	1.2508e-26	6.19318	3.2287e-29	135.961	136.829	1.017	0	Yes
hypothetical protein 172	1619	529	11	0	-7.36776	2.02401e-26	5.82721	5.92121e-29	124.785	89.251	0.799	0	Absent/unannotated in K96243
BPSS1689	4437	1156	31	2	-7.01802	7.72725e-29	7.10543	1.06381e-31	341.983	195.037	2.251	2.438	Yes
gca	9329	3485	83	4	-6.97858	1.05404e-32	8.40176	2.86644e-36	719.035	587.978	6.027	4.877	Yes
BPSL2307	20	12	2036	224	6.89079	1.47218e-24	6.68883	5.56878e-27	1.542	2.025	147.832	273.105	Yes
hypothetical protein 189	813	221	7	0	-6.87846	3.49644e-19	4.76785	3.30932e-21	62.662	37.286	0.508	0	Absent/unannotated in K96243
BPSS1183	26550	21636	208	35	-6.74845	7.49608e-15	10.5873	1.19968e-16	2046.35	3650.36	15.103	42.673	Yes
BPSS1686	8140	2013	70	4	-6.69801	1.07002e-28	7.93854	1.65723e-31	627.393	339.627	5.083	4.877	Yes
BPSS1356	133615	116088	1663	153	-6.69775	9.55422e-14	12.9812	1.69349e-15	10298.4	19586	120.749	186.54	Yes
BPSS1180	4369	2317	35	7	-6.68667	2.38322e-22	7.60682	1.31239e-24	336.742	390.917	2.541	8.535	Yes
BPSS1177	1445	562	18	0	-6.65631	3.21161e-24	5.79239	1.27116e-26	111.374	94.819	1.307	0	Yes
BPSS1181	8269	3605	71	9	-6.65152	8.22543e-27	8.35351	1.98169e-29	637.335	608.224	5.155	10.973	Yes
BPSS1685	1976	795	24	1	-6.60197	3.21138e-25	6.25871	1.10528e-27	152.301	134.13	1.743	1.219	Yes
BPSS1832	1452	508	18	0	-6.58556	7.03371e-24	5.72535	2.90499e-26	111.913	85.708	1.307	0	Yes
BPSL1133	2374	734	17	4	-6.58302	1.26838e-21	6.34613	8.0761e-24	182.977	123.838	1.234	4.877	Yes
udg2	9002	2930	135	1	-6.47932	1.39798e-27	8.2537	2.8869e-30	693.831	494.34	9.802	1.219	Yes
BPSS1834	4398	1559	60	3	-6.31401	2.00823e-28	7.29911	3.45591e-31	338.977	263.029	4.357	3.658	Yes
BPSS1684	8020	3367	90	10	-6.29607	4.27693e-26	8.28413	1.32481e-28	618.144	568.069	6.535	12.192	Yes
hypothetical protein 59	7758	2490	99	6	-6.2638	7.72725e-29	8.0395	9.38501e-32	597.95	420.105	7.188	7.315	Absent/unannotated in K96243
BPSS0160	163	129	4	0	-6.18445	1.64626e-10	3.37907	4.30617e-12	12.563	21.764	0.29	0	Yes
hypothetical protein 31	22	1	0	0	-6.1695	0.00283961	-0.27184	0.000338642	1.696	0.169	0	0	Absent/unannotated in K96243
BPSS1828	2984	1130	52	1	-6.16514	1.40599e-25	6.79539	4.59712e-28	229.993	190.65	3.776	1.219	Yes
BPSL2251	6582	2271	64	10	-6.12503	4.6728e-22	7.86203	2.73404e-24	507.309	383.156	4.647	12.192	Yes
BPSS1829	4610	1646	82	2	-6.09647	1.87035e-27	7.37048	4.18423e-30	355.317	277.708	5.954	2.438	Yes
BPSS1242	510	300	8	2	-6.04553	3.06341e-14	4.70532	5.27174e-16	39.308	50.615	0.581	2.438	Yes
BPSS1827	1676	838	32	2	-6.04533	1.68044e-21	6.20569	1.09889e-23	129.178	141.385	2.323	2.438	Yes
BPSL0348	7455	4377	106	14	-6.01062	3.92277e-20	8.46311	3.10527e-22	574.596	738.473	7.697	17.069	Yes
BPSS1129	1347	274	15	2	-6.00558	1.97235e-16	5.32489	2.68139e-18	103.82	46.228	1.089	2.438	Yes
hypothetical protein 24 (BPSS1185)	2085	888	28	5	-5.96466	8.50627e-20	6.39706	7.46549e-22	160.702	149.82	2.033	6.096	Yes
BPSS1802	840	458	13	3	-5.96241	5.3581e-16	5.33098	7.83753e-18	64.743	77.272	0.944	3.658	Yes
BPSS1825	5643	2048	99	5	-5.96204	1.12557e-27	7.67491	2.13066e-30	434.936	345.532	7.188	6.096	Yes
BPSS1831	3071	1357	53	5	-5.91021	2.12346e-23	6.96503	9.86636e-26	236.698	228.949	3.848	6.096	Yes
glcA	353	90	22906	621	5.75144	2.08681e-22	9.17762	1.07734e-24	27.208	15.185	1663.18	757.134	Yes
BPSS1830	5329	2637	109	9	-5.74006	1.99915e-23	7.84005	8.94475e-26	410.734	444.906	7.914	10.973	Yes
BPSL1392	1487	368	27	1	-5.71471	6.06051e-19	5.5577	5.84045e-21	114.611	62.088	1.96	1.219	Yes
BPSS1173	28987	12147	645	33	-5.69898	1.01743e-21	10.132	6.30314e-24	2234.18	2049.4	46.833	40.234	Yes
BPSS1578	113	29	2	0	-5.6886	2.25439e-10	2.09466	6.01874e-12	8.71	4.893	0.145	0	Yes
nirB	2600	1262	66	3	-5.68741	1.54098e-22	6.80266	7.69033e-25	200.396	212.921	4.792	3.658	Yes
BPSL1800	575	165	8	2	-5.67826	4.37495e-13	4.36376	8.20632e-15	44.318	27.838	0.581	2.438	Yes
BPSS0173	101	66	3	0	-5.67821	1.47258e-09	2.55654	4.56143e-11	7.785	11.135	0.218	0	Yes
BPSS1170	14526	5919	333	16	-5.67668	1.47218e-24	9.11767	5.57355e-27	1119.6	998.635	24.179	19.507	Yes
BPSL1799	61	15	1	0	-5.64864	3.27243e-08	1.26545	1.26708e-09	4.702	2.531	0.073	0	Yes
BPSS1826	2103	1201	45	6	-5.61081	2.35232e-18	6.65107	2.59075e-20	162.089	202.629	3.267	7.315	Yes
BPSL1390	4807	2718	94	12	-5.58675	7.05427e-19	7.81201	7.04092e-21	370.501	458.572	6.825	14.631	Yes
BPSS1166	1621	661	50	0	-5.49655	3.91122e-20	5.99752	3.02882e-22	124.939	111.522	3.63	0	Yes
BPSL1393	7410	3131	153	14	-5.48916	1.19964e-22	8.18907	5.7804e-25	571.128	528.252	11.109	17.069	Yes
BPSS1130	3099	532	72	0	-5.47813	5.32813e-16	6.39093	7.70199e-18	238.856	89.757	5.228	0	Yes
BPSS0733	132	68	4	0	-5.47254	1.09521e-10	2.73701	2.80824e-12	10.174	11.473	0.29	0	Yes
BPSS0325	48	13	2675	68	5.45218	6.26423e-21	6.04285	4.31198e-23	3.7	2.193	194.229	82.907	Yes
BPSS0677	23700	5738	614	17	-5.432	5.27439e-20	9.47304	4.44751e-22	1826.68	968.097	44.582	20.727	Yes
BPSS1171	24413	12138	679	41	-5.39874	1.98957e-19	10.0299	1.80591e-21	1881.64	2047.88	49.301	49.988	Yes
BPSS1174	19168	7283	472	28	-5.38433	4.88197e-22	9.46975	2.94044e-24	1477.38	1228.76	34.271	34.138	Yes
BPSS1168	2375	844	67	2	-5.38324	2.03101e-21	6.44228	1.36309e-23	183.054	142.397	4.865	2.438	Yes
BPSS0987	25224	13804	911	37	-5.36751	9.29417e-19	10.1592	9.67175e-21	1944.15	2328.97	66.147	45.111	Yes
BPSS1172	29011	15043	751	57	-5.35106	2.72672e-17	10.3152	3.37848e-19	2236.03	2538.01	54.529	69.495	Yes
BPSS2172	1021	394	24	3	-5.32527	1.65666e-16	5.34113	2.1952e-18	78.694	66.474	1.743	3.658	Yes
BPSL2020	0	0	9	0	5.27961	0.00609278	-1.14714	0.000816775	0	0	0.653	0	Yes
BPSS1357	1100	296	32	0	-5.248	3.16244e-16	5.18978	4.40815e-18	84.783	49.94	2.323	0	Yes
fliC	4689	4880	193	18	-5.24736	2.82361e-14	8.37541	4.81049e-16	361.406	823.338	14.014	21.946	Yes
BPSS0318	14	5	828	14	5.24024	1.52453e-12	4.22737	3.09575e-14	1.079	0.844	60.12	17.069	Yes
BPSS1128	4519	834	93	6	-5.21321	6.84762e-18	6.97291	7.89521e-20	348.303	140.71	6.753	7.315	Yes
BPSL0290	15	9	808	33	5.17978	1.81766e-17	4.5301	2.22085e-19	1.156	1.518	58.668	40.234	Yes
hypothetical protein 438	470	346	22	1	-5.16532	4.8941e-12	4.78817	1.06961e-13	36.225	58.376	1.597	1.219	Absent/unannotated in K96243
BPSS1178	1190	329	31	2	-5.15517	2.35017e-16	5.3301	3.23547e-18	91.72	55.508	2.251	2.438	Yes
BPSS1127	4349	1318	86	11	-5.12675	7.79628e-18	7.20699	9.12316e-20	335.2	222.369	6.244	13.411	Yes
BPSS1169	10338	5426	336	24	-5.12328	5.25394e-20	8.84952	4.33592e-22	796.804	915.457	24.397	29.261	Yes
BPSS1241	5006	2326	183	9	-5.09922	3.77544e-22	7.71049	2.14403e-24	385.839	392.435	13.287	10.973	Yes
BPSS0821	284	146	12	0	-5.09638	2.72717e-11	3.78508	6.38264e-13	21.889	24.633	0.871	0	Yes
BPSS0322	1377	389	53211	1710	5.03931	1.8368e-16	10.506	2.4655e-18	106.133	65.631	3863.59	2084.86	Yes
BPSS1165	15254	8949	608	37	-5.02083	5.79719e-18	9.50744	6.48455e-20	1175.71	1509.85	44.146	45.111	Yes
gtaB	17704	5910	544	30	-5.01863	1.30806e-20	9.27191	9.45422e-23	1364.54	997.116	39.499	36.577	Yes
BPSS1190	5633	1874	230	4	-5.01827	1.89564e-20	7.62515	1.40273e-22	434.165	316.175	16.7	4.877	Yes
BPSL1615	1839	692	65	3	-5.00529	9.31183e-19	6.13652	9.93518e-21	141.741	116.752	4.72	3.658	Yes
BPSS1167	2085	657	74	2	-4.99417	1.96279e-18	6.1865	2.12796e-20	160.702	110.847	5.373	2.438	Yes
BPSS1920	7743	2345	245	12	-4.99071	2.38322e-22	8.02227	1.29647e-24	596.794	395.641	17.789	14.631	Yes
BPSS0214	18238	8745	703	39	-4.95955	9.29417e-19	9.59207	9.7564e-21	1405.7	1475.43	51.044	47.549	Yes
BPSS0020	3581	1485	149	5	-4.9549	8.83124e-21	7.14609	6.23096e-23	276.007	250.544	10.819	6.096	Yes
kdpC	1006	282	37	0	-4.95277	5.08673e-15	5.09632	7.83655e-17	77.538	47.578	2.687	0	Yes
BPSS0211	2657	2003	90	13	-4.91111	7.26506e-13	7.25176	1.42526e-14	204.789	337.94	6.535	15.85	Yes
acoD	116	88	1284	495	4.88391	1.23157e-07	7.53414	5.27725e-09	8.941	14.847	93.23	603.513	Yes
hypothetical protein 39	2	1	77	4	4.87996	4.18855e-10	1.24319	1.21094e-11	0.154	0.169	5.591	4.877	Absent/unannotated in K96243
BPSS1683	3398	1042	138	3	-4.86929	1.98957e-19	6.85787	1.81462e-21	261.902	175.803	10.02	3.658	Yes
BPSS0351	14686	6913	450	47	-4.7618	3.9906e-15	9.27385	5.97457e-17	1131.93	1166.34	32.674	57.303	Yes
BPSL1616	3634	1188	150	6	-4.73676	6.50101e-20	7.00408	5.59371e-22	280.091	200.436	10.891	7.315	Yes
kdpB	1986	791	83	5	-4.71635	1.76511e-17	6.29758	2.12628e-19	153.071	133.455	6.027	6.096	Yes
BPSS1193	43535	12757	2392	45	-4.68252	2.79136e-12	10.4877	5.86037e-14	3355.47	2152.32	173.681	54.865	Yes
BPSL1614	3020	1415	143	8	-4.67841	8.24663e-19	7.01385	8.37294e-21	232.767	238.734	10.383	9.754	Yes
BPSS0767	12671	18830	502	115	-4.64209	1.1817e-06	10.2184	6.03967e-08	976.621	3176.94	36.45	140.21	Yes
BPSS1487	19	7	391	34	4.63644	2.22493e-12	3.93117	4.61578e-14	1.464	1.181	28.39	41.453	Yes
BPSL3321	217	116	13	0	-4.63057	1.03043e-09	3.45802	3.10318e-11	16.725	19.571	0.944	0	Yes
BPSS1274	8390	2731	395	14	-4.62288	3.32051e-20	8.19546	2.51424e-22	646.661	460.766	28.681	17.069	Yes
BPSS1194	31416	8717	1908	25	-4.61871	5.63804e-11	9.98511	1.37773e-12	2421.4	1470.7	138.538	30.48	Yes
BPSS0819	231	94	10	1	-4.6136	3.92462e-10	3.36212	1.12113e-11	17.804	15.859	0.726	1.219	Yes
BPSS1271	3742	661	144	4	-4.59979	1.00206e-14	6.69761	1.65544e-16	288.416	111.522	10.456	4.877	Yes
BPSS0212	27045	11248	1446	57	-4.59561	3.66815e-16	10.0566	5.17619e-18	2084.5	1897.73	104.993	69.495	Yes
BPSS0965	3419	3665	329	14	-4.5788	1.07925e-12	7.97319	2.17299e-14	263.52	618.347	23.888	17.069	Yes
BPSS1192	4776	1829	260	8	-4.56355	2.49202e-19	7.50799	2.31577e-21	368.111	308.583	18.878	9.754	Yes
cheD	495	323	31	2	-4.54861	6.37784e-11	4.77298	1.58047e-12	38.152	54.496	2.251	2.438	Yes
cheR	940	688	75	2	-4.54097	9.5685e-13	5.75769	1.91008e-14	72.451	116.077	5.446	2.438	Yes
arcB	1766	973	34958	3711	4.52107	9.19564e-11	10.8696	2.34203e-12	136.115	164.161	2538.26	4524.52	Yes
BPSS1799	21875	7111	979	49	-4.517	2.83583e-17	9.57471	3.56248e-19	1686.02	1199.74	71.084	59.742	Yes
BPSS0323	398	98	11792	236	4.50056	9.01446e-15	8.11273	1.47371e-16	30.676	16.534	856.205	287.735	Yes
BPSL1617	11270	6923	629	43	-4.48749	4.05786e-15	9.1336	6.14509e-17	868.638	1168.03	45.671	52.426	Yes
cheW	1120	1106	76	8	-4.48536	2.99328e-10	6.3147	8.39623e-12	86.324	186.601	5.518	9.754	Yes
BPSS0321	760	264	25606	523	4.47299	4.93532e-14	9.24114	8.578e-16	58.577	44.541	1859.22	637.651	Yes
BPSS0427	1881	364	87	1	-4.46948	5.4937e-13	5.77748	1.05884e-14	144.979	61.413	6.317	1.219	Yes
BPSS1197	82580	26644	5221	123	-4.46105	5.48629e-11	11.4839	1.33121e-12	6364.88	4495.29	379.091	149.964	Yes
BPSL1622	36739	24416	1377	191	-4.43113	6.36886e-09	10.9083	2.15912e-10	2831.67	4119.39	99.983	232.871	Yes
BPSS2036	4085	1629	227	10	-4.42285	6.56209e-19	7.32449	6.43674e-21	314.852	274.84	16.482	12.192	Yes
BPSL0266	22	35	3	0	-4.41716	0.0007902	1.30389	7.80545e-05	1.696	5.905	0.218	0	Yes
hypothetical protein 450	1275	448	76	1	-4.41449	1.02301e-14	5.58607	1.70767e-16	98.271	75.585	5.518	1.219	Absent/unannotated in K96243
BPSS0933	1248	597	74	4	-4.39805	7.95723e-15	5.79847	1.28718e-16	96.19	100.724	5.373	4.877	Yes
BPSS0213	23800	15017	1217	108	-4.39129	1.12939e-11	10.2368	2.56546e-13	1834.39	2533.62	88.365	131.676	Yes
BPSS0818	3285	1098	167	8	-4.38564	5.94407e-18	6.89162	6.75114e-20	253.192	185.251	12.126	9.754	Yes
hypothetical transposon protein (BPSS1801)	557	235	23	4	-4.37828	3.36701e-10	4.61166	9.50249e-12	42.931	39.648	1.67	4.877	Yes
BPSL0216	14515	5495	916	31	-4.36056	6.83144e-17	9.09984	8.81704e-19	1118.75	927.099	66.51	37.796	Yes
arcA	1152	593	19596	2022	4.33269	7.90484e-12	10.0117	1.75482e-13	88.791	100.049	1422.85	2465.26	Yes
BPSS0766	1111	412	57	4	-4.32586	6.2929e-14	5.45419	1.10459e-15	85.631	69.511	4.139	4.877	Yes
BPSL0281	1950	1513	152	10	-4.31529	7.15582e-13	6.85844	1.39151e-14	150.297	255.268	11.037	12.192	Yes
BPSS0429	1016	460	43	7	-4.27643	5.35942e-11	5.49435	1.28198e-12	78.308	77.61	3.122	8.535	Yes
BPSS0426	6521	2960	374	24	-4.26069	3.45242e-17	8.1018	4.39648e-19	502.608	499.402	27.156	29.261	Yes
BPSS0174	349	169	24	1	-4.24776	1.17928e-09	4.0525	3.59204e-11	26.899	28.513	1.743	1.219	Yes
BPSL2465	1040	974	111	5	-4.24436	1.36026e-10	6.15739	3.51125e-12	80.158	164.33	8.06	6.096	Yes
BPSS1196	8261	2851	549	17	-4.2383	1.3161e-17	8.22965	1.56274e-19	636.719	481.012	39.862	20.727	Yes
BPSS0162	69	129	11	1	-4.22115	0.000151249	3.13342	1.25195e-05	5.318	21.764	0.799	1.219	Yes
catB	146	53	943	237	4.18324	4.26162e-08	6.54047	1.68675e-09	11.253	8.942	68.47	288.955	Yes
BPSS1888	50	16	109	87	4.18032	0.000226346	4.65948	1.95536e-05	3.854	2.699	7.914	106.072	Yes
BPSL2495	722	153	14026	422	4.17616	6.50098e-15	8.57629	1.02924e-16	55.648	25.814	1018.41	514.51	Yes
BPSS1887	24	11	54	50	4.15006	0.000843135	3.57313	8.41539e-05	1.85	1.856	3.921	60.961	Yes
BPSS0171	159	178	24	0	-4.1404	3.13396e-06	3.71971	1.73659e-07	12.255	30.032	1.743	0	Yes
BPSS0428	1585	405	98	2	-4.13302	3.0331e-13	5.70231	5.63715e-15	122.164	68.33	7.116	2.438	Yes
BPSL1711	787	386	58	3	-4.12025	5.50943e-12	5.18908	1.21357e-13	60.658	65.125	4.211	3.658	Yes
BPSS0411	2735	1881	220	15	-4.11339	4.99743e-13	7.23341	9.45994e-15	210.801	317.356	15.974	18.288	Yes
BPSL0324	5132	1419	363	8	-4.09626	5.08673e-15	7.40777	7.87826e-17	395.55	239.409	26.357	9.754	Yes
cheA	2770	2161	218	19	-4.07786	1.25546e-11	7.37544	2.87346e-13	213.498	364.597	15.829	23.165	Yes
BPSS2344	1642	387	104	2	-4.07023	1.55351e-12	5.70859	3.18135e-14	126.558	65.293	7.551	2.438	Yes
BPSS1585	17988	6184	1229	52	-4.05458	5.09587e-15	9.35447	7.98012e-17	1386.43	1043.35	89.236	63.399	Yes
BPSS0997	936	469	72	4	-4.05053	3.12743e-12	5.45128	6.7274e-14	72.142	79.128	5.228	4.877	Yes
fliD	1545	1317	137	12	-4.02899	2.4463e-10	6.63886	6.73565e-12	119.081	222.2	9.947	14.631	Yes
BPSS1191	8286	3078	646	22	-4.02465	1.32006e-16	8.29861	1.72646e-18	638.646	519.31	46.905	26.823	Yes
BPSS2123	303	155	19	3	-4.00636	9.50368e-08	3.93832	4.00689e-09	23.354	26.151	1.38	3.658	Yes
arcC	1917	811	29522	2105	4.00542	4.13894e-12	10.278	8.97446e-14	147.753	136.829	2143.56	2566.45	Yes
BPSS1299	290	78	4955	177	3.9541	4.36008e-16	7.1793	6.22762e-18	22.352	13.16	359.777	215.802	Yes
BPSS0193	25	9	575	11	3.9512	4.05616e-09	3.80759	1.33321e-10	1.927	1.518	41.75	13.411	Yes
BPSL0280	2307	1936	212	18	-3.94593	1.88594e-10	7.19463	4.96555e-12	177.813	326.636	15.393	21.946	Yes
hypothetical protein 350	3	0	39	2	3.93642	8.39415e-06	0.422761	5.12807e-07	0.231	0	2.832	2.438	Absent/unannotated in K96243
BPSS1199	114643	111592	8723	1058	-3.9207	8.10951e-06	12.957	4.89836e-07	8836.14	18827.4	633.368	1289.93	Yes
BPSL3089	4761	2969	539	19	-3.89955	2.3475e-13	7.93959	4.28214e-15	366.955	500.92	39.136	23.165	Yes
BPSL2715	3114	1848	264	18	-3.8968	2.67606e-13	7.29581	4.92752e-15	240.012	311.789	19.169	21.946	Yes
BPSS0170	50	21	4	0	-3.89425	1.11889e-06	1.3176	5.68011e-08	3.854	3.543	0.29	0	Yes
BPSS1877	90	33	7	0	-3.89402	4.95213e-08	2.02198	1.9771e-09	6.937	5.568	0.508	0	Yes
bsaN	125	31	7	1	-3.8537	5.11432e-07	2.27848	2.44671e-08	9.634	5.23	0.508	1.219	Yes
BPSS1488	2	2	53	2	3.85232	1.81298e-06	0.781979	9.51572e-08	0.154	0.337	3.848	2.438	Yes
BPSS0999	118	55	11	0	-3.84771	9.46369e-08	2.54844	3.97374e-09	9.095	9.279	0.799	0	Yes
BPSS0319	306	101	3878	254	3.82628	1.1983e-15	7.26159	1.77343e-17	23.585	17.04	281.578	309.681	Yes
motB	1211	686	114	7	-3.80831	1.00727e-11	5.92754	2.27073e-13	93.338	115.74	8.277	8.535	Yes
BPSS1198	33838	14756	2970	140	-3.80326	2.81782e-11	10.4577	6.64329e-13	2608.07	2489.59	215.649	170.69	Yes
BPSS2308	328	102	25	1	-3.77929	1.98675e-08	3.68486	7.31653e-10	25.281	17.209	1.815	1.219	Yes
BPSS0198	82	32	1898	29	3.77369	2.73044e-09	5.43927	8.73966e-11	6.32	5.399	137.812	35.357	Yes
BPSS0178	579	311	74	0	-3.77278	5.48023e-09	4.83384	1.839e-10	44.627	52.471	5.373	0	Yes
BPSL2599	7097	6100	694	62	-3.76574	1.91542e-09	8.83308	5.99907e-11	547.003	1029.17	50.391	75.592	Yes
BPSS0409	4517	2734	444	27	-3.75826	8.38206e-13	7.85041	1.65881e-14	348.149	461.272	32.238	32.919	Yes
tar/cheM	513	188	34	4	-3.75041	1.38093e-08	4.42399	4.91918e-10	39.54	31.719	2.469	4.877	Yes
cheY1	368	190	27	4	-3.74345	3.59814e-07	4.22526	1.68421e-08	28.364	32.056	1.96	4.877	Yes
BPSS0175	373	167	41	0	-3.73877	2.47545e-08	4.09032	9.37187e-10	28.749	28.176	2.977	0	Yes
BPSS0172	426	402	50	5	-3.73839	7.85679e-07	4.95727	3.85336e-08	32.834	67.824	3.63	6.096	Yes
BPSL0707	5004	2461	439	28	-3.71067	1.64018e-13	7.82107	2.96367e-15	385.685	415.212	31.875	34.138	Yes
BPSS1961	1507	1813	321	10	-3.71038	3.22929e-08	6.97361	1.24481e-09	116.152	305.884	23.307	12.192	Yes
BPSL1691	1634	3648	93	46	-3.67817	0.00112538	7.81888	0.000117941	125.941	615.479	6.753	56.084	Yes
BPSS0180	360	127	36	0	-3.67219	3.04317e-08	3.87941	1.16783e-09	27.747	21.427	2.614	0	Yes
BPSS1902	4100	1148	351	12	-3.67132	1.09632e-13	7.1251	1.9621e-15	316.009	193.687	25.486	14.631	Yes
BPSS1578a	16	3	1	0	-3.66994	0.00705597	-0.364332	0.000973824	1.233	0.506	0.073	0	Yes
BPSL3338	727	312	71	3	-3.66364	2.39005e-10	4.99787	6.46338e-12	56.034	52.64	5.155	3.658	Yes
hypothetical protein 295	851	880	91	12	-3.62782	9.3931e-07	6.02408	4.65533e-08	65.591	148.471	6.607	14.631	Absent/unannotated in K96243
BPSS0176	358	102	30	1	-3.61956	6.10789e-08	3.75785	2.49109e-09	27.593	17.209	2.178	1.219	Yes
mntH	338	257	60	0	-3.61951	7.85679e-07	4.4042	3.84041e-08	26.051	43.36	4.357	0	Yes
BPSS2342	1233	386	90	7	-3.61601	7.16573e-11	5.52644	1.78804e-12	95.034	65.125	6.535	8.535	Yes
BPSL1291	1900	1497	165	21	-3.61517	3.46143e-08	6.88198	1.35217e-09	146.443	252.569	11.98	25.604	Yes
BPSS0192	1617	787	213	4	-3.60688	7.65558e-11	6.20459	1.92345e-12	124.631	132.78	15.466	4.877	Yes
BPSS0493	23774	11823	2170	148	-3.57187	3.55502e-10	10.0741	1.00943e-11	1832.39	1994.74	157.561	180.444	Yes
BPSS1179	219	74	22	0	-3.57133	1.16639e-07	3.18418	4.97788e-09	16.879	12.485	1.597	0	Yes
BPSS0161	82	66	11	1	-3.56669	4.10166e-05	2.52788	2.95043e-06	6.32	11.135	0.799	1.219	Yes
arcD	491	188	5917	338	3.54198	1.86808e-14	7.79248	3.15043e-16	37.844	31.719	429.627	412.096	Yes
BPSS2107	29	4	2	0	-3.53092	0.00307295	0.224481	0.000371171	2.235	0.675	0.145	0	Yes
BPSS0810	2177	513	183	7	-3.53006	5.48629e-11	6.14154	1.32501e-12	167.793	86.552	13.287	8.535	Yes
BPSS0481	935	395	14824	523	3.52728	5.09322e-13	8.79245	9.72891e-15	72.065	66.643	1076.36	637.651	Yes
BPSS0645	15978	4437	1328	67	-3.51327	2.86316e-12	9.07846	6.06039e-14	1231.51	748.596	96.425	81.688	Yes
BPSL3313	165	49	14	1	-3.49973	4.57677e-07	2.753	2.18166e-08	12.717	8.267	1.017	1.219	Yes
nosZ	174	187	2275	301	3.49223	8.72475e-07	7.17109	4.29406e-08	13.411	31.55	165.185	366.985	Yes
BPSL0349	10191	6269	807	94	-3.48391	2.05287e-08	9.05108	7.59537e-10	785.474	1057.68	58.595	114.606	Yes
BPSS0197	23	9	495	2	3.48256	0.000131368	3.43981	1.07156e-05	1.773	1.518	35.941	2.438	Yes
BPSL2311	16	10	265	11	3.47532	6.20813e-09	3.00175	2.09395e-10	1.233	1.687	19.241	13.411	Yes
BPSS0998	877	255	96	1	-3.47395	4.06591e-09	4.99007	1.35013e-10	67.595	43.023	6.97	1.219	Yes
BPSL1292	248	171	44	0	-3.46446	2.7912e-06	3.89777	1.52745e-07	19.115	28.851	3.195	0	Yes
BPSS1569	24303	10582	2430	142	-3.45592	2.25439e-10	10.0063	6.05205e-12	1873.16	1785.36	176.44	173.129	Yes
BPSL1259	496	160	3904	358	3.45586	1.80506e-11	7.6008	4.16241e-13	38.229	26.995	283.465	436.48	Yes
BPSL1202	298	124	38	0	-3.45045	2.00176e-07	3.74584	9.05974e-09	22.968	20.921	2.759	0	Yes
catA	227	141	1334	292	3.44857	3.20036e-06	6.9535	1.7789e-07	17.496	23.789	96.86	356.012	Yes
BPSS0410	1086	708	159	7	-3.43973	1.13154e-09	5.91771	3.42713e-11	83.704	119.451	11.545	8.535	Yes
BPSS1774	2406	1102	185	21	-3.4326	1.43533e-09	6.75148	4.42133e-11	185.443	185.926	13.433	25.604	Yes
BPSS2343	1159	334	116	4	-3.41507	4.50393e-10	5.38641	1.30987e-11	89.33	56.351	8.423	4.877	Yes
BPSL1057	6480	2677	478	49	-3.41391	2.6286e-10	8.07589	7.28282e-12	499.448	451.655	34.707	59.742	Yes
BPSL1203	137	52	16	0	-3.39832	5.32038e-07	2.63229	2.55444e-08	10.559	8.773	1.162	0	Yes
BPSS1001	736	293	100	1	-3.39461	1.32329e-08	4.96168	4.69105e-10	56.727	49.434	7.261	1.219	Yes
BPSS0448	711	562	127	5	-3.37942	5.92087e-08	5.50672	2.40462e-09	54.801	94.819	9.221	6.096	Yes
BPSS0059	503	150	46	3	-3.37052	1.42374e-07	4.27528	6.2232e-09	38.769	25.308	3.34	3.658	Yes
BPSL2417	167	39	1833	62	3.36509	4.2468e-11	5.74247	1.00853e-12	12.872	6.58	133.092	75.592	Yes
BPSL3091	98	79	19	0	-3.36458	4.27112e-05	2.76485	3.10173e-06	7.553	13.329	1.38	0	Yes
BPSS0823	401	125	44	1	-3.35993	2.01868e-07	3.97605	9.17108e-09	30.907	21.09	3.195	1.219	Yes
BPSS1886	8	3	23	10	3.35924	0.00928443	0.874899	0.00135648	0.617	0.506	1.67	12.192	No (FC=3.38 FDR=0.012)
BPSL1601	3	4	54	5	3.34663	4.312e-05	1.06768	3.13884e-06	0.231	0.675	3.921	6.096	Yes
BPSS1570	4936	977	528	12	-3.34121	2.23436e-09	7.21569	7.07488e-11	380.443	164.836	38.338	14.631	Yes
hypothetical protein 55	536	283	63	5	-3.33398	8.11265e-08	4.7745	3.37852e-09	41.312	47.747	4.574	6.096	Absent/unannotated in K96243
cheB1	1769	1111	194	19	-3.31101	1.4664e-08	6.59235	5.27409e-10	136.346	187.444	14.086	23.165	Yes
alkB	152	129	21	3	-3.31074	0.00011426	3.46455	9.1825e-06	11.715	21.764	1.525	3.658	Absent/unannotated in K96243
BPSS0195	129	82	2699	53	3.31013	3.37791e-08	6.06332	1.31373e-09	9.943	13.835	195.972	64.619	Yes
BPSL1590	6499	3048	748	45	-3.3076	7.91677e-12	8.18654	1.77109e-13	500.912	514.249	54.311	54.865	Yes
BPSS0824	170	87	26	0	-3.29887	1.44125e-06	3.14189	7.41582e-08	13.103	14.678	1.888	0	Yes
BPSL0267	588	430	114	3	-3.29778	1.82268e-07	5.16888	8.15517e-09	45.32	72.548	8.277	3.658	Yes
BPSS0424	1525	853	213	11	-3.29579	6.89119e-10	6.27437	2.05158e-11	117.54	143.915	15.466	13.411	Yes
BPSL1280	188	21	2592	3	3.29524	0.00873199	5.61588	0.00125946	14.49	3.543	188.202	3.658	Yes
BPSL1733	157	70	17	2	-3.28905	1.98119e-06	2.97248	1.0535e-07	12.101	11.81	1.234	2.438	Yes
tRNA-Cys(gca)	5726	1939	703	25	-3.28368	3.03642e-12	7.75742	6.47936e-14	441.333	327.142	51.044	30.48	Yes
BPSS0820	777	300	81	6	-3.28139	8.34334e-09	5.05273	2.90028e-10	59.887	50.615	5.881	7.315	Yes
BPSS1269	2346	1283	373	13	-3.28125	1.50444e-10	6.85981	3.90931e-12	180.819	216.464	27.083	15.85	Yes
BPSL1976	1159	396	162	2	-3.28064	4.3201e-09	5.49462	1.44226e-10	89.33	66.812	11.763	2.438	Yes
hypothetical protein 353	4	2	47	3	3.26844	1.72911e-05	0.769376	1.1337e-06	0.308	0.337	3.413	3.658	Absent/unannotated in K96243
bapB	27	16	4	0	-3.25237	0.000452646	0.758213	4.24526e-05	2.081	2.699	0.29	0	Yes
BPSS0515	117	55	17	0	-3.24909	2.65035e-06	2.57196	1.44581e-07	9.018	9.279	1.234	0	Yes
BPSL1549	35922	29068	3944	463	-3.23823	1.5718e-05	11.1466	1.01703e-06	2768.7	4904.26	286.37	564.498	Yes
BPSL1688	2560	2473	286	42	-3.23202	5.23465e-06	7.53942	3.01774e-07	197.313	417.237	20.766	51.207	Yes
dctA	587	89	6463	99	3.21819	1.63368e-06	7.23341	8.50306e-08	45.243	15.016	469.272	120.703	Yes
BPSL1825	75	9	731	14	3.21468	1.31434e-05	4.20205	8.3913e-07	5.781	1.518	53.077	17.069	Yes
BPSS0181	683	465	114	6	-3.21446	1.16639e-07	5.3296	4.97033e-09	52.642	78.453	8.277	7.315	Yes
BPSS0799	57	32	9	0	-3.20666	2.83448e-05	1.72385	1.96087e-06	4.393	5.399	0.653	0	Yes
BPSS1737	161	65	2288	53	3.20337	1.78503e-09	5.90177	5.55998e-11	12.409	10.967	166.129	64.619	Yes
BPSS1267	51	28	8	0	-3.18415	4.09986e-05	1.55759	2.94208e-06	3.931	4.724	0.581	0	Yes
BPSS0164	50	48	12	0	-3.17767	0.000580205	2.0037	5.56142e-05	3.854	8.098	0.871	0	Yes
BPSS0484	359	152	4127	173	3.17706	2.22493e-12	7.07796	4.63288e-14	27.67	25.645	299.657	210.925	Yes
BPSL1618	14256	11919	2750	145	-3.17704	1.97154e-07	9.85423	8.88907e-09	1098.79	2010.93	199.675	176.787	Yes
BPSL2362	245	202	2800	246	3.16446	7.1774e-08	7.09892	2.97669e-09	18.883	34.081	203.305	299.928	Yes
BPSS0914	1854	1355	242	24	-3.15973	1.84645e-07	6.81117	8.29331e-09	142.898	228.611	17.571	29.261	Yes
BPSS0798	22	10	3	0	-3.13948	0.00113884	0.344318	0.000119548	1.696	1.687	0.218	0	Yes
BPSS2250	6253	2025	705	38	-3.1361	2.63117e-11	7.87015	6.11269e-13	481.952	341.651	51.189	46.33	Yes
hypothetical protein 319	854	356	68	11	-3.13503	2.38722e-06	5.26533	1.28583e-07	65.822	60.063	4.937	13.411	Absent/unannotated in K96243
BPSL3383	33	12	299	17	3.12588	3.90762e-08	3.35982	1.53319e-09	2.543	2.025	21.71	20.727	Yes
BPSL1260	1285	391	10028	605	3.12062	5.78749e-11	8.64329	1.42422e-12	99.042	65.968	728.123	737.627	Yes
BPSL2314	253	159	3163	163	3.1111	5.53152e-10	6.83936	1.61824e-11	19.5	26.826	229.662	198.733	Yes
BPSL0500A	275	68	2489	92	3.11049	2.40472e-10	6.26676	6.57976e-12	21.196	11.473	180.724	112.168	Yes
kdpA	1086	454	143	8	-3.11034	3.99687e-09	5.58332	1.29996e-10	83.704	76.597	10.383	9.754	Yes
flgF	168	165	51	0	-3.10778	0.000167309	3.71994	1.40792e-05	12.949	27.838	3.703	0	Yes
hmpA	7381	982	52350	2064	3.10716	5.10988e-06	10.725	2.93702e-07	568.892	165.68	3801.08	2516.47	Yes
BPSS0482	289	103	3716	77	3.08862	1.12579e-08	6.56496	3.97155e-10	22.275	17.378	269.815	93.88	Yes
BPSL1689	1516	1756	219	32	-3.07744	4.10922e-05	7.00216	2.97001e-06	116.846	296.267	15.901	39.015	Yes
BPSL1046	2083	881	309	13	-3.07688	4.16721e-10	6.50414	1.1976e-11	160.548	148.639	22.436	15.85	Yes
BPSS0483	471	259	5644	256	3.07407	8.86815e-11	7.59865	2.24336e-12	36.302	43.698	409.805	312.12	Yes
wzt2	1889	1170	236	24	-3.055	1.44683e-07	6.69633	6.349e-09	145.595	197.399	17.136	29.261	Yes
BPSL0982	1214	544	198	7	-3.04292	3.52612e-09	5.78893	1.13472e-10	93.569	91.782	14.377	8.535	Yes
tsr	1752	1154	383	12	-3.0407	2.27641e-08	6.63271	8.51374e-10	135.036	194.699	27.809	14.631	Yes
BPSL1578	13903	5472	1936	94	-3.03734	8.41505e-10	9.16428	2.51974e-11	1071.58	923.218	140.571	114.606	Yes
BPSS0194	154	68	2475	26	3.03166	1.36474e-05	5.78597	8.73661e-07	11.87	11.473	179.707	31.7	Yes
BPSL1798	136	44	17	1	-3.03107	5.41313e-06	2.5695	3.13926e-07	10.482	7.424	1.234	1.219	Yes
BPSS1736	72	17	693	17	3.02537	9.73632e-07	4.22912	4.89245e-08	5.549	2.868	50.318	20.727	Yes
BPSL2356	599	527	5793	605	3.02335	1.44645e-06	8.35063	7.46748e-08	46.168	88.914	420.624	737.627	Yes
BPSS1175	2292	804	282	17	-3.01709	6.15313e-10	6.51464	1.81068e-11	176.656	135.648	20.476	20.727	Yes
BPSS0169	75	33	12	0	-3.01493	1.03769e-05	1.93673	6.49825e-07	5.781	5.568	0.871	0	Yes
BPSL2229	43297	13888	5942	249	-3.01202	1.30438e-07	10.6539	5.67901e-09	3337.13	2343.14	431.442	303.585	Yes
BPSL1690	3366	4901	424	93	-3.0106	0.000576681	8.40123	5.51771e-05	259.435	826.881	30.786	113.387	Yes
BPSS0179	326	143	56	1	-3.0099	3.09766e-06	3.94601	1.71115e-07	25.127	24.126	4.066	1.219	Yes
fliS	245	177	47	3	-3.00612	3.83816e-05	3.98332	2.72126e-06	18.883	29.863	3.413	3.658	Yes
BPSL0268	518	410	136	3	-3.00195	4.70223e-06	5.09066	2.68653e-07	39.925	69.174	9.875	3.658	Yes
BPSL2091	4312	1394	652	21	-2.99543	2.71591e-10	7.34809	7.57145e-12	332.349	235.191	47.341	25.604	Yes
BPSL0070	138	62	24	0	-2.98977	8.38269e-06	2.78138	5.10665e-07	10.636	10.46	1.743	0	Yes
BPSS1000	370	203	54	5	-2.9763	9.72877e-06	4.32835	6.01038e-07	28.518	34.25	3.921	6.096	Yes
BPSL2228	3175	1228	490	20	-2.97298	2.39005e-10	7.04445	6.49851e-12	244.714	207.184	35.578	24.384	Yes
BPSL2092	3513	1117	481	21	-2.97045	1.98113e-10	7.05149	5.25027e-12	270.765	188.457	34.925	25.604	Yes
wcbF	2961	1963	455	37	-2.96928	6.62555e-08	7.40172	2.73642e-09	228.22	331.191	33.037	45.111	Yes
BPSL1600	17	8	163	8	2.9653	4.52471e-07	2.42676	2.14906e-08	1.31	1.35	11.835	9.754	Yes
BPSL0273	318	417	105	5	-2.9557	0.000146436	4.94241	1.20959e-05	24.51	70.355	7.624	6.096	Yes
hypothetical protein 284	48	22	8	0	-2.94984	7.17517e-05	1.36804	5.53171e-06	3.7	3.712	0.581	0	Absent/unannotated in K96243
motA	516	305	48	10	-2.94738	0.00017135	4.86199	1.44782e-05	39.771	51.459	3.485	12.192	Yes
flgH	124	138	29	3	-2.94334	0.00109124	3.47033	0.000113612	9.557	23.283	2.106	3.658	Yes
BPSS0418	3370	1358	477	27	-2.94136	6.70011e-10	7.16758	1.98317e-11	259.744	229.117	34.634	32.919	Yes
BPSL1258	132	34	741	59	2.9377	8.94342e-08	5.02497	3.73989e-09	10.174	5.736	53.803	71.934	Yes
BPSS1738	108	33	1050	28	2.92643	1.30438e-07	4.87048	5.67534e-09	8.324	5.568	76.239	34.138	Yes
BPSS0188	422	268	78	5	-2.92295	5.50299e-06	4.62956	3.20084e-07	32.526	45.216	5.663	6.096	Yes
BPSL0701	306	80	38	2	-2.91905	9.72877e-06	3.55451	6.00779e-07	23.585	13.497	2.759	2.438	Yes
BPSL1591	20981	3630	110489	7007	2.91808	4.41817e-05	12.1779	3.24653e-06	1617.12	612.442	8022.49	8543.06	Yes
BPSL3384	31	11	270	11	2.90917	1.73491e-07	3.08579	7.67289e-09	2.389	1.856	19.604	13.411	Yes
BPSS0485	215	88	2142	76	2.89893	1.38946e-09	6.05066	4.25612e-11	16.571	14.847	155.528	92.661	Yes
BPSS1520	2	1	17	2	2.89103	0.00782281	-0.264078	0.00110254	0.154	0.169	1.234	2.438	No (FC=1.72 FDR=0.095)
BPSS0185	145	100	25	3	-2.88698	0.000270475	3.24275	2.38312e-05	11.176	16.872	1.815	3.658	Yes
BPSL0294	32	24	407	17	2.88683	4.171e-06	3.70386	2.35431e-07	2.466	4.049	29.552	20.727	Yes
BPSL1294	208	194	47	4	-2.87502	0.000334347	4.01541	3.03219e-05	16.032	32.731	3.413	4.877	Yes
BPSS0423	1788	613	269	12	-2.8715	8.03404e-09	6.15891	2.77894e-10	137.811	103.423	19.532	14.631	Yes
BPSS1270	81	43	12	2	-2.86771	0.000145299	2.23528	1.1952e-05	6.243	7.255	0.871	2.438	Yes
BPSS0486	1613	856	15639	784	2.86718	1.75031e-08	9.17356	6.38556e-10	124.322	144.422	1135.53	955.867	Yes
BPSL2782	132	30	16	1	-2.86115	7.20869e-05	2.35961	5.56995e-06	10.174	5.062	1.162	1.219	Yes
BPSL2222	3384	586	518	9	-2.85158	2.57055e-06	6.66275	1.39786e-07	260.823	98.868	37.611	10.973	Yes
BPSS1800	3114	1386	453	31	-2.8481	7.03373e-09	7.14478	2.39662e-10	240.012	233.841	32.892	37.796	Yes
wcbE	1334	1067	179	26	-2.84057	3.91125e-05	6.46721	2.77981e-06	102.818	180.021	12.997	31.7	Yes
BPSS1266	544	217	111	1	-2.83972	3.27138e-06	4.59074	1.82963e-07	41.929	36.612	8.06	1.219	Yes
BPSL2312	27	14	275	10	2.83893	9.43009e-07	3.08608	4.7114e-08	2.081	2.362	19.967	12.192	Yes
BPSL2214	6017	1514	764	39	-2.83725	2.24807e-09	7.68686	7.157e-11	463.762	255.437	55.473	47.549	Yes
BPSS1633	412	250	79	5	-2.8339	9.89832e-06	4.56558	6.16622e-07	31.755	42.179	5.736	6.096	Yes
hypothetical protein 142	108	69	20	2	-2.83341	0.000219012	2.76873	1.88446e-05	8.324	11.641	1.452	2.438	Absent/unannotated in K96243
BPSL3328	51	22	9	0	-2.83235	8.26212e-05	1.41917	6.44079e-06	3.931	3.712	0.653	0	Yes
BPSS1137	256	186	59	3	-2.82543	7.28569e-05	4.06153	5.64199e-06	19.731	31.381	4.284	3.658	Yes
BPSL3274	408	97	61	1	-2.8238	2.15408e-05	3.88522	1.43828e-06	31.447	16.366	4.429	1.219	Yes
BPSS2022	4847	2356	959	38	-2.82338	4.04284e-09	7.84354	1.32187e-10	373.584	397.497	69.632	46.33	Yes
BPSS1576	52	34	12	0	-2.82141	0.000381324	1.74434	3.51073e-05	4.008	5.736	0.871	0	Yes
BPSS1080	324	136	53	3	-2.81548	1.03769e-05	3.94271	6.50005e-07	24.972	22.945	3.848	3.658	Yes
BPSS1840	909	513	190	8	-2.81495	2.63187e-07	5.59842	1.21452e-08	70.061	86.552	13.796	9.754	Yes
hypothetical protein 404	68	13	9	0	-2.81492	0.000678467	1.40323	6.59669e-05	5.241	2.193	0.653	0	Absent/unannotated in K96243
BPSS1658	1371	1296	310	24	-2.81392	6.88896e-06	6.67175	4.08999e-07	105.67	218.657	22.509	29.261	Yes
BPSL1710	279	78	43	1	-2.79608	1.672e-05	3.46317	1.08762e-06	21.504	13.16	3.122	1.219	Yes
hypothetical protein 15	3	1	24	1	2.78728	0.00346002	-0.0380752	0.000424539	0.231	0.169	1.743	1.219	Absent/unannotated in K96243
hypothetical protein 352	4	4	55	1	2.78531	0.00050042	0.869047	4.73638e-05	0.308	0.675	3.993	1.219	Absent/unannotated in K96243
rfbG	3095	1568	588	29	-2.7848	1.08564e-08	7.24459	3.81121e-10	238.548	264.548	42.694	35.357	Yes
BPSS0177	94	50	18	1	-2.78329	9.64458e-05	2.4198	7.63467e-06	7.245	8.436	1.307	1.219	Yes
BPSS1579	219	77	37	1	-2.78155	1.43517e-05	3.27514	9.21218e-07	16.879	12.991	2.687	1.219	Yes
BPSL0601	253	156	53	3	-2.77513	5.81892e-05	3.90803	4.38597e-06	19.5	26.32	3.848	3.658	Yes
BPSS0182	902	458	179	8	-2.77216	2.29942e-07	5.50539	1.04861e-08	69.522	77.272	12.997	9.754	Yes
BPSL1712	6957	2658	1281	48	-2.77158	2.23436e-09	8.17793	7.07472e-11	536.213	448.449	93.012	58.522	Yes
BPSS0422	10040	4883	1923	90	-2.77126	1.53364e-08	8.8954	5.54232e-10	773.836	823.844	139.627	109.73	Yes
BPSL2231	2136	587	347	11	-2.76793	5.28837e-08	6.27226	2.12044e-09	164.633	99.037	25.195	13.411	Yes
BPSL0291	40	19	320	18	2.76569	1.50544e-06	3.5147	7.79792e-08	3.083	3.206	23.235	21.946	Yes
BPSS1489	7	1	36	4	2.76205	0.000884572	0.631533	8.90509e-05	0.54	0.169	2.614	4.877	Yes
rfbH	3038	2043	685	36	-2.74884	1.23973e-07	7.4735	5.33357e-09	234.155	344.688	49.737	43.892	Yes
BPSS1081	273	77	40	2	-2.7396	2.62297e-05	3.45742	1.79198e-06	21.042	12.991	2.904	2.438	No (FC=-0.97, FDR=0.706)
hypothetical protein 72	29	11	5	0	-2.73945	0.00103475	0.621368	0.000106663	2.235	1.856	0.363	0	Absent/unannotated in K96243
BPSS0996	3320	1863	711	33	-2.73733	2.27641e-08	7.43703	8.53997e-10	255.89	314.319	51.625	40.234	Yes
BPSL1606	32	19	180	23	2.73621	0.000219186	3.21946	1.88973e-05	2.466	3.206	13.07	28.042	Yes
BPSS0132	552	306	138	3	-2.72806	7.081e-06	4.88632	4.21618e-07	42.546	51.627	10.02	3.658	Yes
BPSL2361	249	185	1970	172	2.72665	2.26638e-06	6.62505	1.21295e-07	19.192	31.213	143.04	209.705	Yes
BPSS0574	43	10	289	11	2.72351	2.86916e-06	3.18101	1.57505e-07	3.314	1.687	20.984	13.411	Yes
BPSL2224	4160	1275	657	30	-2.71667	3.97703e-09	7.29767	1.28667e-10	320.633	215.114	47.704	36.577	Yes
BPSL2351	302	166	2505	142	2.70691	2.91301e-08	6.61799	1.10786e-09	23.277	28.007	181.885	173.129	Yes
BPSS2292	259	63	32	3	-2.70375	0.000103354	3.32625	8.25268e-06	19.962	10.629	2.323	3.658	Yes
BPSS1002	1970	645	309	16	-2.70309	4.41053e-08	6.28652	1.75328e-09	151.838	108.822	22.436	19.507	Yes
BPSS0230	2438	1637	535	32	-2.7008	3.82003e-07	7.16595	1.79464e-08	187.909	276.189	38.846	39.015	Yes
BPSS0975	50	12	317	14	2.6989	2.42764e-06	3.38148	1.31596e-07	3.854	2.025	23.017	17.069	Yes
BPSS1580	506	151	90	2	-2.69693	9.81972e-06	4.322	6.10036e-07	39	25.476	6.535	2.438	Yes
BPSS0738	305	128	44	5	-2.69145	8.24969e-05	3.89245	6.4169e-06	23.508	21.596	3.195	6.096	Yes
BPSL1735	930	248	170	3	-2.69121	3.01319e-06	5.09213	1.6593e-07	71.68	41.842	12.344	3.658	Yes
BPSL3066	2697	836	434	20	-2.69104	1.44679e-08	6.69317	5.17866e-10	207.872	141.047	31.512	24.384	Yes
BPSS1131	1010	267	169	5	-2.68701	1.08466e-06	5.20877	5.4877e-08	77.846	45.047	12.271	6.096	Yes
irlR2	688	180	94	6	-2.68608	4.57584e-06	4.68978	2.60644e-07	53.028	30.369	6.825	7.315	Yes
BPSL2347	252	226	56	6	-2.68393	0.000764788	4.26731	7.52811e-05	19.423	38.13	4.066	7.315	Yes
irlS2	490	162	80	4	-2.68146	8.74917e-06	4.35905	5.37507e-07	37.767	27.332	5.809	4.877	Yes
BPSL2375	69	24	533	19	2.66983	1.94059e-06	4.05301	1.02523e-07	5.318	4.049	38.701	23.165	Yes
BPSS0372	543	229	3714	217	2.66793	8.65641e-09	7.225	3.02401e-10	41.852	38.636	269.67	264.57	Yes
hypothetical protein 109	22040	20055	3698	470	-2.6637	0.000500808	10.6283	4.74867e-05	1698.74	3383.61	268.508	573.032	Absent/unannotated in K96243
BPSL2313	545	205	4193	170	2.6636	4.06591e-09	7.14205	1.35041e-10	42.006	34.587	304.449	207.267	Yes
BPSS2110	1410	463	227	12	-2.6617	1.16639e-07	5.82438	4.97087e-09	108.676	78.116	16.482	14.631	Yes
BPSS0747	124	48	25	0	-2.66138	4.10922e-05	2.56086	2.96646e-06	9.557	8.098	1.815	0	Yes
BPSS0183	483	222	86	6	-2.65993	1.03936e-05	4.58243	6.5284e-07	37.227	37.455	6.244	7.315	Yes
BPSS0712	2814	1417	562	30	-2.65835	3.92255e-08	7.12099	1.5458e-09	216.89	239.072	40.806	36.577	Yes
BPSL2217	424	137	93	0	-2.65613	6.70494e-05	4.12098	5.13457e-06	32.68	23.114	6.753	0	Yes
hypothetical protein 414 (BPSS0416A)	5170	1848	950	40	-2.65477	7.13106e-09	7.72048	2.44206e-10	398.479	311.789	68.979	48.769	Yes
BPSL2230	4371	1556	782	35	-2.6531	7.13414e-09	7.47872	2.45539e-10	336.896	262.523	56.78	42.673	Yes
BPSS0995	471	186	94	3	-2.65184	7.29458e-06	4.418	4.36846e-07	36.302	31.381	6.825	3.658	Yes
bsaP	73	10	10	0	-2.64934	0.00466265	1.40133	0.000600391	5.626	1.687	0.726	0	Yes
BPSS0487	996	510	8141	406	2.64835	1.55187e-08	8.25189	5.6349e-10	76.767	86.046	591.109	495.002	Yes
BPSL0350	1608	581	232	18	-2.64797	3.30952e-07	6.08354	1.54342e-08	123.937	98.024	16.845	21.946	Yes
BPSL0235	77	47	20	0	-2.64794	0.000347382	2.2437	3.15638e-05	5.935	7.93	1.452	0	Yes
BPSL1263	519	307	127	5	-2.64692	1.2113e-05	4.87423	7.65008e-07	40.002	51.796	9.221	6.096	Yes
BPSL2223	3762	908	587	24	-2.64636	5.39683e-08	7.01545	2.17322e-09	289.957	153.195	42.621	29.261	Yes
BPSS1814	1060	926	353	13	-2.64272	1.21399e-05	6.24031	7.68797e-07	81.7	156.232	25.631	15.85	Yes
narK	206	80	1854	49	2.63867	2.63187e-07	5.72702	1.21833e-08	15.878	13.497	134.617	59.742	Yes
BPSS0417	8959	3374	1537	82	-2.63798	1.84787e-08	8.54946	6.7733e-10	690.517	569.25	111.6	99.976	Yes
BPSL1727	3570	1197	672	25	-2.63671	2.0742e-08	7.14826	7.70999e-10	275.159	201.954	48.793	30.48	Yes
BPSL2221	3822	656	654	14	-2.63461	7.12534e-06	6.85907	4.25485e-07	294.582	110.678	47.486	17.069	Yes
BPSL1626	188	86	37	2	-2.63296	6.43243e-05	3.27523	4.90374e-06	14.49	14.51	2.687	2.438	Yes
cynT	757	537	229	7	-2.62768	8.25964e-06	5.56282	5.01747e-07	58.346	90.601	16.627	8.535	Yes
BPSL0069	245	67	42	1	-2.62556	6.05391e-05	3.29138	4.58393e-06	18.883	11.304	3.05	1.219	Yes
BPSL1602	4	2	33	1	2.62269	0.00201728	0.320116	0.000231549	0.308	0.337	2.396	1.219	Yes
BPSL2360	135	82	992	70	2.61551	1.63368e-06	5.4234	8.51839e-08	10.405	13.835	72.028	85.345	Yes
BPSL2227	5315	2574	979	62	-2.61146	6.62555e-08	8.00322	2.72536e-09	409.655	434.277	71.084	75.592	Yes
BPSS0263	4149	1035	811	19	-2.61008	7.24166e-07	7.17388	3.50182e-08	319.785	174.622	58.886	23.165	Yes
BPSL1257	2241	552	10838	686	2.60243	1.79697e-07	8.85926	7.97828e-09	172.726	93.132	786.936	836.383	Yes
BPSS0303	97	30	16	1	-2.59906	8.43028e-05	2.12724	6.58639e-06	7.476	5.062	1.162	1.219	Yes
BPSL2543	5883	2180	1138	50	-2.58281	2.34861e-08	7.94145	8.85126e-10	453.434	367.803	82.629	60.961	Yes
BPSS1681	348	67	63	0	-2.5798	0.000390659	3.58467	3.61012e-05	26.822	11.304	4.574	0	Yes
BPSS1735	58	12	363	11	2.57818	2.46102e-05	3.44782	1.6644e-06	4.47	2.025	26.357	13.411	Yes
BPSS1979	39	15	261	13	2.57789	4.24587e-06	3.17827	2.40388e-07	3.006	2.531	18.951	15.85	Yes
BPSL1261	800	191	4398	207	2.57386	2.99333e-08	7.32439	1.14355e-09	61.66	32.225	319.334	252.378	Yes
BPSS1632	2640	1107	577	22	-2.57068	5.59096e-08	6.89093	2.26101e-09	203.479	186.769	41.895	26.823	Yes
BPSS0731	300	63	2361	33	2.56608	9.34005e-05	5.84972	7.32931e-06	23.123	10.629	171.43	40.234	Yes
wcbS	1986	723	331	21	-2.56489	2.75434e-07	6.39257	1.27976e-08	153.071	121.982	24.034	25.604	Yes
tkrA	8085	1885	1729	33	-2.55925	5.82041e-06	8.09609	3.42554e-07	623.153	318.031	125.541	40.234	Yes
BPSL2113	1293	622	324	10	-2.55654	7.39404e-07	5.98691	3.58823e-08	99.658	104.942	23.525	12.192	Yes
prnB	2662	1040	639	17	-2.54707	2.45122e-07	6.84848	1.12205e-08	205.174	175.465	46.397	20.727	Absent/unannotated in K96243
BPSL2352	18	2	84	5	2.54693	0.000130914	1.60579	1.06119e-05	1.387	0.337	6.099	6.096	Yes
BPSS1215	1283	778	267	20	-2.54584	5.81686e-06	6.1881	3.41344e-07	98.888	131.262	19.387	24.384	Yes
edd	453	133	4720	25	2.54271	0.00342103	6.6371	0.000418577	34.915	22.439	342.714	30.48	Yes
BPSS1468	1071	81	6301	93	2.53558	0.00204491	7.26808	0.000235423	82.548	13.666	457.509	113.387	Yes
BPSL2033	6891	2069	1362	49	-2.52351	6.62555e-08	8.02892	2.73443e-09	531.126	349.075	98.893	59.742	Yes
BPSL1603	14	5	96	3	2.51829	3.39245e-05	1.65725	2.37606e-06	1.079	0.844	6.97	3.658	Yes
fliH	96	55	27	0	-2.51494	0.000438232	2.50922	4.09499e-05	7.399	9.279	1.96	0	Yes
flgG	147	207	55	5	-2.50678	0.00641762	3.9998	0.000875783	11.33	34.924	3.993	6.096	Yes
msrP/yedY	1152	769	297	17	-2.5049	6.55385e-06	6.124	3.86847e-07	88.791	129.743	21.565	20.727	Yes
BPSL0233	441	207	104	4	-2.50093	2.74155e-05	4.47651	1.88242e-06	33.99	34.924	7.551	4.877	Yes
BPSS1187	229	153	51	5	-2.49636	0.000757171	3.88377	7.44011e-05	17.65	25.814	3.703	6.096	Yes
BPSL0272	114	115	42	2	-2.49528	0.00302531	3.28518	0.000363912	8.787	19.402	3.05	2.438	Yes
BPSL1580	1441	305	265	7	-2.49484	9.81972e-06	5.60509	6.0963e-07	111.065	51.459	19.241	8.535	Yes
BPSL2215	2760	1119	573	28	-2.48281	1.28506e-07	6.94435	5.55069e-09	212.728	188.794	41.605	34.138	Yes
BPSS2035	336	72	56	2	-2.48192	0.000240231	3.61546	2.0877e-05	25.897	12.148	4.066	2.438	Yes
BPSL3322	279	225	83	5	-2.48096	0.000533019	4.31992	5.06327e-05	21.504	37.961	6.027	6.096	Yes
bcsZ	691	153	129	3	-2.47912	5.54255e-05	4.60922	4.14904e-06	53.259	25.814	9.367	3.658	Yes
BPSS0225	13957	3089	2654	84	-2.47713	2.10453e-06	8.86406	1.12271e-07	1075.74	521.166	192.704	102.414	Yes
BPSL3336	93	30	459	31	2.46576	1.54051e-05	4.23391	9.94133e-07	7.168	5.062	33.328	37.796	Yes
BPSS1434	56	23	11	1	-2.46418	0.000360057	1.57573	3.29015e-05	4.316	3.88	0.799	1.219	No (FC=-1.18, FDR=0.067)
asnO	165	169	48	5	-2.46373	0.00411024	3.83413	0.000517052	12.717	28.513	3.485	6.096	Yes
BPSS1876	1850	497	306	17	-2.45668	1.2821e-06	6.10612	6.57488e-08	142.589	83.852	22.218	20.727	Yes
wcbR	15931	6489	3237	171	-2.45666	1.14703e-06	9.46107	5.84274e-08	1227.89	1094.8	235.035	208.486	Yes
BPSS0604	285	92	1782	70	2.45488	1.46619e-07	5.90553	6.45921e-09	21.966	15.522	129.389	85.345	Yes
BPSS0265	2399	780	9734	841	2.4457	3.65788e-06	9.00078	2.05838e-07	184.904	131.599	706.776	1025.36	Yes
BPSL1754	2678	937	572	23	-2.44147	2.50632e-07	6.7973	1.15159e-08	206.408	158.088	41.532	28.042	Yes
rfbF	2421	1007	494	28	-2.43612	4.06974e-07	6.78679	1.92596e-08	186.599	169.898	35.869	34.138	Yes
yedZ	413	192	101	4	-2.43124	5.83875e-05	4.38781	4.41097e-06	31.832	32.394	7.334	4.877	Yes
BPSL1080	1484	538	334	12	-2.43055	9.43009e-07	5.98674	4.72235e-08	114.38	90.77	24.251	14.631	Yes
BPSS2103	67	10	11	0	-2.4294	0.00733236	1.33712	0.00102333	5.164	1.687	0.799	0	Yes
BPSL2226	4099	1722	851	47	-2.4276	1.81358e-07	7.54419	8.08325e-09	315.931	290.53	61.79	57.303	Yes
BPSS1677	1385	524	325	11	-2.42399	9.39535e-07	5.91965	4.67261e-08	106.749	88.408	23.598	13.411	Yes
BPSS1047a	50	40	286	33	2.42064	0.00126588	3.95413	0.00013509	3.854	6.749	20.766	40.234	Yes
BPSS0301	91	42	12	4	-2.41897	0.00609013	2.36392	0.000815371	7.014	7.086	0.871	4.877	Yes
hypothetical protein 334	1140	849	351	18	-2.41696	2.39084e-05	6.22211	1.60459e-06	87.866	143.241	25.486	21.946	Absent/unannotated in K96243
BPSS0822	256	102	59	2	-2.41299	0.00011545	3.61465	9.31787e-06	19.731	17.209	4.284	2.438	Yes
BPSL1579	2679	903	635	19	-2.40848	7.45582e-07	6.77294	3.63104e-08	206.485	152.351	46.107	23.165	Yes
BPSL2225	6128	2352	1059	77	-2.40753	6.27749e-07	8.0551	3.02477e-08	472.317	396.822	76.893	93.88	Yes
xdhA	1308	615	351	12	-2.40185	2.38722e-06	6.00791	1.28567e-07	100.814	103.761	25.486	14.631	Yes
BPSS0184	259	138	49	6	-2.39937	0.000973605	3.88286	9.88516e-05	19.962	23.283	3.558	7.315	Yes
BPSS2184	122	39	509	42	2.39805	2.77937e-05	4.56458	1.91796e-06	9.403	6.58	36.958	51.207	Yes
BPSL2466	249	138	61	4	-2.39464	0.000393694	3.84432	3.64494e-05	19.192	23.283	4.429	4.877	Yes
BPSL1605	27	4	128	5	2.38777	0.000154948	2.09868	1.2879e-05	2.081	0.675	9.294	6.096	Yes
BPSS0811	1288	1055	389	25	-2.38623	4.85331e-05	6.49433	3.60804e-06	99.273	177.996	28.245	30.48	Yes
BPSL1293	133	76	43	0	-2.38426	0.000632077	2.97	6.09126e-05	10.251	12.822	3.122	0	Yes
BPSS0938	5778	3521	1576	83	-2.37618	1.95812e-06	8.35488	1.03786e-07	445.341	594.052	114.432	101.195	Yes
BPSL0061	1071	351	203	12	-2.36809	4.94703e-06	5.48051	2.8349e-07	82.548	59.22	14.74	14.631	Yes
BPSL0469	119	22	617	19	2.36464	0.000133811	4.25023	1.09379e-05	9.172	3.712	44.8	23.165	Yes
BPSL2359	76	50	608	28	2.36396	5.76682e-05	4.43494	4.33678e-06	5.858	8.436	44.146	34.138	Yes
gabT	1634	380	10269	234	2.36033	1.27862e-05	8.16739	8.14128e-07	125.941	64.112	745.621	285.297	Yes
BPSS0262	1085	163	253	1	-2.35746	0.00275889	5.0701	0.000327592	83.627	27.501	18.37	1.219	Yes
hypothetical protein 283	5	3	34	2	2.35713	0.00337811	0.487672	0.000411582	0.385	0.506	2.469	2.438	Absent/unannotated in K96243
BPSS1813	7447	5544	2465	119	-2.3467	2.00369e-05	8.91161	1.33096e-06	573.979	935.366	178.981	145.087	Yes
catC	81	48	279	46	2.34095	0.00268891	4.3087	0.000318357	6.243	8.098	20.258	56.084	Yes
BPSL2647	280	133	1115	122	2.33986	4.77217e-05	6.0503	3.53502e-06	21.581	22.439	80.959	148.745	Yes
BPSS1857	5961	2961	1911	54	-2.33915	3.30619e-06	8.22407	1.85479e-07	459.446	499.57	138.756	65.838	Yes
BPSL1924	830	101	4448	81	2.33606	0.000656781	6.87448	6.36323e-05	63.972	17.04	322.965	98.757	Yes
BPSL0002	4501	1564	1221	31	-2.33603	2.42196e-06	7.54491	1.30872e-07	346.916	263.873	88.656	37.796	Yes
BPSL1374	7623	1888	1428	66	-2.33002	1.07351e-06	8.08528	5.41282e-08	587.545	318.537	103.686	80.468	Yes
BPSS1879	1187	447	5056	398	2.32197	1.88155e-06	7.98165	9.908e-08	91.488	75.416	367.111	485.249	Yes
BPSS1231	275	262	94	7	-2.31976	0.0020396	4.48707	0.000234461	21.196	44.204	6.825	8.535	Yes
BPSL2639	3848	1753	1051	41	-2.31435	8.7653e-07	7.53185	4.3291e-08	296.586	295.761	76.312	49.988	Yes
BPSS1005	108	64	37	0	-2.3113	0.00135546	2.72175	0.000146486	8.324	10.798	2.687	0	Yes
BPSS1753	5368	2952	1311	83	-2.30754	3.22789e-06	8.17043	1.79975e-07	413.74	498.052	95.19	101.195	Yes
BPSS0299	1097	392	261	10	-2.30577	5.77028e-06	5.57147	3.37618e-07	84.552	66.137	18.951	12.192	Yes
BPSS0416	1047	308	245	7	-2.30366	1.72911e-05	5.3729	1.12807e-06	80.698	51.965	17.789	8.535	Yes
hypothetical protein 292	783	240	187	5	-2.3029	3.12883e-05	4.99255	2.16988e-06	60.35	40.492	13.578	6.096	Absent/unannotated in K96243
BPSL2357	208	176	1539	107	2.29886	9.55723e-05	6.1264	7.54908e-06	16.032	29.694	111.745	130.456	Yes
BPSS2246	6753	1398	1685	30	-2.29789	0.000103302	7.81335	8.23073e-06	520.489	235.866	122.346	36.577	Yes
BPSL0621	65	25	342	19	2.29758	4.37953e-05	3.6941	3.20306e-06	5.01	4.218	24.832	23.165	Yes
BPSL3237	1305	690	5353	574	2.29142	4.6542e-05	8.36528	3.42798e-06	100.583	116.415	388.676	699.831	Yes
BPSL0295	56	33	458	14	2.29116	0.000204021	3.84262	1.73792e-05	4.316	5.568	33.255	17.069	Yes
rplN	1278	460	8947	225	2.28333	5.28854e-06	8.02882	3.0579e-07	98.502	77.61	649.632	274.324	Yes
trpG	1255	656	6110	496	2.28252	8.46158e-06	8.29293	5.18383e-07	96.729	110.678	443.641	604.732	Yes
BPSS1109	888	373	5385	234	2.28191	3.90065e-07	7.61219	1.83923e-08	68.443	62.931	390.999	285.297	Yes
BPSL1898	126	68	42	0	-2.28182	0.000993375	2.86188	0.000101201	9.711	11.473	3.05	0	Yes
BPSL1992	45	19	300	9	2.2811	0.000115297	3.24015	9.28566e-06	3.468	3.206	21.783	10.973	Yes
bcsB	656	163	152	3	-2.28022	0.000164476	4.62305	1.37842e-05	50.561	27.501	11.037	3.658	Yes
hypothetical protein 230	27	12	7	0	-2.27151	0.00607291	0.659719	0.000812021	2.081	2.025	0.508	0	Absent/unannotated in K96243
cheW2	255	91	62	2	-2.26792	0.000271589	3.55212	2.39761e-05	19.654	15.353	4.502	2.438	Yes
BPSL1071	277	93	72	1	-2.26404	0.000349657	3.61523	3.18307e-05	21.35	15.691	5.228	1.219	Yes
BPSL2706	6413	1927	32571	1405	2.26029	3.40097e-05	10.2158	2.38788e-06	494.284	325.117	2364.95	1713	Yes
wcbN	2630	1303	565	44	-2.25972	8.25964e-06	7.07411	5.01432e-07	202.708	219.838	41.024	53.646	Yes
bsaO	103	31	22	1	-2.25926	0.000498691	2.22417	4.71144e-05	7.939	5.23	1.597	1.219	Yes
BPSS2180	14	3	75	1	2.25915	0.00135546	1.28617	0.00014636	1.079	0.506	5.446	1.219	Yes
BPSL3324	113	87	45	1	-2.25599	0.00307295	3.03137	0.000371229	8.71	14.678	3.267	1.219	Yes
BPSS0439	517	379	167	10	-2.25361	0.000308282	5.12212	2.77459e-05	39.848	63.944	12.126	12.192	Yes
BPSL2253	555	230	143	6	-2.25216	5.03317e-05	4.7369	3.75041e-06	42.777	38.805	10.383	7.315	Yes
hypothetical protein 20	30	16	148	13	2.24411	0.000537186	2.71151	5.12134e-05	2.312	2.699	10.746	15.85	Absent/unannotated in K96243
BPSS1812	1138	693	401	14	-2.23287	3.51634e-05	6.05651	2.48098e-06	87.712	116.921	29.116	17.069	Yes
BPSL2034	802	237	192	6	-2.23063	4.41817e-05	5.01642	3.24393e-06	61.814	39.986	13.941	7.315	Yes
BPSS1136	712	704	242	20	-2.22959	0.000901247	5.87279	9.11949e-05	54.878	118.777	17.571	24.384	Yes
BPSL2358	334	233	2588	117	2.22823	1.95366e-05	6.5821	1.29437e-06	25.743	39.311	187.912	142.648	Yes
BPSL0491	707	431	3784	289	2.22724	2.06894e-05	7.54805	1.37787e-06	54.492	72.717	274.752	352.354	Yes
BPSL2232	5754	1252	1405	34	-2.22387	3.30092e-05	7.6235	2.30627e-06	443.491	211.233	102.016	41.453	Yes
hypothetical protein 64	91	22	18	1	-2.22127	0.00140508	1.95669	0.000152573	7.014	3.712	1.307	1.219	Absent/unannotated in K96243
hypothetical protein 139	242	194	87	5	-2.22102	0.00240618	4.15016	0.00028157	18.652	32.731	6.317	6.096	Absent/unannotated in K96243
BPSL1851	62	31	415	15	2.22031	0.000140509	3.78338	1.15338e-05	4.779	5.23	30.133	18.288	Yes
BPSS1862	1126	179	5726	121	2.21476	0.000256632	7.31802	2.24349e-05	86.787	30.2	415.759	147.525	Yes
fliM	118	56	34	1	-2.21303	0.000855112	2.69824	8.56436e-05	9.095	9.448	2.469	1.219	Yes
BPSL1713	158	82	51	1	-2.20638	0.000814017	3.16349	8.05472e-05	12.178	13.835	3.703	1.219	Yes
BPSS1678	1549	524	350	18	-2.20169	7.99087e-06	6.04133	4.81295e-07	119.39	88.408	25.413	21.946	Yes
wcbG	1678	1517	323	55	-2.19941	0.00339504	7.00052	0.000414229	129.332	255.943	23.453	67.057	Yes
BPSS1878	819	439	3492	326	2.19691	4.18005e-05	7.62089	3.02839e-06	63.125	74.067	253.55	397.465	Yes
BPSS1996	149	97	52	2	-2.19468	0.00222883	3.28215	0.000259956	11.484	16.366	3.776	2.438	Yes
BPSS1582a	303	109	58	6	-2.18608	0.00118769	3.83733	0.000125902	23.354	18.39	4.211	7.315	Yes
aqpZ	4858	2579	1648	59	-2.18593	7.91839e-06	8.01394	4.75567e-07	374.432	435.121	119.66	71.934	Yes
BPSS0462	674	112	169	1	-2.18365	0.00390991	4.47847	0.000488486	51.949	18.896	12.271	1.219	Yes
BPSS1732	93	31	17	3	-2.17957	0.00213374	2.19975	0.000246752	7.168	5.23	1.234	3.658	Yes
mmsB	3401	613	20663	228	2.17835	0.00387017	8.94474	0.00048276	262.133	103.423	1500.32	277.982	Yes
bkdA2	702	134	3283	97	2.17421	4.69253e-05	6.68256	3.46428e-06	54.107	22.608	238.375	118.264	Yes
BPSS0881	15700	6104	3856	197	-2.17192	1.77334e-05	9.45178	1.1688e-06	1210.08	1029.85	279.98	240.186	Yes
argD	986	321	4327	238	2.16949	1.64143e-06	7.4834	8.58705e-08	75.996	54.158	314.179	290.174	Yes
BPSS0415	1368	429	374	10	-2.16887	2.56369e-05	5.80902	1.74707e-06	105.439	72.379	27.156	12.192	Yes
BPSS0915	2349	934	651	26	-2.16551	4.50514e-06	6.74764	2.55842e-07	181.05	157.581	47.268	31.7	Yes
BPSS0388	1218	604	307	21	-2.15889	4.09986e-05	6.00156	2.93536e-06	93.878	101.905	22.291	25.604	No (FC=0, FDR=1)
rplX	542	206	3507	91	2.15605	1.72911e-05	6.71779	1.1313e-06	41.775	34.756	254.64	110.949	Yes
BPSS0829	526	130	2464	89	2.1526	1.46122e-05	6.38221	9.40453e-07	40.542	21.933	178.908	108.51	Yes
BPSL2032	1733	459	319	22	-2.15104	3.55046e-05	6.05699	2.51116e-06	133.571	77.441	23.162	26.823	Yes
BPSS1712	499	143	130	3	-2.15011	0.000466231	4.34869	4.38871e-05	38.461	24.126	9.439	3.658	Yes
BPSS2181	42	38	330	18	2.14838	0.00185657	3.6694	0.000210545	3.237	6.411	23.961	21.946	Yes
BPSL1627	216	103	51	5	-2.14684	0.00182669	3.57587	0.000206213	16.648	17.378	3.703	6.096	Yes
cyoD	1102	914	449	22	-2.14548	0.000282654	6.32109	2.51953e-05	84.937	154.207	32.601	26.823	Yes
BPSS0376	49	7	205	6	2.14544	0.0014421	2.72071	0.000157089	3.777	1.181	14.885	7.315	Yes
BPSL2786	331	71	88	0	-2.14529	0.00339714	3.62123	0.00041507	25.512	11.979	6.39	0	Yes
[truncated: 5,285 more rows]

## Sheet: CF10_against MSHR8438
Gene name	MSHR8438a	MSHR8438b	MSHR8440a	MSHR8440b	Log2 fold change	FDR	AveExpr	P value	MSHR8438a CPM	MSHR8438b CPM	MSHR8440a CPM	MSHR8440b CPM	Matches K96243 analysis?
[truncated: 5,852 more rows]

[truncated: 1 more sheets: CF11_against MSHR8441]
