# Supplementary material for: Transcriptomic analysis of longitudinal Burkholderia pseudomallei infecting the cystic fibrosis lung
Source: Microb Genom. 2018 Jul 10;4(8):e000194. doi: 10.1099/mgen.0.000194 (PMC6159556; doi:10.1099/mgen.0.000194)
Supplement: Supplementary File 3 [file mgen-5-194-s003.xlsx]

## Sheet: Price et al. 2018 Table S3
Supplemental Table S3. Convergent differentially expressed (DE) genes between initial and latter Burkholderia pseudomallei isolates from the cystic fibrosis lung
Affected gene (K96243 annotation)	Gene name	Initial CF strains, counts per milliona				Latter strains, counts per millionb				DE between initial and latter isolates	Protein function
		MSHR5651	MSHR5662	MSHR8436	MSHR8438	MSHR5654	MSHR5670	MSHR8437	MSHR8442
BPSL0290	---	1.034	1.458	1.817	1.454	4.299	64.722	2.162	19.839	3.87043	Hypothetical protein
BPSL0500A	---	1.098	0.444	1.156	1.677	10.709	168.71	2.068	127.251	6.02807	Hypothetical protein
BPSL0501	cydB	8.916	9.444	22.184	16.493	96.929	2309.79	25.66	1116.19	5.86329	Cytochrome d ubiquinol oxidase subunit II
BPSL0502	cydA	14.536	19.015	30.992	28.038	117.097	2756.36	33.931	1634.15	5.52944	Cytochrome d ubiquinol oxidase subunit I
BPSL0503	---	1.744	2.155	3.028	3.354	9.302	329.628	3.384	142.273	5.46089	Hypothetical protein
BPSL1133	---	2.067	200.225	1.596	468.423	3.127	1.62	2.632	1.025	-6.38532	Hypothetical protein
BPSS0289	---	7.3	3.549	4.404	4.109	396.317	5.014	5.922	122.045	4.59109	Hypothetical protein
BPSS0291	llpE	4.716	5.578	3.963	4.78	316.584	4.783	4.794	193.694	4.6281	Carboxylesterase
BPSS0292	bpeE	7.107	6.719	7.817	9.476	1085.77	15.274	9.775	1279.49	6.14664	Multidrug efflux system exported protein
BPSS0293	bpeF	30.235	17.24	18.111	21.664	2675.33	25.688	18.329	2013.43	5.61866	Multidrug-efflux transporter protein
BPSS0294	oprC	25.261	12.36	8.092	12.3	1040.98	14.811	17.389	774.366	4.84687	Multidrug efflux system lipoprotein
BPSS0351	cueR	1094.48	1370.52	189.254	1219.46	187.527	38.571	135.726	32.832	-3.41305	MerR family transcriptional regulator
BPSS0481	hhqA	25.778	84.299	78.002	105.777	375.133	1183.36	61.565	3073.61	3.9422	CoA ligase
BPSS0482	hhqB	9.303	24.973	14.973	28.597	113.11	292.677	18.611	889.402	4.02487	β-keto-acyl-acyl carrier protein synthase
BPSS0483	hhqC	13.05	46.269	27.249	50.065	248.655	455.061	24.908	1456.9	3.94646	β-keto-acyl-acyl carrier protein synthase
BPSS0484	hhqD	9.239	32.388	20.918	36.2	181.977	331.865	19.551	1235.8	4.11214	3-oxo-acyl-acyl carrier protein synthase
BPSS0485	hhqE	7.236	19.205	13.322	23.789	79.967	171.178	11.843	535.912	3.59716	Metallo-β lactamase-related protein
BPSS0486	hhqF	55.948	156.491	104.646	164.956	774.811	1266.52	110.912	3432.3	3.47197	AMP-dependent synthetase/non-ribosomal peptide synthetase
BPSS0487	hhqG	32.044	95.454	57.139	104.911	432.821	659.41	58.839	1979.02	3.37594	Probable HMAQ methyltransferase
aThe latter strain from CF10, MSHR8440, was excluded due to a lack of differential expression (DE) between the CF10 pair
bThe initial strain from CF11, MSHR8441, was excluded due to its retrieval >3 years after infection, and evidence that this strain has already undergone substantial genetic and transcriptional modifications
